# Supplementary material for: Molecular imprinting-based indirect fluorescence detection strategy implemented on paper chip for non-fluorescent microcystin
Source: Nat Commun. 2023 Oct 17;14:6553. doi: 10.1038/s41467-023-42244-z (PMC10582162; doi:10.1038/s41467-023-42244-z)
Supplement: Supplementary file 6 — Source Data [file 41467_2023_42244_MOESM6_ESM.zip]

Archive with 78 entries (61 files):
- Original data-final/
- Original data-final/Figure 2.xlsx
- Original data-final/Figure 3.xlsx
- Original data-final/Figure 4.xlsx
- Original data-final/Figure 5.xlsx
- Original data-final/Supplementary Information.xlsx
- Original data-final/Figure 2 a-l/
- Original data-final/Figure 2 a-l/(a)/
- Original data-final/Figure 2 a-l/(a)/100000.0V600000X21847.dm3
- Original data-final/Figure 2 a-l/(a)/100000.0V600000X21847.jpg
- Original data-final/Figure 2 a-l/(b)/
- Original data-final/Figure 2 a-l/(b)/100000.0V600000X21869.dm3
- Original data-final/Figure 2 a-l/(b)/100000.0V600000X21869.jpg
- Original data-final/Figure 2 a-l/(c)/
- Original data-final/Figure 2 a-l/(c)/100000.0V600000X21865.dm3
- Original data-final/Figure 2 a-l/(c)/100000.0V600000X21865.jpg
- Original data-final/Figure 2 a-l/(d)/
- Original data-final/Figure 2 a-l/(d)/10005.dm3
- Original data-final/Figure 2 a-l/(d)/10005.tif
- Original data-final/Figure 2 a-l/(d)/10011-1.tif
- Original data-final/Figure 2 a-l/(d)/10011.dm3
- Original data-final/Figure 2 a-l/(d)/10011.tif
- Original data-final/Figure 2 a-l/(e)/
- Original data-final/Figure 2 a-l/(e)/10004.dm3
- Original data-final/Figure 2 a-l/(e)/10004.tif
- Original data-final/Figure 2 a-l/(e)/10005.dm3
- Original data-final/Figure 2 a-l/(e)/10005.tif
- Original data-final/Figure 2 a-l/(e)/10008.dm3
- Original data-final/Figure 2 a-l/(e)/10008.tif
- Original data-final/Figure 2 a-l/(f)/
- Original data-final/Figure 2 a-l/(f)/10009.dm3
- Original data-final/Figure 2 a-l/(f)/10009.tif
- Original data-final/Figure 2 a-l/(f)/10010.dm3
- Original data-final/Figure 2 a-l/(f)/10010.tif
- Original data-final/Figure 2 a-l/(f)/10031.dm3
- Original data-final/Figure 2 a-l/(f)/10031.tif
- Original data-final/Figure 2 a-l/(g)/
- Original data-final/Figure 2 a-l/(g)/1_m001.jpg
- Original data-final/Figure 2 a-l/(g)/1_m001.txt
- Original data-final/Figure 2 a-l/(h)/
- Original data-final/Figure 2 a-l/(h)/1_m001.jpg
- Original data-final/Figure 2 a-l/(h)/1_m001.txt
- Original data-final/Figure 2 a-l/(i)/
- Original data-final/Figure 2 a-l/(i)/1_m001.jpg
- Original data-final/Figure 2 a-l/(i)/1_m001.txt
- Original data-final/Figure 2 a-l/(j)/
- Original data-final/Figure 2 a-l/(j)/fig_5302.jpg
- Original data-final/Figure 2 a-l/(k)/
- Original data-final/Figure 2 a-l/(k)/fig_5310.jpg
- Original data-final/Figure 2 a-l/(l)/
- Original data-final/Figure 2 a-l/(l)/fig_5298.jpg
- Original data-final/Figure 4 ab HRTEM/
- Original data-final/Figure 4 ab HRTEM/(a)/
- Original data-final/Figure 4 ab HRTEM/(a)/30 °C.dm3
- Original data-final/Figure 4 ab HRTEM/(a)/30 °C.txt
- Original data-final/Figure 4 ab HRTEM/(a)/40 °C.dm3
- Original data-final/Figure 4 ab HRTEM/(a)/40 °C.txt
- Original data-final/Figure 4 ab HRTEM/(a)/50 °C.dm3
- Original data-final/Figure 4 ab HRTEM/(a)/50 °C.txt
- Original data-final/Figure 4 ab HRTEM/(a)/60 °C.dm3
- Original data-final/Figure 4 ab HRTEM/(a)/60 °C.txt
- Original data-final/Figure 4 ab HRTEM/(a)/70 °C.dm3
- Original data-final/Figure 4 ab HRTEM/(a)/70 °C.txt
- Original data-final/Figure 4 ab HRTEM/(a)/before reaction.dm3
- Original data-final/Figure 4 ab HRTEM/(a)/before reaction.txt
- Original data-final/Figure 4 ab HRTEM/(b)/
- Original data-final/Figure 4 ab HRTEM/(b)/500 rpm.dm3
- Original data-final/Figure 4 ab HRTEM/(b)/500 rpm.txt
- Original data-final/Figure 4 ab HRTEM/(b)/600 rpm.dm3
- Original data-final/Figure 4 ab HRTEM/(b)/600 rpm.txt
- Original data-final/Figure 4 ab HRTEM/(b)/700 rpm.dm3
- Original data-final/Figure 4 ab HRTEM/(b)/700 rpm.txt
- Original data-final/Figure 4 ab HRTEM/(b)/800 rpm.dm3
- Original data-final/Figure 4 ab HRTEM/(b)/800 rpm.txt
- Original data-final/Figure 4 ab HRTEM/(b)/900 rpm.dm3
- Original data-final/Figure 4 ab HRTEM/(b)/900 rpm.txt
- Original data-final/Figure 4 ab HRTEM/(b)/before reaction.dm3
- Original data-final/Figure 4 ab HRTEM/(b)/before reaction.txt
