# Supplementary material for: Molecular imprinting-based indirect fluorescence detection strategy implemented on paper chip for non-fluorescent microcystin
Source: Nat Commun. 2023 Oct 17;14:6553. doi: 10.1038/s41467-023-42244-z (PMC10582162; doi:10.1038/s41467-023-42244-z)
Supplement: Supplementary file 6 — Source Data [file 41467_2023_42244_MOESM6_ESM.zip › Original data-final/Figure 2.xlsx]

## Sheet: (m)
ZnFe2O4			ZnFe2O4@MIP
2 Theta	Intensity		2 Theta	Intensity
20	14.7182		20	23.8188
20.02	14.1287		20.02	24.2295
20.04	13.5999		20.04	24.613
20.06	13.1318		20.06	24.9693
20.08	12.7244		20.08	25.2983
20.1	12.3776		20.1	25.6002
20.12	12.0915		20.12	25.8749
20.14	11.8661		20.14	26.1224
20.16	11.7014		20.16	26.3427
20.18	11.5974		20.18	26.5358
20.2	11.5541		20.2	26.7017
20.22	10.914		20.22	26.8404
20.24	10.7865		20.24	26.9519
20.26	11.713		20.26	27.0362
20.28	12.1229		20.28	27.0933
20.3	12.0294		20.3	27.1232
20.32	12.3759		20.32	27.1259
20.34	12.6211		20.34	27.1014
20.36	12.61		20.36	26.5647
20.38	12.9827		20.38	26.0015
20.4	13.6705		20.4	25.625
20.42	14.1451		20.42	26.3677
20.44	13.9837		20.44	26.1943
20.46	13.8261		20.46	25.9686
20.48	13.4423		20.48	25.8864
20.5	12.7506		20.5	26.0716
20.52	13.2867		20.52	25.7629
20.54	12.6767		20.54	25.6715
20.56	11.864		20.56	25.8687
20.58	12.5649		20.58	26.2077
20.6	12.1517		20.6	25.7792
20.62	11.8921		20.62	26.0831
20.64	11.9104		20.64	26.2374
20.66	12.2367		20.66	26.1721
20.68	12.5211		20.68	25.4429
20.7	12.8755		20.7	25.2974
20.72	13.5188		20.72	25.239
20.74	13.3083		20.74	25.7096
20.76	13.443		20.76	25.8753
20.78	13.594		20.78	25.4645
20.8	14.0602		20.8	25.85
20.82	13.847		20.82	26.1706
20.84	13.4207		20.84	26.6499
20.86	13.6195		20.86	26.7737
20.88	13.0768		20.88	27.1333
20.9	12.3596		20.9	27.1634
20.92	12.3746		20.92	26.9843
20.94	11.7921		20.94	26.9595
20.96	11.2586		20.96	26.8117
20.98	11.1716		20.98	26.3841
21	10.8225		21	26.4534
21.02	10.6904		21.02	26.7667
21.04	10.8205		21.04	26.9772
21.06	11.5312		21.06	27.6991
21.08	11.6306		21.08	28.4192
21.1	10.9513		21.1	28.9447
21.12	10.4125		21.12	28.4379
21.14	10.2805		21.14	28.1682
21.16	10.3184		21.16	28.718
21.18	10.625		21.18	28.4851
21.2	11.0134		21.2	28.4211
21.22	11.4083		21.22	29.0596
21.24	11.9582		21.24	29.8586
21.26	12.4027		21.26	30.3766
21.28	12.0203		21.28	30.414
21.3	12.4629		21.3	30.8764
21.32	12.6257		21.32	30.7276
21.34	12.5021		21.34	30.7506
21.36	13.3214		21.36	31.0909
21.38	14.0458		21.38	31.1597
21.4	13.7751		21.4	31.475
21.42	13.4286		21.42	31.7932
21.44	13.6012		21.44	31.3024
21.46	13.8568		21.46	31.1034
21.48	13.1448		21.48	31.0175
21.5	12.9003		21.5	31.3109
21.52	12.7944		21.52	31.2682
21.54	12.984		21.54	30.6874
21.56	12.8486		21.56	30.5432
21.58	12.7689		21.58	30.2624
21.6	12.472		21.6	29.9858
21.62	12.2569		21.62	30.3482
21.64	11.7261		21.64	30.3399
21.66	11.0899		21.66	30.9692
21.68	10.8702		21.68	31.7973
21.7	10.9918		21.7	32.1662
21.72	10.7395		21.72	32.1762
21.74	10.897		21.74	32.0449
21.76	11.6515		21.76	32.2102
21.78	11.6973		21.78	32.4486
21.8	11.3697		21.8	32.3422
21.82	11.6332		21.82	32.5558
21.84	12.017		21.84	32.5513
21.86	12.1733		21.86	32.4783
21.88	11.9582		21.88	33.226
21.9	12.6264		21.9	33.2028
21.92	12.3256		21.92	33.298
21.94	12.2609		21.94	33.5134
21.96	12.002		21.96	33.3096
21.98	12.1373		21.98	32.8569
22	12.8022		22	32.741
22.02	12.8408		22.02	32.2458
22.04	12.8565		22.04	32.4768
22.06	12.9801		22.06	31.6884
22.08	13.7208		22.08	31.7499
22.1	14.4452		22.1	31.4599
22.12	14.6316		22.12	30.7979
22.14	14.5721		22.14	30.3562
22.16	15.0938		22.16	30.2127
22.18	14.9101		22.18	29.8324
22.2	14.4616		22.2	29.2675
22.22	13.9222		22.22	28.6159
22.24	13.4724		22.24	28.9609
22.26	12.9016		22.26	28.7596
22.28	12.5152		22.28	28.7556
22.3	11.8235		22.3	28.831
22.32	10.6159		22.32	28.4974
22.34	9.78163		22.34	28.789
22.36	9.63191		22.36	28.7736
22.38	10.2164		22.38	28.2041
22.4	10.5472		22.4	28.182
22.42	10.5368		22.42	28.8293
22.44	10.5825		22.44	29.4152
22.46	11.2259		22.46	29.5778
22.48	11.9085		22.48	29.1702
22.5	11.8915		22.5	28.9495
22.52	11.6411		22.52	28.9596
22.54	11.6103		22.54	29.5448
22.56	12.1903		22.56	29.0093
22.58	12.3367		22.58	28.4776
22.6	12.7826		22.6	28.9741
22.62	12.5525		22.62	29.3167
22.64	12.4668		22.64	29.5058
22.66	12.3818		22.66	29.5146
22.68	12.117		22.68	30.325
22.7	11.1566		22.7	30.2147
22.72	10.8238		22.72	30.9017
22.74	10.6093		22.74	31.1534
22.76	10.6205		22.76	32.0267
22.78	10.9389		22.78	32.3187
22.8	10.8558		22.8	32.4247
22.82	11.39		22.82	32.1714
22.84	11.0932		22.84	32.3693
22.86	11.3573		22.86	31.763
22.88	11.1187		22.88	31.8252
22.9	11.1527		22.9	31.5448
22.92	11.3279		22.92	32.1265
22.94	11.949		22.94	31.6284
22.96	13.0592		22.96	31.6962
22.98	13.2599		22.98	31.5909
23	13.7692		23	31.4357
23.02	14.1942		23.02	31.1066
23.04	14.423		23.04	31.1179
23.06	14.3262		23.06	31.0009
23.08	14.1079		23.08	31.297
23.1	14.748		23.1	31.3932
23.12	14.8114		23.12	31.3644
23.14	14.0013		23.14	30.7909
23.16	13.4606		23.16	30.1341
23.18	13.5802		23.18	30.3235
23.2	13.4345		23.2	30.2276
23.22	13.2167		23.22	30.1415
23.24	12.2439		23.24	29.7928
23.26	12.0261		23.26	30.3124
23.28	11.8803		23.28	30.475
23.3	11.9314		23.3	30.4548
23.32	12.1301		23.32	30.6186
23.34	12.2537		23.34	30.5703
23.36	11.9497		23.36	31.5892
23.38	11.218		23.38	31.4411
23.4	11.5371		23.4	31.8223
23.42	11.5338		23.42	32.4362
23.44	10.8473		23.44	32.89
23.46	11.018		23.46	32.6641
23.48	11.8287		23.48	32.8338
23.5	12.1		23.5	32.5323
23.52	11.626		23.52	32.6392
23.54	11.1821		23.54	32.2892
23.56	12.0052		23.56	32.6341
23.58	12.2563		23.58	32.7874
23.6	12.6682		23.6	33.1921
23.62	12.6309		23.62	33.0602
23.64	12.7846		23.64	33.8416
23.66	13.086		23.66	33.6944
23.68	13.5417		23.68	33.2559
23.7	13.288		23.7	33.4561
23.72	13.3625		23.72	33.9767
23.74	12.8133		23.74	33.8383
23.76	12.304		23.76	33.7543
23.78	12.4184		23.78	33.995
23.8	12.933		23.8	33.7744
23.82	12.9585		23.82	33.6583
23.84	13.0729		23.84	33.1291
23.86	13.5253		23.86	33.4412
23.88	13.3403		23.88	33.4677
23.9	12.9023		23.9	33.3612
23.92	13.6829		23.92	32.8524
23.94	13.998		23.94	32.1345
23.96	14.2903		23.96	32.0142
23.98	13.9451		23.98	32.0484
24	14.2236		24	32.3893
24.02	13.9634		24.02	32.1815
24.04	13.8411		24.04	31.8199
24.06	13.8437		24.06	30.8567
24.08	13.6724		24.08	31.2042
24.1	13.5378		24.1	31.0419
24.12	14.1726		24.12	30.5886
24.14	13.7078		24.14	30.5247
24.16	13.6234		24.16	31.313
24.18	13.6339		24.18	31.0595
24.2	13.9693		24.2	32.026
24.22	13.8156		24.22	32.4709
24.24	13.8006		24.24	32.4472
24.26	13.1978		24.26	32.7652
24.28	12.7159		24.28	33.203
24.3	13.1501		24.3	33.6136
24.32	13.3141		24.32	34.1209
24.34	12.8539		24.34	33.9365
24.36	12.5257		24.36	34.2866
24.38	12.4969		24.38	34.678
24.4	12.3956		24.4	34.5938
24.42	12.4021		24.42	35.0892
24.44	12.9637		24.44	34.8842
24.46	13.2298		24.46	35.0084
24.48	13.2821		24.48	34.817
24.5	13.7051		24.5	34.6965
24.52	13.8588		24.52	34.8368
24.54	13.2448		24.54	35.0867
24.56	13.1435		24.56	35.1743
24.58	13.288		24.58	34.6774
24.6	13.324		24.6	34.9429
24.62	13.2945		24.62	35.4305
24.64	13.4665		24.64	35.7285
24.66	13.0258		24.66	35.4225
24.68	12.6577		24.68	34.8542
24.7	12.4694		24.7	34.6076
24.72	11.7522		24.72	33.9396
24.74	11.7738		24.74	33.977
24.76	11.8575		24.76	34.426
24.78	11.4384		24.78	34.6046
24.8	10.7591		24.8	34.6912
24.82	11.1429		24.82	35.5052
24.84	11.7006		24.84	35.8032
24.86	11.2141		24.86	35.616
24.88	11.0755		24.88	35.6828
24.9	11.6757		24.9	34.8708
24.92	11.7967		24.92	34.3047
24.94	11.6875		24.94	34.5216
24.96	11.8078		24.96	34.4174
24.98	12.4433		24.98	33.9935
25	13.0657		25	34.0358
25.02	13.0605		25.02	33.9302
25.04	13.2416		25.04	33.7523
25.06	13.3148		25.06	33.454
25.08	13.0114		25.08	33.3067
25.1	13.2076		25.1	33.2637
25.12	13.3874		25.12	32.3914
25.14	13.6626		25.14	32.7058
25.16	13.2318		25.16	31.9458
25.18	13.5044		25.18	32.2016
25.2	13.3246		25.2	32.8125
25.22	13.8437		25.22	32.7767
25.24	13.9621		25.24	33.0325
25.26	13.3684		25.26	33.1162
25.28	13.2377		25.28	33.6232
25.3	13.4148		25.3	33.3289
25.32	12.8925		25.32	32.774
25.34	12.6329		25.34	32.2982
25.36	12.8722		25.36	31.9214
25.38	13.1442		25.38	32.1328
25.4	13.5417		25.4	32.269
25.42	12.5113		25.42	32.7747
25.44	12.695		25.44	33.2358
25.46	13.2226		25.46	33.3603
25.48	13.3168		25.48	32.9004
25.5	13.5554		25.5	32.9818
25.52	13.9385		25.52	32.9624
25.54	14.2236		25.54	33.4093
25.56	14.2367		25.56	32.9728
25.58	14.3642		25.58	33.0555
25.6	13.8411		25.6	32.9949
25.62	13.7352		25.62	33.0638
25.64	14.3688		25.64	33.0432
25.66	14.1007		25.66	32.8357
25.68	13.4979		25.68	32.8838
25.7	13.4495		25.7	32.7692
25.72	13.8679		25.72	32.1189
25.74	13.7287		25.74	32.5748
25.76	13.543		25.76	32.3896
25.78	13.4292		25.78	32.8431
25.8	13.2566		25.8	32.2631
25.82	12.1981		25.82	32.0712
25.84	12.0752		25.84	32.2376
25.86	12.0065		25.86	32.6631
25.88	11.8549		25.88	33.3011
25.9	11.8307		25.9	33.2428
25.92	12.6603		25.92	33.3209
25.94	12.8833		25.94	33.2841
25.96	12.2393		25.96	33.6208
25.98	11.8902		25.98	33.419
26	12.6865		26	33.4878
26.02	13.2985		26.02	33.3578
26.04	14.3171		26.04	33.989
26.06	14.4302		26.06	34.5272
26.08	14.2524		26.08	34.9311
26.1	14.5865		26.1	34.4901
26.12	15.1468		26.12	34.4042
26.14	13.7202		26.14	34.7177
26.16	13.6921		26.16	34.9631
26.18	14.321		26.18	35.2651
26.2	14.6061		26.2	35.6761
26.22	14.5969		26.22	35.7572
26.24	14.1451		26.24	34.9424
26.26	13.9229		26.26	34.9731
26.28	14.3341		26.28	34.8413
26.3	14.236		26.3	34.4014
26.32	14.9094		26.32	34.0469
26.34	14.5825		26.34	33.4816
26.36	13.4358		26.36	32.9248
26.38	13.4279		26.38	32.9167
26.4	13.5469		26.4	32.3763
26.42	13.2645		26.42	32.4592
26.44	13.5306		26.44	32.0086
26.46	13.3011		26.46	32.3511
26.48	12.9049		26.48	31.5187
26.5	12.6277		26.5	32.3641
26.52	12.5015		26.52	32.6568
26.54	11.8862		26.54	32.3794
26.56	12.8467		26.56	32.8871
26.58	13.2409		26.58	32.7824
26.6	12.8826		26.6	33.078
26.62	12.3367		26.62	32.8915
26.64	12.3099		26.64	33.1104
26.66	12.6152		26.66	32.8997
26.68	12.6636		26.68	33.1457
26.7	12.8957		26.7	33.0885
26.72	13.1311		26.72	33.1245
26.74	12.8539		26.74	32.6391
26.76	12.3047		26.76	32.1949
26.78	12.9807		26.78	32.0591
26.8	12.9997		26.8	32.6526
26.82	13.8594		26.82	33.0742
26.84	14.1314		26.84	32.8884
26.86	14.0026		26.86	32.7607
26.88	14.2681		26.88	32.5427
26.9	14.1693		26.9	32.6286
26.92	14.3276		26.92	32.1599
26.94	13.8359		26.94	32.0236
26.96	13.2913		26.96	31.4583
26.98	13.1213		26.98	30.6342
27	13.0082		27	30.3587
27.02	12.6983		27.02	29.8925
27.04	13.2122		27.04	29.9489
27.06	12.3629		27.06	30.0893
27.08	12.2131		27.08	29.8763
27.1	12.5891		27.1	30.4225
27.12	12.2857		27.12	30.6303
27.14	12.0745		27.14	30.9761
27.16	12.1059		27.16	30.7528
27.18	12.3308		27.18	30.9725
27.2	11.9418		27.2	30.4079
27.22	11.8843		27.22	30.3125
27.24	11.2259		27.24	30.2446
27.26	10.7185		27.26	30.0094
27.28	11.1206		27.28	29.3846
27.3	10.7545		27.3	28.8567
27.32	10.2301		27.32	29.0113
27.34	9.19908		27.34	28.8388
27.36	9.66133		27.36	28.9275
27.38	10.5727		27.38	28.9308
27.4	10.2746		27.4	29.4391
27.42	10.9716		27.42	29.1749
27.44	11.6561		27.44	29.4407
27.46	11.9372		27.46	29.843
27.48	12.3132		27.48	29.8663
27.5	12.7408		27.5	30.1485
27.52	13.1625		27.52	30.4431
27.54	13.3292		27.54	30.3808
27.56	13.2664		27.56	30.9202
27.58	13.4403		27.58	31.1782
27.6	13.0239		27.6	30.8357
27.62	12.2099		27.62	30.9966
27.64	12.3151		27.64	30.9474
27.66	11.9281		27.66	30.6878
27.68	12.1615		27.68	31.2751
27.7	11.6535		27.7	31.3846
27.72	11.1991		27.72	31.9792
27.74	10.9611		27.74	31.5104
27.76	11.1089		27.76	31.7449
27.78	11.3998		27.78	32.0658
27.8	11.0435		27.8	32.1309
27.82	12.3707		27.82	32.015
27.84	12.8016		27.84	31.5947
27.86	12.6649		27.86	31.5573
27.88	12.6564		27.88	31.4628
27.9	13.6332		27.9	30.7979
27.92	13.9366		27.92	30.1519
27.94	14.2308		27.94	29.8186
27.96	14.1981		27.96	29.406
27.98	14.1563		27.98	29.4103
28	13.596		28	29.2484
28.02	13.2004		28.02	28.9755
28.04	13.1324		28.04	29.2365
28.06	12.4786		28.06	28.7337
28.08	12.9774		28.08	28.5755
28.1	13.05		28.1	27.9245
28.12	12.4106		28.12	27.9844
28.14	11.7614		28.14	27.7481
28.16	11.4005		28.16	27.4366
28.18	12.3034		28.18	27.5886
28.2	12.2144		28.2	27.4156
28.22	12.7257		28.22	27.7275
28.24	13.0853		28.24	27.7365
28.26	13.1304		28.26	28.2548
28.28	13.4645		28.28	27.8809
28.3	13.7156		28.3	27.8649
28.32	13.5162		28.32	27.8819
28.34	14.0026		28.34	28.2983
28.36	14.0425		28.36	28.9192
28.38	13.9451		28.38	28.5398
28.4	13.8215		28.4	29.1725
28.42	14.0065		28.42	29.4623
28.44	14.238		28.44	30.4925
28.46	14.982		28.46	30.9136
28.48	16.0346		28.48	31.5135
28.5	15.83		28.5	31.4546
28.52	15.5606		28.52	31.5684
28.54	15.239		28.54	31.6776
28.56	15.1265		28.56	31.8266
28.58	15.7947		28.58	31.74
28.6	15.2972		28.6	32.1031
28.62	15.7954		28.62	32.3256
28.64	16.1334		28.64	32.2843
28.66	16.032		28.66	31.8022
28.68	15.0873		28.68	31.5097
28.7	14.6414		28.7	31.7937
28.72	14.4577		28.72	31.8411
28.74	15.1572		28.74	31.0822
28.76	14.9075		28.76	31.8486
28.78	15.0448		28.78	31.485
28.8	15.4318		28.8	31.5152
28.82	15.7463		28.82	31.569
28.84	15.9516		28.84	31.6969
28.86	16.1961		28.86	31.9263
28.88	16.0007		28.88	31.6438
28.9	15.4077		28.9	32.0536
28.92	15.205		28.92	31.5062
28.94	15.9189		28.94	32.2371
28.96	16.3249		28.96	31.3676
28.98	17.1082		28.98	32.0178
29	17.1193		29	31.9749
29.02	17.1291		29.02	31.7294
29.04	17.7757		29.04	31.8416
29.06	17.4972		29.06	31.741
29.08	17.337		29.08	32.5076
29.1	17.0212		29.1	32.6425
29.12	18.2079		29.12	32.7837
29.14	19.1612		29.14	32.9271
29.16	18.6558		29.16	33.4635
29.18	19.7784		29.18	33.0628
29.2	21.0226		29.2	33.2692
29.22	20.914		29.22	33.5638
29.24	21.968		29.24	34.4418
29.26	23.1507		29.26	34.5078
29.28	23.2435		29.28	33.86
29.3	24.4204		29.3	33.672
29.32	25.4005		29.32	34.0142
29.34	25.8241		29.34	33.781
29.36	26.3596		29.36	33.8083
29.38	25.9536		29.38	34.3433
29.4	25.7542		29.4	33.5657
29.42	25.7646		29.42	33.6826
29.44	27.2324		29.44	34.1738
29.46	27.0291		29.46	33.7352
29.48	27.5325		29.48	34.1334
29.5	28.1942		29.5	34.0872
29.52	29.9398		29.52	33.617
29.54	30.1719		29.54	33.3779
29.56	30.1818		29.56	33.6088
29.58	30.2622		29.58	33.9392
29.6	31.5364		29.6	33.6045
29.62	31.3599		29.62	34.3963
29.64	31.9013		29.64	33.8776
29.66	32.9343		29.66	34.4042
29.68	33.0258		29.68	34.8934
29.7	34.2936		29.7	34.6575
29.72	33.9889		29.72	35.4416
29.74	33.6384		29.74	35.4016
29.76	34.5708		29.76	35.592
29.78	34.5767		29.78	36.5275
29.8	36.4126		29.8	36.7601
29.82	37.4933		29.82	36.8803
29.84	38.9317		29.84	37.0071
29.86	39.0428		29.86	37.2835
29.88	39.9876		29.88	37.9047
29.9	41.6391		29.9	38.1834
29.92	41.3736		29.92	38.0205
29.94	41.2337		29.94	37.7797
29.96	40.7565		29.96	37.1333
29.98	40.5982		29.98	37.6988
30	41.5293		30	37.9047
30.02	41.764		30.02	37.532
30.04	42.2694		30.04	37.5151
30.06	43.2207		30.06	37.314
30.08	44.1628		30.08	36.5105
30.1	44.5355		30.1	36.9477
30.12	44.4073		30.12	36.8594
30.14	45.0271		30.14	36.4462
30.16	44.7447		30.16	36.2989
30.18	45.29		30.18	35.9514
30.2	45.2782		30.2	35.552
30.22	44.0765		30.22	35.6928
30.24	43.0219		30.24	36.0366
30.26	41.3521		30.26	35.4595
30.28	40.1889		30.28	35.6622
30.3	38.7963		30.3	35.7174
30.32	35.3488		30.32	35.6093
30.34	34.0556		30.34	35.4436
30.36	32.5884		30.36	35.0787
30.38	31.5351		30.38	34.148
30.4	30.1791		30.4	34.4247
30.42	29.5378		30.42	33.7276
30.44	28.3962		30.44	33.2666
30.46	27.3292		30.46	33.3404
30.48	27.7385		30.48	32.2065
30.5	26.6434		30.5	32.0282
30.52	26.2341		30.52	32.0466
30.54	26.0968		30.54	32.1478
30.56	24.5178		30.56	32.0706
30.58	24.4021		30.58	31.872
30.6	23.9797		30.6	31.3119
30.62	23.1396		30.62	31.232
30.64	23.1625		30.64	31.0004
30.66	22.7061		30.66	31.1674
30.68	22.7035		30.68	30.6112
30.7	22.4289		30.7	30.2962
30.72	22.3622		30.72	29.6111
30.74	23.0284		30.74	29.0742
30.76	22.6107		30.76	28.8858
30.78	21.9307		30.78	28.7082
30.8	20.9526		30.8	28.7462
30.82	19.9516		30.82	28.2202
30.84	18.799		30.84	27.9951
30.86	17.7999		30.86	28.1508
30.88	17.1049		30.88	27.8098
30.9	16.2975		30.9	27.567
30.92	15.9797		30.92	27.203
30.94	15.662		30.94	26.8399
30.96	14.6054		30.96	26.5737
30.98	14.6257		30.98	26.6735
31	14.6185		31	26.7474
31.02	14.8768		31.02	26.2054
31.04	15.6136		31.04	26.3492
31.06	15.7744		31.06	26.2442
31.08	16.7329		31.08	26.1855
31.1	16.8179		31.1	26.3204
31.12	16.863		31.12	26.8246
31.14	16.389		31.14	27.0406
31.16	15.9222		31.16	27.3926
31.18	15.7973		31.18	27.7133
31.2	15.6469		31.2	27.5375
31.22	15.2906		31.22	27.7734
31.24	14.7538		31.24	28.1248
31.26	15.0873		31.26	28.4208
31.28	15.086		31.28	28.1196
31.3	15.6031		31.3	28.3746
31.32	15.2854		31.32	28.7687
31.34	15.3815		31.34	28.4434
31.36	15.5181		31.36	28.5292
31.38	15.4979		31.38	29.0043
31.4	15.1232		31.4	28.6206
31.42	14.5446		31.42	28.1908
31.44	13.762		31.44	27.6872
31.46	13.2782		31.46	27.1041
31.48	13.3854		31.48	27.4951
31.5	12.8467		31.5	26.9665
31.52	11.9176		31.52	27.1163
31.54	11.5195		31.54	27.2588
31.56	11.6587		31.56	26.5369
31.58	11.8137		31.58	26.6486
31.6	12.221		31.6	26.2208
31.62	11.9549		31.62	26.3656
31.64	12.3949		31.64	26.1299
31.66	12.7525		31.66	25.9604
31.68	12.6368		31.68	25.4638
31.7	12.8859		31.7	25.4003
31.72	12.4747		31.72	25.4503
31.74	13.1559		31.74	25.592
31.76	13.6796		31.76	25.9283
31.78	13.5973		31.78	25.9722
31.8	13.1514		31.8	25.6761
31.82	12.7584		31.82	25.4064
31.84	12.8415		31.84	25.3822
31.86	12.5623		31.86	25.1111
31.88	13.2318		31.88	25.1087
31.9	12.693		31.9	25.3761
31.92	12.3125		31.92	25.2751
31.94	11.9909		31.94	25.518
31.96	12.5054		31.96	25.3397
31.98	13.0101		31.98	25.7947
32	12.9336		32	25.5524
32.02	12.916		32.02	25.986
32.04	13.5718		32.04	26.0844
32.06	13.3907		32.06	26.3374
32.08	13.4168		32.08	25.9294
32.1	13.2717		32.1	25.8871
32.12	12.7185		32.12	26.4048
32.14	13.8758		32.14	26.6234
32.16	14.3694		32.16	27.7513
32.18	14.4662		32.18	27.9242
32.2	14.1961		32.2	28.2734
32.22	14.0379		32.22	28.2048
32.24	13.8235		32.24	28.2291
32.26	14.049		32.26	28.6863
32.28	15.1618		32.28	28.0482
32.3	14.2851		32.3	28.251
32.32	14.7748		32.32	28.011
32.34	14.5427		32.34	28.0122
32.36	14.8951		32.36	28.5727
32.38	14.5342		32.38	29.1304
32.4	13.7823		32.4	29.5184
32.42	13.8444		32.42	29.3459
32.44	14.136		32.44	29.4481
32.46	13.985		32.46	29.2588
32.48	13.677		32.48	29.468
32.5	13.4547		32.5	29.3914
32.52	13.7908		32.52	29.28
32.54	14.2641		32.54	28.522
32.56	13.9555		32.56	28.2734
32.58	13.7718		32.58	28.0943
32.6	13.7064		32.6	27.9674
32.62	13.6907		32.62	27.8774
32.64	13.7568		32.64	26.8969
32.66	13.8248		32.66	26.4288
32.68	14.4472		32.68	26.1307
32.7	14.0562		32.7	26.2553
32.72	14.523		32.72	25.5065
32.74	14.189		32.74	25.4385
32.76	13.7869		32.76	24.7527
32.78	12.9382		32.78	24.2885
32.8	13.0415		32.8	23.5559
32.82	12.6806		32.82	23.3685
32.84	13.5273		32.84	22.9923
32.86	13.4743		32.86	22.1584
32.88	13.5038		32.88	21.7982
32.9	13.392		32.9	21.8378
32.92	13.3815		32.92	21.7888
32.94	13.5521		32.94	21.8023
32.96	13.3259		32.96	21.4121
32.98	13.4181		32.98	21.8731
33	13.7666		33	22.0083
33.02	13.5142		33.02	22.5601
33.04	13.4626		33.04	23.3134
33.06	13.3946		33.06	23.8835
33.08	13.9268		33.08	23.8328
33.1	13.6672		33.1	23.6275
33.12	12.8951		33.12	24.1754
33.14	13.4796		33.14	24.2475
33.16	13.0834		33.16	24.6562
33.18	12.4904		33.18	24.3673
33.2	12.7015		33.2	24.6317
33.22	12.1634		33.22	24.5374
33.24	12.9709		33.24	24.5254
33.26	12.7931		33.26	24.6418
33.28	12.3818		33.28	24.4649
33.3	12.7682		33.3	24.1359
33.32	13.3488		33.32	23.8439
33.34	13.2488		33.34	24.3714
33.36	13.2566		33.36	24.6374
33.38	13.5763		33.38	24.6425
33.4	13.9778		33.4	24.5801
33.42	14.2485		33.42	24.7177
33.44	14.3387		33.44	24.5613
33.46	14.5276		33.46	24.1558
33.48	14.6283		33.48	24.1842
33.5	14.8147		33.5	24.5709
33.52	14.9062		33.52	24.3326
33.54	15.6934		33.54	24.8219
33.56	14.9075		33.56	25.5023
33.58	15.0389		33.58	25.5935
33.6	14.6152		33.6	25.5401
33.62	14.3387		33.62	25.5364
33.64	14.3701		33.64	25.5056
33.66	14.8513		33.66	25.7893
33.68	14.5943		33.68	26.2394
33.7	15.6509		33.7	26.2662
33.72	15.1376		33.72	26.5568
33.74	14.7068		33.74	26.544
33.76	15.5698		33.76	26.2992
33.78	15.2664		33.78	26.2374
33.8	15.8163		33.8	26.2842
33.82	16.3236		33.82	25.9469
33.84	15.9183		33.84	26.1092
33.86	16.4583		33.86	25.5641
33.88	16.4204		33.88	25.7348
33.9	16.4381		33.9	25.6618
33.92	16.1563		33.92	25.0735
33.94	16.5675		33.94	25.5672
33.96	16.4962		33.96	25.7207
33.98	17.0422		33.98	25.7363
34	16.1164		34	25.74
34.02	16.999		34.02	25.6849
34.04	17.4207		34.04	25.4985
34.06	18.6983		34.06	25.1297
34.08	19.0461		34.08	24.9431
34.1	19.8732		34.1	24.663
34.12	20.4936		34.12	24.9
34.14	21.0056		34.14	24.7172
34.16	22.1536		34.16	25.3925
34.18	21.7542		34.18	25.6494
34.2	23.1232		34.2	25.7349
34.22	24.219		34.22	25.9919
34.24	25.069		34.24	25.803
34.26	26.5531		34.26	25.5071
34.28	27.4266		34.28	25.3175
34.3	27.7679		34.3	25.4739
34.32	28.6434		34.32	26.1713
34.34	30.2733		34.34	26.3287
34.36	31.6842		34.36	26.3858
34.38	32.9853		34.38	26.6558
34.4	32.9572		34.4	27.0589
34.42	34.3079		34.42	27.4426
34.44	34.2949		34.44	27.6044
34.46	35.562		34.46	27.7577
34.48	35.794		34.48	27.8692
34.5	36.0445		34.5	28.2251
34.52	37.2592		34.52	28.2499
34.54	37.426		34.54	28.8174
34.56	39.1814		34.56	29.2278
34.58	40.0105		34.58	29.962
34.6	42.4145		34.6	30.4924
34.62	44.5446		34.62	30.9293
34.64	46.7009		34.64	31.6521
34.66	48.9598		34.66	32.748
34.68	50.1556		34.68	33.1019
34.7	51.4469		34.7	33.8843
34.72	53.4142		34.72	34.3985
34.74	55.1599		34.74	34.7341
34.76	57.2135		34.76	35.5465
34.78	57.9281		34.78	36.1645
34.8	57.9503		34.8	36.9501
34.82	58.9833		34.82	37.378
34.84	60.4237		34.84	37.9788
34.86	62.4524		34.86	38.4215
34.88	64.1576		34.88	38.5456
34.9	64.8585		34.9	39.0006
34.92	67.0324		34.92	39.5288
34.94	68.5427		34.94	39.5041
34.96	71.3802		34.96	40.0945
34.98	72.882		34.98	40.7994
35	73.779		35	41.3678
35.02	75.0618		35.02	41.4982
35.04	76.2086		35.04	41.8227
35.06	77.3311		35.06	42.2374
35.08	79.2167		35.08	42.2461
35.1	80.7035		35.1	42.6554
35.12	82.2105		35.12	42.6011
35.14	83.8633		35.14	41.9538
35.16	85.2736		35.16	42.181
35.18	85.866		35.18	41.6048
35.2	87.2697		35.2	41.4234
35.22	90.5002		35.22	42.2238
35.24	92.3746		35.24	41.9173
35.26	94.9042		35.26	42.9401
35.28	96.321		35.28	43.4301
35.3	95.7973		35.3	43.1228
35.32	96.527		35.32	43.8651
35.34	97.5024		35.34	44.0154
35.36	95.847		35.36	43.1823
35.38	94.7728		35.38	43.6262
35.4	92.8238		35.4	42.9403
35.42	91.1599		35.42	42.084
35.44	89.5365		35.44	41.7441
35.46	87.1376		35.46	41.3571
35.48	87.4841		35.48	41.0756
35.5	85.1965		35.5	40.7583
35.52	83.0454		35.52	40.0665
35.54	80.8624		35.54	39.7422
35.56	77.9183		35.56	39.4221
35.58	76.7846		35.58	39.4839
35.6	74.8029		35.6	39.5714
35.62	73.0252		35.62	39.0832
35.64	71.1187		35.64	39.6079
35.66	71.5482		35.66	39.1968
35.68	69.1684		35.68	38.2328
35.7	67.4214		35.7	37.6088
35.72	65.8732		35.72	36.718
35.74	63.6254		35.74	36.0858
35.76	59.6273		35.76	35.3542
35.78	58.0615		35.78	34.4602
35.8	55.2233		35.8	33.3137
35.82	51.6947		35.82	32.4869
35.84	50.3387		35.84	31.6185
35.86	48.2759		35.86	31.0121
35.88	48.4407		35.88	31.1719
35.9	45.6548		35.9	31.0088
35.92	44.544		35.92	30.3903
35.94	43.9065		35.94	30.2864
35.96	43.2632		35.96	29.5263
35.98	42.1236		35.98	28.7799
36	40.2811		36	28.6192
36.02	39.611		36.02	28.3667
36.04	39.8222		36.04	27.8378
36.06	39.441		36.06	27.559
36.08	36.9977		36.08	27.1225
36.1	35.4345		36.1	26.489
36.12	33.5038		36.12	26.6044
36.14	30.865		36.14	25.8338
36.16	29.2547		36.16	25.6121
36.18	27.4959		36.18	25.2583
36.2	25.9719		36.2	25.0509
36.22	24.7159		36.22	25.023
36.24	25.2481		36.24	25.4312
36.26	24.2288		36.26	25.5262
36.28	24.0098		36.28	25.4412
36.3	23.9346		36.3	25.0602
36.32	24.4295		36.32	24.4104
36.34	24.4041		36.34	23.8611
36.36	23.7345		36.36	23.3401
36.38	22.8748		36.38	23.2459
36.4	23.2174		36.4	22.6265
36.42	21.9928		36.42	22.2736
36.44	21.9235		36.44	21.7982
36.46	21.4802		36.46	21.5502
36.48	20.9428		36.48	21.365
36.5	20.425		36.5	20.9806
36.52	20.4446		36.52	20.2788
36.54	19.8398		36.54	20.6902
36.56	20.2269		36.56	20.1302
36.58	19.8725		36.58	19.706
36.6	19.6299		36.6	19.8843
36.62	19.8431		36.62	19.9066
36.64	19.494		36.64	19.8509
36.66	19.3717		36.66	20.3361
36.68	19.2468		36.68	20.2364
36.7	19.1023		36.7	20.416
36.72	18.3544		36.72	20.361
36.74	17.8862		36.74	19.9982
36.76	17.0964		36.76	20.1871
36.78	17.0984		36.78	19.8946
36.8	16.3714		36.8	19.9558
36.82	15.0467		36.82	19.7314
36.84	14.9657		36.84	20.3062
36.86	14.8179		36.86	20.0368
36.88	14.4668		36.88	20.2524
36.9	13.4162		36.9	20.7836
36.92	13.5436		36.92	21.3179
36.94	13.4207		36.94	21.2482
36.96	13.8686		36.96	21.3165
36.98	13.39		36.98	20.8124
37	13.0723		37	20.7944
37.02	12.8225		37.02	20.9967
37.04	13.2122		37.04	20.4908
37.06	13.8869		37.06	19.9422
37.08	13.983		37.08	19.5466
37.1	14.6244		37.1	19.3549
37.12	15.1644		37.12	18.9266
37.14	15.3174		37.14	18.4103
37.16	15.4377		37.16	17.8043
37.18	15.3638		37.18	17.1555
37.2	15.1193		37.2	16.8559
37.22	15.5293		37.22	16.6609
37.24	15.2396		37.24	16.8452
37.26	15.6058		37.26	16.8743
37.28	15.3214		37.28	16.9261
37.3	15.4972		37.3	16.5855
37.32	16.015		37.32	16.7388
37.34	16.527		37.34	16.9964
37.36	16.5113		37.36	16.699
37.38	16.1549		37.38	16.734
37.4	15.7071		37.4	16.2409
37.42	15.5286		37.42	15.7327
37.44	15.813		37.44	15.9919
37.46	15.2004		37.46	16.1817
37.48	14.7349		37.48	16.7214
37.5	15.4351		37.5	17.344
37.52	15.0886		37.52	17.5874
37.54	14.5721		37.54	17.8971
37.56	14.066		37.56	18.2756
37.58	13.981		37.58	18.6762
37.6	13.8339		37.6	18.7799
37.62	13.2102		37.62	18.8315
37.64	12.4949		37.64	18.7056
37.66	12.4596		37.66	18.4243
37.68	12.6277		37.68	18.5508
37.7	12.9075		37.7	18.2484
37.72	12.5865		37.72	17.5869
37.74	11.8712		37.74	17.6924
37.76	10.9918		37.76	17.7529
37.78	9.83655		37.78	17.623
37.8	9.11409		37.8	17.5743
37.82	8.93625		37.82	17.1388
37.84	8.5577		37.84	17.1255
37.86	8.32037		37.86	17.1641
37.88	8.59823		37.88	17.3783
37.9	9.15724		37.9	17.4995
37.92	9.05917		37.92	17.7509
37.94	8.93168		37.94	17.4691
37.96	9.31612		37.96	17.414
37.98	9.57895		37.98	17.4849
38	9.37234		38	17.6573
38.02	9.49788		38.02	17.6861
38.04	9.92547		38.04	17.4725
38.06	9.80451		38.06	17.1371
38.08	9.83132		38.08	17.0458
38.1	9.35927		38.1	17.0996
38.12	8.82249		38.12	17.7442
38.14	8.21445		38.14	18.1994
38.16	7.62929		38.16	18.4458
38.18	7.13567		38.18	18.5334
38.2	7.42988		38.2	18.3365
38.22	7.55606		38.22	18.4914
38.24	7.57699		38.24	18.2585
38.26	7.61752		38.26	18.2503
38.28	7.28669		38.28	18.3173
38.3	7.27427		38.3	18.5821
38.32	7.18274		38.32	18.3071
38.34	6.78849		38.34	18.4013
38.36	7.24093		38.36	18.2749
38.38	7.53907		38.38	18.1995
38.4	7.73259		38.4	18.3248
38.42	7.7849		38.42	18.5325
38.44	7.91958		38.44	18.1631
38.46	7.55868		38.46	17.7572
38.48	7.52272		38.48	17.6577
38.5	7.63125		38.5	17.2747
38.52	7.59856		38.52	17.7425
38.54	6.97744		38.54	17.7653
38.56	7.12782		38.56	17.4718
38.58	7.46518		38.58	17.1833
38.6	7.88428		38.6	17.1716
38.62	8.07388		38.62	17.0227
38.64	8.1458		38.64	16.6911
38.66	7.98823		38.66	16.4001
38.68	7.66329		38.68	16.4724
38.7	7.92285		38.7	15.9521
38.72	7.83459		38.72	15.5277
38.74	7.7594		38.74	15.2719
38.76	8.12684		38.76	15.3589
38.78	8.29683		38.78	14.9563
38.8	8.13207		38.8	15.0499
38.82	8.02354		38.82	14.6335
38.84	7.69794		38.84	14.4696
38.86	7.42792		38.86	14.7076
38.88	7.70971		38.88	14.5398
38.9	7.74175		38.9	14.5344
38.92	7.51749		38.92	14.4225
38.94	7.60183		38.94	14.403
38.96	8.97679		38.96	14.7993
38.98	8.77215		38.98	15.0769
39	9.08271		39	14.896
39.02	9.25531		39.02	14.8726
39.04	9.32658		39.04	14.3407
39.06	9.28996		39.06	14.1808
39.08	9.43119		39.08	14.4136
39.1	9.86858		39.1	14.4979
39.12	9.3475		39.12	14.6805
39.14	9.24747		39.14	14.7912
39.16	8.66165		39.16	14.8062
39.18	8.08173		39.18	14.6501
39.2	7.83001		39.2	14.9098
39.22	7.6574		39.22	15.0427
39.24	7.16639		39.24	15.0725
39.26	7.4763		39.26	15.5158
39.28	7.33246		39.28	15.6868
39.3	7.47434		39.3	15.3895
39.32	7.4423		39.32	15.6063
39.34	7.44884		39.34	15.5759
39.36	7.5626		39.36	15.6448
39.38	7.0984		39.38	15.2729
39.4	7.7084		39.4	15.2705
39.42	7.75286		39.42	15.4662
39.44	8.31906		39.44	15.3953
39.46	9.02713		39.46	15.206
39.48	9.20039		39.48	15.1931
39.5	9.31154		39.5	15.0614
39.52	8.59562		39.52	15.2543
39.54	8.84211		39.54	15.1093
39.56	8.35371		39.56	14.8469
39.58	8.35502		39.58	14.9323
39.6	8.36875		39.6	14.5272
39.62	8.33279		39.62	14.6371
39.64	8.22164		39.64	14.6958
39.66	7.99215		39.66	14.5564
39.68	7.59464		39.68	14.2175
39.7	7.70579		39.7	13.9464
39.72	7.38019		39.72	13.9872
39.74	7.62994		39.74	14.3424
39.76	8.06407		39.76	14.7225
39.78	8.14972		39.78	14.8619
39.8	8.58974		39.8	14.5401
39.82	8.16607		39.82	14.2204
39.84	8.86172		39.84	14.1192
39.86	8.88068		39.86	14.7276
39.88	8.48316		39.88	15.4121
39.9	8.19091		39.9	15.8371
39.92	7.83589		39.92	15.9344
39.94	8.27525		39.94	15.9524
39.96	8.28441		39.96	15.6946
39.98	8.30402		39.98	15.5781
40	8.22229		40	15.2567
40.02	8.51193		40.02	14.7263
40.04	8.20399		40.04	14.596
40.06	7.87643		40.06	14.5434
40.08	8.10722		40.08	14.6425
40.1	8.40013		40.1	14.822
40.12	8.59431		40.12	14.3208
40.14	8.59104		40.14	13.7485
40.16	8.32167		40.16	13.5398
40.18	8.15168		40.18	13.788
40.2	8.14972		40.2	13.9761
40.22	7.52076		40.22	14.1046
40.24	7.26577		40.24	14.198
40.26	6.86891		40.26	14.2308
40.28	6.8761		40.28	14.1758
40.3	6.82118		40.3	14.7186
40.32	6.51259		40.32	15.1711
40.34	7.06309		40.34	15.5106
40.36	7.51487		40.36	15.6393
40.38	7.80582		40.38	16.0249
40.4	8.15953		40.4	16.3243
40.42	8.62569		40.42	16.49
40.44	8.01177		40.44	16.324
40.46	8.40602		40.46	16.0178
40.48	8.25499		40.48	16.2533
40.5	8.36025		40.5	16.6342
40.52	7.96339		40.52	17.0628
40.54	7.59268		40.54	17.9358
40.56	7.81955		40.56	17.657
40.58	7.89212		40.58	17.6487
40.6	7.56783		40.6	17.6107
40.62	7.1324		40.62	17.4413
40.64	7.05198		40.64	17.2366
40.66	7.22785		40.66	17.0689
40.68	7.17032		40.68	16.7652
40.7	6.48839		40.7	16.447
40.72	6.15103		40.72	16.3582
40.74	6.58124		40.74	16.3002
40.76	6.92187		40.76	16.2225
40.78	6.86172		40.78	16.0006
40.8	7.15266		40.8	15.7797
40.82	7.25335		40.82	15.8547
40.84	7.01994		40.84	16.4267
40.86	7.56522		40.86	16.0497
40.88	7.11867		40.88	16.3468
40.9	7.41419		40.9	16.6548
40.92	7.1154		40.92	16.5832
40.94	7.49003		40.94	16.5268
40.96	7.63779		40.96	16.9308
40.98	7.45342		40.98	16.816
41	7.32788		41	17.1191
41.02	7.24812		41.02	16.8574
41.04	7.4933		41.04	16.4465
41.06	7.52207		41.06	16.2259
41.08	7.03563		41.08	15.8718
41.1	7.06505		41.1	15.6997
41.12	7.38673		41.12	15.4847
41.14	7.38607		41.14	15.7177
41.16	7.64106		41.16	16.1798
41.18	7.67898		41.18	16.2847
41.2	8.29487		41.2	16.6735
41.22	8.51324		41.22	16.9306
41.24	8.73161		41.24	16.5403
41.26	8.9866		41.26	16.6062
41.28	8.91729		41.28	16.7829
41.3	9.05852		41.3	16.2815
41.32	9.01275		41.32	16.1539
41.34	8.89179		41.34	16.1492
41.36	8.1798		41.36	15.9697
41.38	8.24322		41.38	16.2531
41.4	8.21837		41.4	16.5591
41.42	7.96339		41.42	16.5947
41.44	7.61556		41.44	16.8762
41.46	7.78947		41.46	17.157
41.48	7.47761		41.48	17.4126
41.5	7.90454		41.5	17.47
41.52	7.62864		41.52	17.5735
41.54	7.40177		41.54	17.4746
41.56	7.57176		41.56	18.0821
41.58	7.73455		41.58	18.2414
41.6	8.28768		41.6	18.296
41.62	8.40405		41.62	17.6997
41.64	8.83557		41.64	17.7234
41.66	9.40177		41.66	17.4756
41.68	9.67963		41.68	17.9862
41.7	9.55737		41.7	18.0265
41.72	9.56326		41.72	17.9903
41.74	9.28669		41.74	18.3205
41.76	9.62798		41.76	18.2324
41.78	9.79209		41.78	18.4649
41.8	9.04609		41.8	18.7002
41.82	8.96698		41.82	18.645
41.84	9.07551		41.84	18.8906
41.86	9.06832		41.86	18.6506
41.88	8.82707		41.88	18.711
41.9	9.28866		41.9	18.3562
41.92	9.33377		41.92	18.1732
41.94	9.20497		41.94	17.8888
41.96	9.38738		41.96	18.0677
41.98	9.80582		41.98	17.9986
42	10.0562		42	18.3989
42.02	10.306		42.02	18.1668
42.04	10.7591		42.04	18.0173
42.06	11.5142		42.06	17.9007
42.08	11.626		42.08	17.2741
42.1	11.7646		42.1	17.2401
42.12	12.0909		42.12	17.38
42.14	12.2628		42.14	17.6969
42.16	12.4047		42.16	17.6783
42.18	12.3596		42.18	17.5232
42.2	12.4367		42.2	17.2806
42.22	13.0095		42.22	17.1219
42.24	12.9153		42.24	16.899
42.26	12.7558		42.26	16.931
42.28	13.3384		42.28	16.8987
42.3	13.526		42.3	16.6543
42.32	13.7463		42.32	17.0586
42.34	13.103		42.34	17.0568
42.36	13.6084		42.36	17.6107
42.38	14.304		42.38	17.6166
42.4	14.642		42.4	17.4433
42.42	14.8088		42.42	17.5311
42.44	15.0461		42.44	17.1639
42.46	16.2713		42.46	17.3469
42.48	16.6989		42.48	17.4887
42.5	17.7509		42.5	17.5156
42.52	18.3635		42.52	17.8957
42.54	19.033		42.54	17.4492
42.56	19.4606		42.56	17.9712
42.58	19.5103		42.58	17.8405
42.6	19.7404		42.6	17.8939
42.62	19.5901		42.62	17.8597
42.64	19.7914		42.64	18.0328
42.66	19.8588		42.66	18.2172
42.68	19.7359		42.68	18.1185
42.7	19.2913		42.7	17.5375
42.72	19.4377		42.72	17.527
42.74	19.4469		42.74	17.2227
42.76	20.0771		42.76	17.3351
42.78	19.8071		42.78	17.7407
42.8	19.6489		42.8	18.3455
42.82	19.2285		42.82	18.4913
42.84	19.9444		42.84	18.1793
42.86	20.4622		42.86	17.6014
42.88	20.8813		42.88	17.7848
42.9	21.4063		42.9	17.9917
42.92	21.0252		42.92	17.683
42.94	21.3344		42.94	17.6194
42.96	20.7552		42.96	17.8736
42.98	19.934		42.98	18.0788
43	20.0588		43	18.2871
43.02	19.1919		43.02	18.2064
43.04	19.0801		43.04	18.1077
43.06	18.6237		43.06	17.8663
43.08	18.2831		43.08	17.6018
43.1	17.9725		43.1	17.5069
43.12	17.7934		43.12	17.5542
43.14	17.4926		43.14	17.8661
43.16	16.6734		43.16	18.1241
43.18	15.9765		43.18	18.5276
43.2	15.2298		43.2	18.3895
43.22	14.814		43.22	18.0511
43.24	14.8415		43.24	18.2214
43.26	14.1203		43.26	18.1363
43.28	13.5227		43.28	18.3611
43.3	13.2789		43.3	18.5529
43.32	13.3939		43.32	18.3934
43.34	13.3482		43.34	18.5957
43.36	12.5466		43.36	18.4222
43.38	12.3066		43.38	18.0182
43.4	12.1321		43.4	18.3903
43.42	11.7502		43.42	18.6071
43.44	11.9327		43.44	19.068
43.46	12.0091		43.46	19.4359
43.48	12.036		43.48	19.1746
43.5	12.1746		43.5	18.3555
43.52	12.189		43.52	18.2018
43.54	11.7568		43.54	18.1207
43.56	11.5247		43.56	18.8052
43.58	11.2004		43.58	18.4917
43.6	10.8892		43.6	18.2408
43.62	11.2377		43.62	18.35
43.64	11.5005		43.64	18.383
43.66	11.528		43.66	17.927
43.68	11.3331		43.68	17.3512
43.7	11.745		43.7	16.5542
43.72	11.8509		43.72	16.0237
43.74	11.3638		43.74	15.7581
43.76	11.2723		43.76	15.6354
43.78	10.7146		43.78	15.6093
43.8	9.72932		43.8	15.9059
43.82	9.51553		43.82	15.6696
43.84	9.14743		43.84	15.7881
43.86	8.81857		43.86	15.8708
43.88	8.54201		43.88	15.4034
43.9	8.21903		43.9	15.4679
43.92	7.78751		43.92	15.5003
43.94	7.29062		43.94	15.6518
43.96	7.3815		43.96	15.5068
43.98	7.5018		43.98	15.706
44	7.45407		44	15.6615
44.02	7.38869		44.02	15.8682
44.04	7.59791		44.04	16.0601
44.06	7.94443		44.06	15.8972
44.08	7.70644		44.08	16.1942
44.1	8.13861		44.1	16.1434
44.12	8.61981		44.12	15.9931
44.14	8.86433		44.14	15.9413
44.16	9.06375		44.16	15.3981
44.18	8.45309		44.18	15.2972
44.2	8.60477		44.2	15.5176
44.22	9.08467		44.22	15.5479
44.24	8.74992		44.24	15.4405
44.26	8.68781		44.26	15.0475
44.28	8.49428		44.28	14.8587
44.3	8.67865		44.3	14.7012
44.32	8.5577		44.32	14.132
44.34	8.49232		44.34	13.937
44.36	8.63746		44.36	13.7237
44.38	8.24126		44.38	13.3713
44.4	7.58941		44.4	13.3241
44.42	7.0984		44.42	13.2653
44.44	7.07944		44.44	13.6174
44.46	7.47042		44.46	13.5497
44.48	7.23374		44.48	13.4093
44.5	7.70579		44.5	13.2208
44.52	7.99738		44.52	13.3529
44.54	8.22687		44.54	13.043
44.56	8.69304		44.56	12.9278
44.58	8.28964		44.58	13.0289
44.6	8.30991		44.6	13.198
44.62	7.84047		44.62	13.3366
44.64	7.44622		44.64	13.8138
44.66	7.80386		44.66	14.14
44.68	7.75744		44.68	14.4647
44.7	8.06538		44.7	14.3947
44.72	7.90062		44.72	14.4437
44.74	8.12684		44.74	14.3869
44.76	8.23472		44.76	14.5905
44.78	8.31056		44.78	14.6346
44.8	8.06865		44.8	14.7388
44.82	7.71494		44.82	15.0003
44.84	7.78424		44.84	14.7789
44.86	8.10265		44.86	15.0564
44.88	7.96143		44.88	15.317
44.9	8.29944		44.9	15.292
44.92	8.54528		44.92	15.2761
44.94	8.16411		44.94	15.2925
44.96	8.19353		44.96	15.5622
44.98	7.57633		44.98	15.6191
45	7.23178		45	15.3148
45.02	6.88003		45.02	15.3598
45.04	7.26643		45.04	15.0625
45.06	7.92481		45.06	14.936
45.08	8.25825		45.08	14.9279
45.1	8.67081		45.1	14.7156
45.12	8.94541		45.12	14.6638
45.14	9.30566		45.14	14.398
45.16	9.57764		45.16	14.6016
45.18	9.6561		45.18	14.8302
45.2	9.40373		45.2	14.8873
45.22	9.21805		45.22	14.8208
45.24	9.01929		45.24	15.3918
45.26	8.77084		45.26	15.5444
45.28	8.51585		45.28	15.8203
45.3	7.96208		45.3	16.1207
45.32	7.86139		45.32	16.6682
45.34	7.61033		45.34	16.85
45.36	7.39588		45.36	17.0364
45.38	6.89572		45.38	16.6113
45.4	6.58254		45.4	16.8501
45.42	6.97875		45.42	17.0889
45.44	6.91141		45.44	16.9849
45.46	7.15855		45.46	17.0041
45.48	7.12978		45.48	17.0465
45.5	7.05525		45.5	17.3085
45.52	6.82968		45.52	17.324
45.54	6.70219		45.54	16.9196
45.56	6.60412		45.56	16.9031
45.58	6.13142		45.58	16.8043
45.6	6.09807		45.6	16.795
45.62	5.73259		45.62	16.7525
45.64	5.92873		45.64	16.8514
45.66	6.10199		45.66	16.4539
45.68	6.27787		45.68	16.0758
45.7	6.89703		45.7	15.7894
45.72	7.61164		45.72	15.7429
45.74	7.81366		45.74	15.4962
45.76	8.05557		45.76	15.1245
45.78	8.26872		45.78	15.1942
45.8	8.41648		45.8	15.4151
45.82	8.46224		45.82	15.8696
45.84	8.08826		45.84	16.0518
45.86	8.15822		45.86	15.6246
45.88	7.65348		45.88	15.2532
45.9	7.36907		45.9	15.061
45.92	6.9441		45.92	15.3964
45.94	6.67081		45.94	14.9376
45.96	6.45047		45.96	14.8188
45.98	5.60641		45.98	14.2784
46	5.10297		46	13.954
46.02	5.00883		46.02	13.8926
46.04	5.59725		46.04	13.5531
46.06	5.59464		46.06	13.403
46.08	5.59202		46.08	13.5189
46.1	5.46649		46.1	13.3645
46.12	5.54037		46.12	13.1653
46.14	5.70644		46.14	12.899
46.16	5.98365		46.16	12.8135
46.18	6.29683		46.18	12.6401
46.2	6.27852		46.2	12.1814
46.22	6.56228		46.22	11.8516
46.24	6.69434		46.24	12.3128
46.26	6.72377		46.26	12.4609
46.28	7.35731		46.28	12.5434
46.3	7.78032		46.3	12.7811
46.32	8.4459		46.32	12.8543
46.34	9.13501		46.34	12.7864
46.36	9.36842		46.36	12.8445
46.38	9.53057		46.38	13.0505
46.4	9.56522		46.4	13.205
46.42	10.2498		46.42	13.6501
46.44	10.7637		46.44	14.2133
46.46	10.727		46.46	15.1193
46.48	10.4688		46.48	15.3891
46.5	9.83393		46.5	15.8119
46.52	9.96731		46.52	15.3533
46.54	9.5456		46.54	15.3368
46.56	9.23962		46.56	15.4397
46.58	8.50343		46.58	15.2187
46.6	7.915		46.6	15.2868
46.62	7.51749		46.62	14.8048
46.64	6.69631		46.64	14.653
46.66	6.57077		46.66	14.7299
46.68	6.86826		46.68	15.012
46.7	6.60739		46.7	15.3301
46.72	6.96371		46.72	15.5398
46.74	7.09317		46.74	15.3957
46.76	6.54266		46.76	15.3641
46.78	6.53678		46.78	15.0993
46.8	6.09349		46.8	14.6972
46.82	6.54266		46.82	14.5488
46.84	6.95195		46.84	14.4086
46.86	7.19059		46.86	14.4025
46.88	6.85453		46.88	14.1907
46.9	6.90618		46.9	14.0965
46.92	7.15855		46.92	14.05
46.94	7.05917		46.94	13.7098
46.96	7.29127		46.96	13.593
46.98	7.24485		46.98	13.4048
47	7.85878		47	13.195
47.02	7.65479		47.02	13.1361
47.04	7.60837		47.04	13.0334
47.06	8.11703		47.06	13.0854
47.08	8.43544		47.08	12.9741
47.1	8.32756		47.1	13.8091
47.12	8.19745		47.12	13.7022
47.14	7.42399		47.14	13.5891
47.16	6.64073		47.16	13.2939
47.18	6.4812		47.18	13.3793
47.2	6.59104		47.2	13.0319
47.22	6.80941		47.22	12.9386
47.24	6.87022		47.24	12.5803
47.26	6.43217		47.26	12.569
47.28	5.74436		47.28	12.6825
47.3	5.91958		47.3	12.9961
47.32	5.85159		47.32	13.3664
47.34	5.59006		47.34	13.5268
47.36	5.63321		47.36	13.6768
47.38	5.80713		47.38	14.04
47.4	5.91239		47.4	14.3256
47.42	5.43969		47.42	14.1429
47.44	5.56391		47.44	14.0323
47.46	5.88101		47.46	13.7944
47.48	6.07323		47.48	13.6967
47.5	6.06538		47.5	13.9092
47.52	6.13665		47.52	14.2116
47.54	6.32364		47.54	14.1393
47.56	6.47793		47.56	13.9142
47.58	6.81203		47.58	13.6337
47.6	7.37561		47.6	13.5183
47.62	6.9441		47.62	13.5203
47.64	6.83426		47.64	13.5697
47.66	6.66558		47.66	13.4498
47.68	6.59889		47.68	13.0892
47.7	7.05067		47.7	12.8323
47.72	7.48611		47.72	12.5557
47.74	7.48218		47.74	12.3827
47.76	7.39327		47.76	12.3148
47.78	7.64237		47.78	12.3051
47.8	7.35927		47.8	11.8134
47.82	7.15201		47.82	11.7974
47.84	7.48022		47.84	11.7905
47.86	8.06473		47.86	11.746
47.88	8.16672		47.88	11.3196
47.9	7.97319		47.9	11.3949
47.92	8.28571		47.92	11.4807
47.94	7.73128		47.94	11.6039
47.96	7.05525		47.96	11.4946
47.98	7.15136		47.98	11.8892
48	6.93233		48	11.8774
48.02	6.73357		48.02	11.8502
48.04	6.74207		48.04	12.1981
48.06	6.37529		48.06	12.5032
48.08	6.54658		48.08	12.3225
48.1	6.50409		48.1	12.3167
48.12	6.7205		48.12	12.3844
48.14	6.48055		48.14	12.7215
48.16	6.57927		48.16	13.2567
48.18	6.61916		48.18	13.8228
48.2	6.56358		48.2	14.3021
48.22	6.88526		48.22	14.1563
48.24	6.78915		48.24	14.0969
48.26	6.84668		48.26	14.0235
48.28	6.61523		48.28	14.2557
48.3	6.76496		48.3	14.131
48.32	7.17751		48.32	13.8704
48.34	6.91402		48.34	13.4711
48.36	7.5966		48.36	13.2991
48.38	7.92743		48.38	13.4286
48.4	7.84439		48.4	13.1983
48.42	8.03073		48.42	13.0282
48.44	7.60968		48.44	13.0677
48.46	7.87905		48.46	12.7055
48.48	8.33606		48.48	12.5091
48.5	8.01831		48.5	12.0365
48.52	8.08826		48.52	11.7543
48.54	7.9745		48.54	11.3664
48.56	7.57176		48.56	11.3157
48.58	7.05394		48.58	11.2112
48.6	6.85518		48.6	10.7101
48.62	6.57797		48.62	10.6974
48.64	6.00523		48.64	10.7819
48.66	6.18764		48.66	10.6232
48.68	6.2746		48.68	10.8636
48.7	6.28571		48.7	10.7681
48.72	6.56947		48.72	11.201
48.74	6.0948		48.74	11.0595
48.76	5.86924		48.76	10.762
48.78	5.42007		48.78	10.7732
48.8	5.31873		48.8	10.7471
48.82	5.45342		48.82	10.9773
48.84	5.76201		48.84	11.3161
48.86	6.3694		48.86	11.5429
48.88	6.39948		48.88	11.7317
48.9	5.85878		48.9	11.7839
48.92	5.63648		48.92	11.6981
48.94	5.21674		48.94	11.8663
48.96	4.87872		48.96	12.043
48.98	5.30566		48.98	11.8592
49	5.305		49	11.8784
49.02	5.16247		49.02	12.0006
49.04	5.37431		49.04	12.2997
49.06	6.15757		49.06	12.359
49.08	6.18241		49.08	12.3747
49.1	6.31252		49.1	12.5184
49.12	6.65315		49.12	12.2478
49.14	6.26545		49.14	11.9031
49.16	6.36744		49.16	11.7242
49.18	6.40667		49.18	11.6574
49.2	6.56358		49.2	11.9959
49.22	6.50278		49.22	12.0267
49.24	7.34815		49.24	12.1667
49.26	7.22851		49.26	12.3653
49.28	6.95783		49.28	12.5981
49.3	6.21772		49.3	12.8414
49.32	6.71592		49.32	12.504
49.34	6.8238		49.34	12.59
49.36	7.41811		49.36	13.1719
49.38	7.64825		49.38	12.726
49.4	7.23504		49.4	13.119
49.42	7.40307		49.42	12.7504
49.44	7.87316		49.44	12.7982
49.46	8.01831		49.46	12.867
49.48	7.49068		49.48	13.2038
49.5	7.22262		49.5	13.4422
49.52	6.99052		49.52	13.5836
49.54	6.76888		49.54	13.6515
49.56	6.16018		49.56	13.7669
49.58	5.69925		49.58	13.9038
49.6	5.49788		49.6	13.8894
49.62	5.05329		49.62	13.623
49.64	5.37954		49.64	13.7164
49.66	4.72377		49.66	13.7501
49.68	4.75123		49.68	13.8228
49.7	5.02779		49.7	14.0593
49.72	5.41811		49.72	13.6981
49.74	5.46257		49.74	13.598
49.76	5.9307		49.76	13.5601
49.78	6.10722		49.78	13.3129
49.8	5.99215		49.8	13.0263
49.82	6.07715		49.82	13.0183
49.84	6.36221		49.84	12.9938
49.86	5.90847		49.86	13.1009
49.88	5.74698		49.88	13.0941
49.9	5.97646		49.9	13.2932
49.92	6.08761		49.92	13.4034
49.94	6.03727		49.94	13.4739
49.96	5.85551		49.96	13.2317
49.98	6.10722		49.98	13.2379
50	6.05296		50	13.1685
50.02	6.18895		50.02	13.8836
50.04	6.83753		50.04	13.9101
50.06	7.13501		50.06	13.8134
50.08	7.37365		50.08	14.0827
50.1	7.55345		50.1	14.1763
50.12	7.49395		50.12	14.439
50.14	7.72998		50.14	14.6016
50.16	8.15626		50.16	14.6655
50.18	8.06407		50.18	14.8285
50.2	7.55868		50.2	15.0193
50.22	7.49722		50.22	14.896
50.24	6.92318		50.24	14.6793
50.26	6.58189		50.26	14.6613
50.28	6.68388		50.28	14.4459
50.3	6.94345		50.3	14.4487
50.32	6.54005		50.32	14.9412
50.34	6.51782		50.34	14.8208
50.36	6.43609		50.36	14.7281
50.38	6.36352		50.38	14.4904
50.4	6.85257		50.4	14.0567
50.42	7.33835		50.42	14.0646
50.44	7.28146		50.44	14.0724
50.46	7.4083		50.46	13.9353
50.48	7.57502		50.48	13.6049
50.5	7.89343		50.5	13.3761
50.52	7.79209		50.52	13.1746
50.54	7.74371		50.54	13.0992
50.56	7.75482		50.56	13.028
50.58	7.36581		50.58	13.0611
50.6	6.75711		50.6	12.8557
50.62	6.23995		50.62	12.6573
50.64	5.62733		50.64	12.909
50.66	5.96339		50.66	13.0976
50.68	6.21706		50.68	13.2277
50.7	5.93527		50.7	13.4005
50.72	5.80778		50.72	13.15
50.74	5.43053		50.74	13.0151
50.76	5.22001		50.76	13.1903
50.78	5.45538		50.78	13.5538
50.8	6.24845		50.8	13.4185
50.82	6.35567		50.82	13.4964
50.84	6.24322		50.84	13.4665
50.86	6.98071		50.86	13.3765
50.88	7.35011		50.88	13.0262
50.9	7.79863		50.9	12.8284
50.92	7.56783		50.92	13.2232
50.94	7.80713		50.94	13.6482
50.96	7.64629		50.96	13.615
50.98	7.48284		50.98	13.9605
51	6.91272		51	13.9716
51.02	6.86826		51.02	13.8679
51.04	6.73488		51.04	14.0649
51.06	6.58777		51.06	14.0455
51.08	6.35829		51.08	14.2281
51.1	5.79078		51.1	14.245
51.12	6.03465		51.12	14.2193
51.14	5.31285		51.14	14.1747
51.16	5.49003		51.16	13.9123
51.18	6.10003		51.18	14.292
51.2	6.50932		51.2	14.3582
51.22	6.76757		51.22	14.4095
51.24	6.7375		51.24	14.3007
51.26	7.13436		51.26	14.18
51.28	7.61033		51.28	13.8991
51.3	7.42007		51.3	13.9736
51.32	7.2102		51.32	14.1104
51.34	7.04282		51.34	13.8691
51.36	7.02321		51.36	13.8166
51.38	7.01406		51.38	13.3876
51.4	6.39425		51.4	13.295
51.42	6.27002		51.42	12.8751
51.44	5.87643		51.44	12.9641
51.46	5.8967		51.46	12.6034
51.48	5.93331		51.48	12.5052
51.5	6.10461		51.5	12.6447
51.52	6.24322		51.52	12.1867
51.54	5.88951		51.54	12.2613
51.56	6.1628		51.56	12.4268
51.58	6.00785		51.58	12.2427
51.6	5.92743		51.6	12.4963
51.62	6.34913		51.62	12.2524
51.64	6.28441		51.64	12.1968
51.66	6.80745		51.66	12.5241
51.68	7.04152		51.68	12.6199
51.7	7.12847		51.7	12.9766
51.72	7.5711		51.72	13.3998
51.74	7.75482		51.74	13.6716
51.76	7.93527		51.76	13.7207
51.78	7.82674		51.78	13.5718
51.8	7.46584		51.8	13.8391
51.82	7.33769		51.82	14.1813
51.84	7.72802		51.84	13.863
51.86	8.15168		51.86	13.7424
51.88	7.8202		51.88	13.4946
51.9	7.6659		51.9	13.7551
51.92	7.43315		51.92	13.8356
51.94	7.04675		51.94	13.6628
51.96	6.68061		51.96	13.6782
51.98	6.44655		51.98	13.8078
52	6.15953		52	13.559
52.02	5.69663		52.02	13.7662
52.04	6.11311		52.04	13.7164
52.06	6.47663		52.06	13.5823
52.08	6.90552		52.08	13.4131
52.1	7.22589		52.1	13.1593
52.12	7.43772		52.12	13.165
52.14	7.28539		52.14	12.7415
52.16	7.22197		52.16	12.8458
52.18	7.41484		52.18	12.8131
52.2	7.34815		52.2	12.5186
52.22	7.92873		52.22	12.7715
52.24	7.92089		52.24	12.8585
52.26	8.0765		52.26	12.7306
52.28	7.70382		52.28	12.8535
52.3	8.3001		52.3	12.9801
52.32	8.37398		52.32	13.307
52.34	8.7205		52.34	13.7613
52.36	8.5747		52.36	14.2722
52.38	8.68192		52.38	14.5724
52.4	7.97842		52.4	14.8361
52.42	8.65119		52.42	14.9909
52.44	9.29062		52.44	14.6927
52.46	9.26316		52.46	14.6036
52.48	9.25204		52.48	14.3528
52.5	8.90879		52.5	14.1846
52.52	9.41288		52.52	13.7028
52.54	9.30958		52.54	13.8395
52.56	9.52468		52.56	14.2284
52.58	9.6476		52.58	14.2593
52.6	10.0007		52.6	13.8585
52.62	9.84439		52.62	13.6611
52.64	9.55672		52.64	13.5156
52.66	10.1621		52.66	13.3697
52.68	10.5669		52.68	13.664
52.7	11.2115		52.7	13.8332
52.72	11.3377		52.72	13.5812
52.74	11.5855		52.74	13.5431
52.76	11.6561		52.76	13.3706
52.78	11.9405		52.78	13.5037
52.8	11.811		52.8	13.6723
52.82	12.0817		52.82	13.6077
52.84	11.577		52.84	13.9267
52.86	11.9791		52.86	14.0423
52.88	11.7149		52.88	13.9312
52.9	11.7293		52.9	14.2079
52.92	12.4753		52.92	14.3322
52.94	12.4727		52.94	14.2794
52.96	13.1997		52.96	14.3924
52.98	13.5005		52.98	14.8932
53	13.1769		53	15.2444
53.02	12.9611		53.02	15.3499
53.04	13.6973		53.04	15.406
53.06	13.9993		53.06	15.3359
53.08	14.6558		53.08	15.3084
53.1	15.0069		53.1	14.8758
53.12	15.1448		53.12	14.5223
53.14	15.7829		53.14	14.7087
53.16	15.8274		53.16	14.5229
53.18	15.8065		53.18	14.8491
53.2	15.7502		53.2	14.8031
53.22	15.9444		53.22	14.8277
53.24	15.998		53.24	14.6263
53.26	16.0615		53.26	14.516
53.28	15.3828		53.28	14.642
53.3	14.9997		53.3	14.6849
53.32	15.3351		53.32	14.6444
53.34	15.1023		53.34	14.9141
53.36	15.103		53.36	15.324
53.38	14.6218		53.38	15.5824
53.4	14.0994		53.4	15.7911
53.42	13.8856		53.42	16.1501
53.44	13.8451		53.44	16.0724
53.46	13.1206		53.46	16.174
53.48	13.3344		53.48	15.641
53.5	13.5973		53.5	15.4762
53.52	14.3008		53.52	15.5028
53.54	14.6074		53.54	15.5728
53.56	14.1824		53.56	15.5886
53.58	14.083		53.58	15.8234
53.6	13.9935		53.6	15.3935
53.62	13.3488		53.62	15.4044
53.64	12.6152		53.64	15.4628
53.66	12.2269		53.66	15.3987
53.68	12.0098		53.68	15.1392
53.7	11.6483		53.7	14.683
53.72	11.473		53.72	14.4949
53.74	11.205		53.74	14.0559
53.76	11.0677		53.76	14.1508
53.78	11.1729		53.78	14.1902
53.8	10.9859		53.8	14.5964
53.82	10.8356		53.82	14.5627
53.84	11.0827		53.84	14.4598
53.86	11.0507		53.86	14.6074
53.88	11.6483		53.88	14.638
53.9	12.3171		53.9	14.6026
53.92	12.6904		53.92	14.7
53.94	12.457		53.94	15.0332
53.96	11.9647		53.96	14.9438
53.98	11.7352		53.98	14.8529
54	11.8052		54	14.9103
54.02	11.3109		54.02	14.725
54.04	11.3717		54.04	14.6918
54.06	11.3795		54.06	14.3676
54.08	11.322		54.08	13.9461
54.1	10.2236		54.1	13.8415
54.12	10.2779		54.12	13.5848
54.14	10.2668		54.14	13.6191
54.16	10.0549		54.16	13.3804
54.18	9.89801		54.18	13.8808
54.2	10.0196		54.2	13.7734
54.22	10.4008		54.22	13.8241
54.24	10.408		54.24	13.5172
54.26	10.1164		54.26	13.4425
54.28	9.76855		54.28	12.9101
54.3	10.34		54.3	13.272
54.32	10.2583		54.32	13.1295
54.34	10.1079		54.34	12.9519
54.36	10.1125		54.36	12.6651
54.38	10.4655		54.38	12.3413
54.4	10.2798		54.4	12.1257
54.42	10.121		54.42	12.4847
54.44	9.70971		54.44	12.93
54.46	9.07813		54.46	12.8501
54.48	8.69238		54.48	13.0808
54.5	8.23472		54.5	13.1791
54.52	8.65054		54.52	13.6139
54.54	8.11376		54.54	13.65
54.56	7.98496		54.56	14.1009
54.58	7.6561		54.58	13.9108
54.6	7.63844		54.6	13.9642
54.62	7.70252		54.62	13.9649
54.64	7.14613		54.64	13.7897
54.66	6.83949		54.66	13.7332
54.68	6.41059		54.68	13.6487
54.7	6.75515		54.7	13.3401
54.72	6.69173		54.72	13.1267
54.74	7.17032		54.74	13.2059
54.76	7.61948		54.76	13.2362
54.78	7.1324		54.78	13.2451
54.8	7.36123		54.8	13.1351
54.82	7.42923		54.82	13.2511
54.84	7.44165		54.84	13.0527
54.86	7.50376		54.86	12.8592
54.88	8.15691		54.88	12.5952
54.9	8.55051		54.9	12.5292
54.92	8.40536		54.92	12.4393
54.94	8.1811		54.94	12.4984
54.96	8.33083		54.96	12.2154
54.98	8.12619		54.98	12.2291
55	8.13207		55	11.9485
55.02	8.07519		55.02	11.9127
55.04	7.76201		55.04	11.9985
55.06	7.6391		55.06	11.8134
55.08	7.68683		55.08	12.2694
55.1	8.47663		55.1	12.4612
55.12	9.03956		55.12	12.2929
55.14	9.49395		55.14	12.5752
55.16	9.36711		55.16	12.8913
55.18	9.32919		55.18	12.7253
55.2	10.306		55.2	13.0596
55.22	10.5015		55.22	13.0082
55.24	10.4505		55.24	13.4571
55.26	10.6061		55.26	13.4739
55.28	10.9297		55.28	13.5277
55.3	10.5446		55.3	13.2983
55.32	10.4132		55.32	13.1026
55.34	10.1935		55.34	12.9859
55.36	10.4204		55.36	12.7231
55.38	10.3419		55.38	12.4317
55.4	9.95816		55.4	12.7225
55.42	10.1759		55.42	12.7586
55.44	9.91435		55.44	12.8101
55.46	9.89539		55.46	12.9252
55.48	10.1255		55.48	12.832
55.5	10.0333		55.5	12.9952
55.52	9.72409		55.52	12.8952
55.54	9.35861		55.54	13.1687
55.56	9.15986		55.56	13.3477
55.58	9.57437		55.58	13.6296
55.6	10.1229		55.6	13.6206
55.62	9.9222		55.62	13.6376
55.64	10.5427		55.64	13.8001
55.66	11.1265		55.66	14.1066
55.68	11.9098		55.68	14.5585
55.7	12.7166		55.7	14.9873
55.72	13.3168		55.72	14.8291
55.74	13.6541		55.74	14.8191
55.76	14.5106		55.76	14.8804
55.78	14.829		55.78	14.6906
55.8	14.727		55.8	14.6884
55.82	14.9559		55.82	15.0683
55.84	14.8728		55.84	15.1669
55.86	15.4639		55.86	15.2296
55.88	15.7339		55.88	15.2548
55.9	15.6698		55.9	15.0666
55.92	15.2775		55.92	15.4241
55.94	15.2462		55.94	14.9718
55.96	15.6679		55.96	14.7125
55.98	15.915		55.98	14.6405
56	16.3786		56	14.9763
56.02	16.846		56.02	14.7378
56.04	17.1193		56.04	14.6366
56.06	16.7382		56.06	14.9909
56.08	17.2919		56.08	15.2371
56.1	18.2197		56.1	15.1298
56.12	18.2517		56.12	15.1834
56.14	18.5433		56.14	15.1742
56.16	18.6898		56.16	15.0005
56.18	18.7636		56.18	15.4714
56.2	18.7192		56.2	15.5045
56.22	19.9222		56.22	15.9107
56.24	20.5328		56.24	16.1487
56.26	21.5691		56.26	16.0948
56.28	22.6551		56.28	16.2878
56.3	23.7823		56.3	16.802
56.32	23.9124		56.32	16.9019
56.34	24.6303		56.34	16.8578
56.36	25.0029		56.36	16.6655
56.38	25.5567		56.38	16.5403
56.4	26.3151		56.4	16.205
56.42	25.8424		56.42	16.4163
56.44	25.7025		56.44	16.31
56.46	25.7574		56.46	16.6955
56.48	26.542		56.48	16.662
56.5	26.6277		56.5	17.168
56.52	25.1697		56.52	17.354
56.54	24.7329		56.54	17.0718
56.56	23.9738		56.56	16.9066
56.58	23.7123		56.58	17.2229
56.6	24.3629		56.6	17.5037
56.62	25.3155		56.62	17.552
56.64	25.1906		56.64	18.0563
56.66	26.6479		56.66	18.1085
56.68	28.0033		56.68	18.2753
56.7	28.0386		56.7	17.7926
56.72	27.9268		56.72	17.9356
56.74	28.729		56.74	18.187
56.76	29.358		56.76	17.9822
56.78	29.7836		56.78	18.0327
56.8	29.273		56.8	17.8943
56.82	29.1108		56.82	18.1567
56.84	29.862		56.84	17.688
56.86	29.507		56.86	18.06
56.88	29.1952		56.88	17.919
56.9	28.1916		56.9	18.5449
56.92	27.7189		56.92	18.4401
56.94	27.7725		56.94	18.3924
56.96	27.2978		56.96	18.4508
56.98	27.3096		56.98	18.223
57	27.3697		57	17.9052
57.02	26.6904		57.02	17.9902
57.04	26.0608		57.04	17.6944
57.06	26.2589		57.06	17.6855
57.08	26.0307		57.08	16.9814
57.1	25.0291		57.1	17.0564
57.12	24.425		57.12	17.2237
57.14	24.034		57.14	17.3658
57.16	22.4838		57.16	17.118
57.18	21.5646		57.18	17.048
57.2	20.8728		57.2	16.5162
57.22	20.4367		57.22	16.2091
57.24	20.24		57.24	16.3224
57.26	19.035		57.26	16.4911
57.28	18.7689		57.28	16.6718
57.3	18.3936		57.3	16.8951
57.32	18.1288		57.32	16.5507
57.34	17.3972		57.34	16.2544
57.36	17.3488		57.36	16.0804
57.38	16.5616		57.38	15.6118
57.4	15.6522		57.4	15.291
57.42	15.6711		57.42	15.3154
57.44	16.2151		57.44	15.1466
57.46	16.608		57.46	14.8352
57.48	16.1929		57.48	14.7005
57.5	15.8895		57.5	14.8414
57.52	15.7908		57.52	14.4723
57.54	15.6561		57.54	15.1935
57.56	14.884		57.56	15.2649
57.58	15.6254		57.58	15.8238
57.6	15.0167		57.6	15.7199
57.62	15.0029		57.62	15.9656
57.64	14.8454		57.64	15.5555
57.66	13.762		57.66	15.4001
57.68	13.5619		57.68	15.3279
57.7	12.8101		57.7	14.8479
57.72	12.3831		57.72	14.4251
57.74	11.9588		57.74	14.4521
57.76	11.7241		57.76	13.7487
57.78	11.3678		57.78	13.9121
57.8	11.5175		57.8	13.8109
57.82	12.1131		57.82	13.7391
57.84	12.7643		57.84	13.7191
57.86	12.3158		57.86	13.5268
57.88	11.93		57.88	13.9483
57.9	12.0366		57.9	14.5448
57.92	12.0706		57.92	14.6332
57.94	11.5469		57.94	14.6581
57.96	11.4044		57.96	14.7166
57.98	11.6129		57.98	14.8324
58	11.2965		58	14.6107
58.02	11.3384		58.02	14.9856
58.04	10.4838		58.04	14.9516
58.06	9.7084		58.06	14.7818
58.08	9.43511		58.08	14.7475
58.1	8.86891		58.1	14.7771
58.12	8.92318		58.12	14.6265
58.14	8.74076		58.14	14.245
58.16	9.09317		58.16	14.6145
58.18	9.75744		58.18	14.8765
58.2	9.15659		58.2	14.8118
58.22	9.75744		58.22	15.2076
58.24	9.58352		58.24	15.2535
58.26	8.87741		58.26	15.121
58.28	9.40307		58.28	14.954
58.3	9.20955		58.3	14.7239
58.32	9.52795		58.32	14.204
58.34	9.64956		58.34	14.3242
58.36	9.46911		58.36	14.5442
58.38	9.63321		58.38	14.1783
58.4	9.15986		58.4	14.4086
58.42	9.01144		58.42	13.8839
58.44	8.92579		58.44	13.5124
58.46	8.74142		58.46	13.6861
58.48	9.0984		58.48	13.8916
58.5	9.46192		58.5	14.3311
58.52	10.1308		58.52	14.2214
58.54	10.2909		58.54	14.177
58.56	10.9742		58.56	14.615
58.58	10.6401		58.58	14.626
58.6	9.97842		58.6	14.504
58.62	10.3511		58.62	14.6891
58.64	9.67636		58.64	14.9602
58.66	9.55737		58.66	15.0978
58.68	9.52337		58.68	15.1514
58.7	8.64858		58.7	15.3421
58.72	8.37463		58.72	15.3259
58.74	8.12357		58.74	15.3995
58.76	7.24877		58.76	15.0481
58.78	7.03694		58.78	14.7392
58.8	6.72965		58.8	14.522
58.82	7.09186		58.82	14.1259
58.84	7.16116		58.84	13.943
58.86	7.2795		58.86	13.7003
58.88	7.81432		58.88	13.8878
58.9	8.20072		58.9	13.9655
58.92	8.37659		58.92	13.885
58.94	8.85126		58.94	13.8675
58.96	8.75449		58.96	14.0361
58.98	8.58254		58.98	14.048
59	8.71984		59	14.1502
59.02	8.94279		59.02	14.5415
59.04	8.85387		59.04	14.7094
59.06	8.8506		59.06	14.4102
59.08	8.68388		59.08	14.5299
59.1	8.42236		59.1	14.1602
59.12	8.42694		59.12	14.0649
59.14	8.30664		59.14	13.8515
59.16	7.88754		59.16	13.9648
59.18	8.26348		59.18	13.7436
59.2	7.85093		59.2	13.2868
59.22	7.58875		59.22	13.0835
59.24	7.51357		59.24	13.3297
59.26	7.22131		59.26	13.5612
59.28	7.28343		59.28	13.5107
59.3	7.339		59.3	13.647
59.32	7.38804		59.32	13.4545
59.34	7.94639		59.34	13.4489
59.36	7.91435		59.36	13.7784
59.38	7.90847		59.38	13.8315
59.4	7.78032		59.4	13.4858
59.42	7.97058		59.42	12.9828
59.44	7.83263		59.44	12.66
59.46	8.12488		59.46	12.4637
59.48	7.64825		59.48	12.4171
59.5	7.322		59.5	12.3488
59.52	7.63583		59.52	12.8031
59.54	7.86793		59.54	13.1973
59.56	7.90651		59.56	13.4903
59.58	8.21772		59.58	13.2929
59.6	7.79405		59.6	13.2691
59.62	7.58679		59.62	13.4433
59.64	8.01242		59.64	13.3741
59.66	7.95162		59.66	13.5044
59.68	8.62243		59.68	13.4158
59.7	9.30958		59.7	13.624
59.72	9.88231		59.72	13.7356
59.74	10.459		59.74	13.6028
59.76	9.99542		59.76	13.4201
59.78	9.52272		59.78	12.9624
59.8	9.4508		59.8	12.914
59.82	9.66787		59.82	12.7313
59.84	9.12978		59.84	12.9301
59.86	9.20955		59.86	12.7978
59.88	8.57077		59.88	12.8758
59.9	8.91076		59.9	12.8952
59.92	8.82641		59.92	13.2521
59.94	8.95195		59.94	13.3845
[truncated: 1,003 more rows]

## Sheet: (n)
ZnFe2O4			ZnFe2O4@MIP			ZnFe2O4@NIP
Wavelength (nm)	Absorbance		Wavelength (nm)	Absorbance		Wavelength (nm)	Absorbance
190	0.278		190	0.093		190	-0.085
191	0.194		191	0.041		191	-0.462
192	0.596		192	0.264		192	-0.259
193	0.73		193	0.521		193	-0.012
194	0.712		194	0.736		194	0.422
195	0.546		195	0.731		195	0.639
196	0.454		196	0.499		196	0.783
197	0.996		197	0.501		197	0.807
198	1.398		198	0.291		198	0.519
199	1.452		199	0.471		199	0.63
200	1.304		200	0.794		200	0.712
201	0.934		201	0.739		201	0.606
202	0.99		202	0.8		202	0.766
203	1.092		203	0.524		203	0.646
204	1.072		204	0.574		204	0.784
205	1.108		205	0.631		205	0.93
206	1.174		206	0.578		206	0.804
207	1.182		207	0.78		207	0.751
208	1.19		208	0.821		208	0.625
209	1.184		209	0.85		209	0.631
210	1.186		210	0.738		210	0.737
211	1.206		211	0.701		211	0.781
212	1.188		212	0.681		212	0.793
213	1.158		213	0.767		213	0.85
214	1.128		214	0.802		214	0.833
215	1.148		215	0.727		215	0.916
216	1.178		216	0.796		216	0.944
217	1.24		217	1.086		217	0.97
218	1.242		218	1.358		218	1.043
219	1.182		219	1.417		219	0.964
220	1.148		220	1.22		220	0.946
221	1.124		221	1.019		221	0.893
222	1.144		222	1.029		222	0.876
223	1.136		223	1.025		223	0.937
224	1.164		224	1.024		224	0.961
225	1.182		225	0.998		225	1.012
226	1.192		226	0.996		226	1.1
227	1.208		227	1.015		227	1.182
228	1.218		228	1.049		228	1.263
229	1.222		229	1.079		229	1.275
230	1.218		230	1.075		230	1.285
231	1.212		231	1.063		231	1.248
232	1.2		232	1.058		232	1.217
233	1.188		233	1.036		233	1.195
234	1.178		234	1.022		234	1.174
235	1.174		235	1.014		235	1.17
236	1.178		236	0.998		236	1.145
237	1.168		237	1.029		237	1.126
238	1.164		238	1.03		238	1.103
239	1.16		239	1.042		239	1.098
240	1.156		240	1.044		240	1.119
241	1.17		241	1.038		241	1.146
242	1.172		242	1.041		242	1.165
243	1.168		243	1.037		243	1.156
244	1.156		244	1.026		244	1.133
245	1.14		245	1.04		245	1.123
246	1.138		246	1.052		246	1.126
247	1.144		247	1.05		247	1.122
248	1.142		248	1.027		248	1.105
249	1.132		249	1.004		249	1.082
250	1.118		250	1.011		250	1.065
251	1.108		251	1.016		251	1.05
252	1.106		252	1.004		252	1.036
253	1.106		253	1		253	1.028
254	1.106		254	1.001		254	1.013
255	1.106		255	1.007		255	0.995
256	1.096		256	1.005		256	0.986
257	1.086		257	0.978		257	0.986
258	1.082		258	0.972		258	0.991
259	1.08		259	0.986		259	0.991
260	1.082		260	0.996		260	0.984
261	1.074		261	1		261	0.973
262	1.066		262	0.986		262	0.956
263	1.06		263	0.963		263	0.94
264	1.054		264	0.953		264	0.936
265	1.046		265	0.946		265	0.935
266	1.042		266	0.945		266	0.934
267	1.04		267	0.954		267	0.929
268	1.038		268	0.943		268	0.917
269	1.03		269	0.931		269	0.905
270	1.024		270	0.929		270	0.899
271	1.026		271	0.931		271	0.898
272	1.022		272	0.929		272	0.899
273	1.022		273	0.917		273	0.895
274	1.016		274	0.902		274	0.885
275	1.01		275	0.891		275	0.88
276	1.006		276	0.885		276	0.871
277	1.006		277	0.871		277	0.868
278	1.004		278	0.863		278	0.865
279	1		279	0.866		279	0.861
280	0.998		280	0.86		280	0.861
281	0.998		281	0.864		281	0.857
282	0.998		282	0.86		282	0.855
283	0.992		283	0.853		283	0.854
284	0.99		284	0.848		284	0.848
285	0.992		285	0.84		285	0.844
286	0.99		286	0.839		286	0.844
287	0.986		287	0.83		287	0.839
288	0.98		288	0.822		288	0.839
289	0.98		289	0.816		289	0.837
290	0.978		290	0.813		290	0.837
291	0.976		291	0.809		291	0.837
292	0.974		292	0.803		292	0.83
293	0.972		293	0.807		293	0.826
294	0.974		294	0.811		294	0.825
295	0.974		295	0.814		295	0.827
296	0.976		296	0.811		296	0.829
297	0.976		297	0.809		297	0.829
298	0.974		298	0.803		298	0.825
299	0.978		299	0.796		299	0.821
300	0.98		300	0.789		300	0.82
301	0.978		301	0.788		301	0.821
302	0.972		302	0.792		302	0.82
303	0.968		303	0.792		303	0.818
304	0.97		304	0.796		304	0.813
305	0.974		305	0.796		305	0.813
306	0.974		306	0.799		306	0.812
307	0.968		307	0.798		307	0.811
308	0.962		308	0.794		308	0.808
309	0.962		309	0.789		309	0.805
310	0.968		310	0.793		310	0.804
311	0.972		311	0.796		311	0.801
312	0.97		312	0.798		312	0.8
313	0.968		313	0.797		313	0.8
314	0.968		314	0.792		314	0.799
315	0.964		315	0.789		315	0.797
316	0.958		316	0.79		316	0.794
317	0.954		317	0.791		317	0.788
318	0.952		318	0.79		318	0.783
319	0.954		319	0.784		319	0.773
320	0.952		320	0.781		320	0.768
321	0.952		321	0.787		321	0.769
322	0.956		322	0.786		322	0.771
323	0.954		323	0.785		323	0.772
324	0.954		324	0.781		324	0.769
325	0.948		325	0.787		325	0.769
326	0.944		326	0.792		326	0.762
327	0.944		327	0.791		327	0.754
328	0.942		328	0.788		328	0.744
329	0.944		329	0.783		329	0.74
330	0.944		330	0.783		330	0.738
331	0.938		331	0.782		331	0.734
332	0.936		332	0.785		332	0.734
333	0.932		333	0.782		333	0.731
334	0.928		334	0.782		334	0.726
335	0.928		335	0.781		335	0.72
336	0.926		336	0.779		336	0.715
337	0.928		337	0.779		337	0.714
338	0.924		338	0.774		338	0.71
339	0.92		339	0.775		339	0.705
340	0.918		340	0.77		340	0.703
341	0.92		341	0.77		341	0.7
342	0.916		342	0.771		342	0.699
343	0.91		343	0.768		343	0.694
344	0.906		344	0.768		344	0.687
345	0.904		345	0.768		345	0.684
346	0.902		346	0.768		346	0.679
347	0.898		347	0.763		347	0.676
348	0.894		348	0.762		348	0.674
349	0.894		349	0.763		349	0.672
350	0.89		350	0.763		350	0.67
351	0.89		351	0.758		351	0.665
352	0.886		352	0.75		352	0.66
353	0.884		353	0.748		353	0.655
354	0.884		354	0.751		354	0.651
355	0.884		355	0.756		355	0.648
356	0.882		356	0.755		356	0.646
357	0.878		357	0.755		357	0.644
358	0.878		358	0.752		358	0.639
359	0.874		359	0.752		359	0.634
360	0.87		360	0.751		360	0.63
361	0.868		361	0.75		361	0.628
362	0.864		362	0.748		362	0.623
363	0.862		363	0.746		363	0.618
364	0.856		364	0.744		364	0.611
365	0.852		365	0.741		365	0.607
366	0.85		366	0.735		366	0.604
367	0.85		367	0.73		367	0.599
368	0.848		368	0.727		368	0.593
369	0.842		369	0.728		369	0.587
370	0.838		370	0.733		370	0.584
371	0.834		371	0.73		371	0.582
372	0.832		372	0.725		372	0.578
373	0.828		373	0.719		373	0.574
374	0.828		374	0.72		374	0.569
375	0.828		375	0.723		375	0.564
376	0.824		376	0.72		376	0.559
377	0.824		377	0.715		377	0.552
378	0.818		378	0.711		378	0.548
379	0.814		379	0.706		379	0.543
380	0.81		380	0.703		380	0.54
381	0.802		381	0.702		381	0.537
382	0.798		382	0.703		382	0.531
383	0.792		383	0.704		383	0.524
384	0.792		384	0.698		384	0.518
385	0.788		385	0.695		385	0.514
386	0.784		386	0.69		386	0.51
387	0.78		387	0.688		387	0.505
388	0.774		388	0.683		388	0.5
389	0.772		389	0.678		389	0.493
390	0.77		390	0.676		390	0.489
391	0.768		391	0.675		391	0.486
392	0.76		392	0.674		392	0.482
393	0.758		393	0.671		393	0.477
394	0.752		394	0.667		394	0.471
395	0.748		395	0.662		395	0.466
396	0.744		396	0.658		396	0.46
397	0.744		397	0.657		397	0.456
398	0.744		398	0.655		398	0.451
399	0.738		399	0.651		399	0.447
400	0.732		400	0.647		400	0.443
401	0.724		401	0.643		401	0.438
402	0.722		402	0.642		402	0.433
403	0.72		403	0.64		403	0.43
404	0.716		404	0.638		404	0.427
405	0.712		405	0.635		405	0.422
406	0.706		406	0.628		406	0.417
407	0.704		407	0.626		407	0.413
408	0.7		408	0.623		408	0.411
409	0.696		409	0.621		409	0.407
410	0.69		410	0.617		410	0.403
411	0.686		411	0.612		411	0.398
412	0.686		412	0.608		412	0.393
413	0.684		413	0.606		413	0.39
414	0.68		414	0.606		414	0.386
415	0.674		415	0.603		415	0.382
416	0.672		416	0.599		416	0.379
417	0.67		417	0.595		417	0.376
418	0.666		418	0.595		418	0.373
419	0.662		419	0.596		419	0.37
420	0.658		420	0.592		420	0.366
421	0.656		421	0.588		421	0.362
422	0.652		422	0.584		422	0.359
423	0.648		423	0.581		423	0.355
424	0.644		424	0.578		424	0.352
425	0.64		425	0.575		425	0.348
426	0.636		426	0.571		426	0.345
427	0.634		427	0.567		427	0.341
428	0.628		428	0.562		428	0.337
429	0.626		429	0.56		429	0.333
430	0.62		430	0.558		430	0.329
431	0.616		431	0.557		431	0.327
432	0.612		432	0.552		432	0.324
433	0.606		433	0.547		433	0.319
434	0.604		434	0.543		434	0.315
435	0.6		435	0.539		435	0.312
436	0.596		436	0.536		436	0.309
437	0.594		437	0.535		437	0.307
438	0.588		438	0.534		438	0.303
439	0.586		439	0.531		439	0.3
440	0.582		440	0.53		440	0.297
441	0.578		441	0.524		441	0.293
442	0.574		442	0.519		442	0.29
443	0.568		443	0.514		443	0.286
444	0.566		444	0.511		444	0.283
445	0.564		445	0.509		445	0.28
446	0.56		446	0.505		446	0.276
447	0.556		447	0.503		447	0.274
448	0.552		448	0.5		448	0.271
449	0.546		449	0.497		449	0.267
450	0.542		450	0.492		450	0.264
451	0.536		451	0.486		451	0.262
452	0.534		452	0.482		452	0.259
453	0.53		453	0.477		453	0.255
454	0.526		454	0.473		454	0.251
455	0.522		455	0.471		455	0.248
456	0.52		456	0.466		456	0.246
457	0.516		457	0.464		457	0.243
458	0.512		458	0.463		458	0.241
459	0.508		459	0.463		459	0.239
460	0.504		460	0.459		460	0.237
461	0.502		461	0.451		461	0.235
462	0.498		462	0.446		462	0.232
463	0.496		463	0.443		463	0.23
464	0.492		464	0.442		464	0.227
465	0.49		465	0.44		465	0.225
466	0.488		466	0.439		466	0.224
467	0.484		467	0.434		467	0.221
468	0.48		468	0.43		468	0.219
469	0.476		469	0.426		469	0.217
470	0.472		470	0.425		470	0.217
471	0.472		471	0.423		471	0.216
472	0.47		472	0.421		472	0.213
473	0.468		473	0.42		473	0.211
474	0.464		474	0.419		474	0.21
475	0.462		475	0.415		475	0.209
476	0.458		476	0.411		476	0.207
477	0.454		477	0.407		477	0.204
478	0.452		478	0.406		478	0.202
479	0.452		479	0.405		479	0.201
480	0.452		480	0.403		480	0.199
481	0.448		481	0.402		481	0.199
482	0.446		482	0.4		482	0.198
483	0.44		483	0.399		483	0.197
484	0.436		484	0.394		484	0.195
485	0.432		485	0.387		485	0.192
486	0.43		486	0.384		486	0.191
487	0.428		487	0.384		487	0.19
488	0.428		488	0.384		488	0.189
489	0.426		489	0.38		489	0.186
490	0.424		490	0.378		490	0.185
491	0.422		491	0.377		491	0.185
492	0.42		492	0.374		492	0.182
493	0.418		493	0.369		493	0.178
494	0.412		494	0.366		494	0.177
495	0.412		495	0.365		495	0.177
496	0.41		496	0.366		496	0.176
497	0.406		497	0.364		497	0.174
498	0.404		498	0.361		498	0.172
499	0.4		499	0.359		499	0.17
500	0.398		500	0.355		500	0.168
501	0.396		501	0.352		501	0.166
502	0.394		502	0.349		502	0.165
503	0.396		503	0.347		503	0.164
504	0.394		504	0.347		504	0.162
505	0.392		505	0.346		505	0.16
506	0.39		506	0.344		506	0.16
507	0.386		507	0.341		507	0.16
508	0.384		508	0.339		508	0.16
509	0.384		509	0.338		509	0.158
510	0.38		510	0.336		510	0.155
511	0.378		511	0.332		511	0.151
512	0.374		512	0.328		512	0.149
513	0.37		513	0.325		513	0.147
514	0.37		514	0.323		514	0.145
515	0.366		515	0.322		515	0.144
516	0.364		516	0.319		516	0.143
517	0.362		517	0.317		517	0.142
518	0.36		518	0.315		518	0.14
519	0.358		519	0.314		519	0.138
520	0.356		520	0.311		520	0.136
521	0.354		521	0.306		521	0.135
522	0.35		522	0.304		522	0.134
523	0.346		523	0.302		523	0.133
524	0.342		524	0.301		524	0.131
525	0.34		525	0.301		525	0.128
526	0.338		526	0.299		526	0.127
527	0.336		527	0.296		527	0.127
528	0.336		528	0.293		528	0.126
529	0.334		529	0.289		529	0.124
530	0.33		530	0.285		530	0.121
531	0.326		531	0.282		531	0.12
532	0.322		532	0.281		532	0.12
533	0.322		533	0.28		533	0.118
534	0.322		534	0.277		534	0.116
535	0.316		535	0.274		535	0.114
536	0.312		536	0.271		536	0.113
537	0.308		537	0.269		537	0.112
538	0.31		538	0.268		538	0.112
539	0.308		539	0.265		539	0.111
540	0.306		540	0.264		540	0.109
541	0.304		541	0.262		541	0.108
542	0.302		542	0.26		542	0.107
543	0.298		543	0.258		543	0.106
544	0.296		544	0.254		544	0.103
545	0.294		545	0.253		545	0.101
546	0.294		546	0.253		546	0.1
547	0.292		547	0.252		547	0.101
548	0.29		548	0.249		548	0.101
549	0.286		549	0.245		549	0.1
550	0.282		550	0.242		550	0.099
551	0.278		551	0.24		551	0.096
552	0.276		552	0.238		552	0.094
553	0.278		553	0.237		553	0.094
554	0.274		554	0.234		554	0.094
555	0.274		555	0.232		555	0.093
556	0.272		556	0.23		556	0.091
557	0.272		557	0.228		557	0.089
558	0.27		558	0.226		558	0.088
559	0.266		559	0.224		559	0.088
560	0.26		560	0.221		560	0.089
561	0.258		561	0.219		561	0.088
562	0.26		562	0.217		562	0.085
563	0.26		563	0.216		563	0.082
564	0.256		564	0.216		564	0.081
565	0.252		565	0.212		565	0.081
566	0.25		566	0.209		566	0.08
567	0.252		567	0.208		567	0.081
568	0.25		568	0.208		568	0.08
569	0.25		569	0.208		569	0.08
570	0.248		570	0.205		570	0.078
571	0.246		571	0.203		571	0.079
572	0.244		572	0.201		572	0.079
573	0.24		573	0.2		573	0.078
574	0.238		574	0.2		574	0.077
575	0.236		575	0.199		575	0.074
576	0.236		576	0.194		576	0.073
577	0.234		577	0.192		577	0.072
578	0.232		578	0.191		578	0.073
579	0.23		579	0.193		579	0.073
580	0.224		580	0.189		580	0.071
581	0.224		581	0.185		581	0.069
582	0.224		582	0.184		582	0.067
583	0.224		583	0.182		583	0.066
584	0.22		584	0.181		584	0.066
585	0.214		585	0.178		585	0.064
586	0.212		586	0.175		586	0.063
587	0.214		587	0.174		587	0.063
588	0.216		588	0.171		588	0.064
589	0.214		589	0.17		589	0.063
590	0.21		590	0.169		590	0.064
591	0.21		591	0.167		591	0.063
592	0.21		592	0.166		592	0.062
593	0.208		593	0.164		593	0.06
594	0.206		594	0.162		594	0.058
595	0.202		595	0.161		595	0.056
596	0.198		596	0.162		596	0.058
597	0.198		597	0.161		597	0.058
598	0.2		598	0.163		598	0.058
599	0.202		599	0.161		599	0.057
600	0.2		600	0.158		600	0.057
601	0.196		601	0.156		601	0.056
602	0.194		602	0.155		602	0.053
603	0.192		603	0.153		603	0.054
604	0.196		604	0.148		604	0.053
605	0.196		605	0.145		605	0.052
606	0.194		606	0.147		606	0.052
607	0.19		607	0.149		607	0.052
608	0.184		608	0.148		608	0.052
609	0.182		609	0.143		609	0.05
610	0.18		610	0.14		610	0.05
611	0.18		611	0.14		611	0.051
612	0.182		612	0.14		612	0.05
613	0.178		613	0.138		613	0.047
614	0.174		614	0.138		614	0.047
615	0.174		615	0.137		615	0.048
616	0.174		616	0.136		616	0.048
617	0.174		617	0.133		617	0.045
618	0.172		618	0.13		618	0.044
619	0.172		619	0.127		619	0.043
620	0.172		620	0.126		620	0.041
621	0.168		621	0.126		621	0.041
622	0.164		622	0.127		622	0.043
623	0.164		623	0.127		623	0.045
624	0.164		624	0.126		624	0.046
625	0.164		625	0.123		625	0.044
626	0.16		626	0.12		626	0.041
627	0.158		627	0.118		627	0.039
628	0.156		628	0.119		628	0.039
629	0.156		629	0.119		629	0.04
630	0.158		630	0.116		630	0.04
631	0.156		631	0.114		631	0.038
632	0.156		632	0.114		632	0.037
633	0.156		633	0.111		633	0.035
634	0.154		634	0.111		634	0.035
635	0.152		635	0.111		635	0.035
636	0.146		636	0.11		636	0.037
637	0.146		637	0.109		637	0.037
638	0.144		638	0.106		638	0.035
639	0.142		639	0.105		639	0.033
640	0.142		640	0.105		640	0.035
641	0.144		641	0.106		641	0.036
642	0.146		642	0.102		642	0.035
643	0.146		643	0.097		643	0.031
644	0.142		644	0.096		644	0.03
645	0.14		645	0.094		645	0.03
646	0.138		646	0.094		646	0.031
647	0.138		647	0.095		647	0.033
648	0.136		648	0.096		648	0.033
649	0.136		649	0.092		649	0.03
650	0.136		650	0.087		650	0.027
651	0.134		651	0.088		651	0.029
652	0.13		652	0.091		652	0.029
653	0.128		653	0.09		653	0.028
654	0.126		654	0.089		654	0.026
655	0.126		655	0.087		655	0.026
656	0.128		656	0.085		656	0.027
657	0.126		657	0.083		657	0.027
658	0.124		658	0.081		658	0.026
659	0.122		659	0.083		659	0.026
660	0.122		660	0.08		660	0.025
661	0.12		661	0.08		661	0.028
662	0.118		662	0.078		662	0.028
663	0.118		663	0.078		663	0.028
664	0.12		664	0.077		664	0.025
665	0.12		665	0.074		665	0.02
666	0.116		666	0.071		666	0.018
667	0.114		667	0.069		667	0.018
668	0.112		668	0.07		668	0.019
669	0.114		669	0.071		669	0.019
670	0.114		670	0.07		670	0.021
671	0.114		671	0.071		671	0.023
672	0.112		672	0.071		672	0.023
673	0.112		673	0.068		673	0.021
674	0.11		674	0.063		674	0.018
675	0.106		675	0.061		675	0.019
676	0.104		676	0.063		676	0.021
677	0.104		677	0.063		677	0.02
678	0.106		678	0.062		678	0.017
679	0.106		679	0.057		679	0.015
680	0.106		680	0.057		680	0.015
681	0.104		681	0.058		681	0.017
682	0.104		682	0.058		682	0.018
683	0.102		683	0.055		683	0.016
684	0.1		684	0.054		684	0.016
685	0.1		685	0.052		685	0.016
686	0.102		686	0.049		686	0.014
687	0.102		687	0.046		687	0.011
688	0.098		688	0.045		688	0.01
689	0.092		689	0.048		689	0.013
690	0.096		690	0.05		690	0.016
691	0.1		691	0.05		691	0.017
692	0.098		692	0.05		692	0.016
693	0.092		693	0.047		693	0.015
694	0.09		694	0.044		694	0.012
695	0.09		695	0.04		695	0.011
696	0.088		696	0.042		696	0.012
697	0.088		697	0.043		697	0.013
698	0.088		698	0.041		698	0.012
699	0.086		699	0.04		699	0.012
700	0.082		700	0.04		700	0.011
701	0.08		701	0.041		701	0.013
702	0.08		702	0.039		702	0.013
703	0.082		703	0.039		703	0.013
704	0.08		704	0.037		704	0.011
705	0.078		705	0.036		705	0.009
706	0.076		706	0.036		706	0.01
707	0.08		707	0.036		707	0.011
708	0.08		708	0.036		708	0.011
709	0.076		709	0.035		709	0.01
710	0.074		710	0.03		710	0.007
711	0.074		711	0.027		711	0.006
712	0.072		712	0.028		712	0.007
713	0.072		713	0.032		713	0.008
714	0.072		714	0.032		714	0.009
715	0.074		715	0.03		715	0.009
716	0.072		716	0.028		716	0.008
717	0.07		717	0.024		717	0.007
718	0.07		718	0.024		718	0.007
719	0.066		719	0.024		719	0.008
720	0.064		720	0.023		720	0.008
721	0.066		721	0.022		721	0.009
722	0.072		722	0.02		722	0.007
723	0.072		723	0.017		723	0.006
724	0.068		724	0.017		724	0.005
725	0.062		725	0.02		725	0.006
726	0.06		726	0.02		726	0.006
727	0.064		727	0.016		727	0.004
728	0.066		728	0.011		728	0.002
729	0.064		729	0.01		729	0
730	0.064		730	0.011		730	0.002
731	0.062		731	0.014		731	0.004
732	0.058		732	0.014		732	0.005
733	0.058		733	0.014		733	0.003
734	0.058		734	0.011		734	0.003
735	0.056		735	0.01		735	0.004
736	0.056		736	0.007		736	0.003
737	0.058		737	0.005		737	0
738	0.058		738	0.008		738	-0.001
739	0.06		739	0.01		739	0.001
740	0.058		740	0.01		740	0.002
741	0.052		741	0.008		741	0.001
742	0.05		742	0.007		742	0.001
743	0.052		743	0.004		743	0
744	0.054		744	0.004		744	0
745	0.054		745	0.003		745	-0.002
746	0.054		746	0.002		746	0
747	0.052		747	0.001		747	0.001
748	0.05		748	0.002		748	0.002
749	0.042		749	0.001		749	0.002
750	0.04		750	0		750	0
751	0.044		751	-0.003		751	-0.003
752	0.044		752	-0.002		752	-0.002
753	0.04		753	0		753	0
754	0.038		754	-0.003		754	0
755	0.04		755	-0.009		755	-0.003
756	0.04		756	-0.009		756	-0.005
757	0.042		757	-0.007		757	-0.004
758	0.048		758	-0.006		758	0
759	0.042		759	-0.009		759	0
760	0.034		760	-0.009		760	-0.001
761	0.03		761	-0.009		761	-0.003
762	0.034		762	-0.011		762	-0.006
763	0.038		763	-0.02		763	-0.008
764	0.034		764	-0.018		764	-0.006
765	0.032		765	-0.011		765	-0.001
766	0.038		766	-0.005		766	0
767	0.038		767	-0.01		767	-0.004
768	0.034		768	-0.012		768	-0.005
769	0.032		769	-0.015		769	-0.003
770	0.032		770	-0.018		770	-0.004
771	0.032		771	-0.018		771	-0.006
772	0.03		772	-0.016		772	-0.008
773	0.026		773	-0.016		773	-0.006
774	0.026		774	-0.016		774	-0.005
775	0.028		775	-0.017		775	-0.007
776	0.028		776	-0.017		776	-0.007
777	0.03		777	-0.019		777	-0.005
778	0.032		778	-0.019		778	-0.007
779	0.032		779	-0.016		779	-0.003
780	0.024		780	-0.021		780	-0.004
781	0.02		781	-0.028		781	-0.01
782	0.02		782	-0.029		782	-0.013
783	0.026		783	-0.025		783	-0.011
784	0.024		784	-0.021		784	-0.008
785	0.02		785	-0.019		785	-0.005
786	0.02		786	-0.02		786	-0.003
787	0.026		787	-0.022		787	-0.005
788	0.026		788	-0.028		788	-0.007
789	0.03		789	-0.028		789	-0.006
790	0.02		790	-0.028		790	-0.006
791	0.02		791	-0.028		791	-0.006
792	0.018		792	-0.033		792	-0.009
793	0.022		793	-0.03		793	-0.007
794	0.02		794	-0.033		794	-0.009
795	0.018		795	-0.036		795	-0.012
796	0.02		796	-0.038		796	-0.011
797	0.02		797	-0.03		797	-0.005
798	0.02		798	-0.029		798	-0.007
799	0.02		799	-0.034		799	-0.011
800	0.02		800	-0.039		800	-0.013
801	0.016		801	-0.036		801	-0.006
802	0.01		802	-0.032		802	-0.004
803	0.016		803	-0.033		803	-0.007
804	0.014		804	-0.037		804	-0.01
805	0.016		805	-0.041		805	-0.007
806	0.014		806	-0.042		806	-0.006
807	0.016		807	-0.041		807	-0.01
808	0.014		808	-0.044		808	-0.015
809	0.008		809	-0.043		809	-0.015
810	0.004		810	-0.042		810	-0.014
811	0.012		811	-0.043		811	-0.016
812	0.018		812	-0.04		812	-0.013
813	0.008		813	-0.043		813	-0.013
814	0.004		814	-0.044		814	-0.014
815	0.01		815	-0.044		815	-0.012
816	0.018		816	-0.041		816	-0.009
817	0.014		817	-0.043		817	-0.007
818	0.004		818	-0.042		818	-0.012
819	0.002		819	-0.046		819	-0.014
820	0.004		820	-0.05		820	-0.015
821	0.008		821	-0.064		821	-0.019
822	0.006		822	-0.079		822	-0.03
823	0.004		823	-0.067		823	-0.024
824	0		824	-0.041		824	-0.008
825	0.002		825	-0.031		825	-0.002
826	0.004		826	-0.051		826	-0.014
827	0.004		827	-0.063		827	-0.021
828	0.002		828	-0.055		828	-0.017
829	-0.002		829	-0.04		829	-0.01
830	0		830	-0.035		830	-0.006
831	0.002		831	-0.047		831	-0.01
832	0.006		832	-0.054		832	-0.015
833	0.006		833	-0.069		833	-0.026
834	0.008		834	-0.071		834	-0.026
835	0		835	-0.062		835	-0.019
836	-0.002		836	-0.044		836	-0.013
837	0		837	-0.046		837	-0.016
838	-0.008		838	-0.047		838	-0.017
839	-0.016		839	-0.053		839	-0.019
840	-0.01		840	-0.055		840	-0.017
