# Supplementary material for: Molecular imprinting-based indirect fluorescence detection strategy implemented on paper chip for non-fluorescent microcystin
Source: Nat Commun. 2023 Oct 17;14:6553. doi: 10.1038/s41467-023-42244-z (PMC10582162; doi:10.1038/s41467-023-42244-z)
Supplement: Supplementary file 6 — Source Data [file 41467_2023_42244_MOESM6_ESM.zip › Original data-final/Figure 3.xlsx]

## Sheet: (a)
paper@QDs			paper@QDs+MC-RR			paper@QDs+Arg			paper@QDs@ZnFe2O4			paper@QDs@ZnFe2O4+Arg			paper@QDs@ZnFe2O4+MC-RR
Wavelength(nm)	Intensity		Wavelength(nm)	Intensity		Wavelength(nm)	Intensity		Wavelength(nm)	Intensity		Wavelength(nm)	Intensity		Wavelength(nm)	Intensity
450	57.47		450	55.26		450	50.27		450	14.77		450	12.79		450	14.6
450.2	58.09		450.2	51.13		450.2	53.1		450.2	15.58		450.2	16.39		450.2	16.03
450.4	56.57		450.4	50.32		450.4	52.4		450.4	15.48		450.4	15.39		450.4	14.64
450.6	53.97		450.6	54.27		450.6	51.67		450.6	12.67		450.6	13.86		450.6	16.22
450.8	49.85		450.8	50.09		450.8	48.29		450.8	12.79		450.8	15.71		450.8	12.66
451	53.25		451	51.45		451	47.27		451	13.57		451	16.3		451	15.45
451.2	53.29		451.2	49.24		451.2	52		451.2	13.11		451.2	17.02		451.2	14.26
451.4	52.63		451.4	50.65		451.4	53		451.4	16.62		451.4	14.91		451.4	13.79
451.6	48.32		451.6	53.43		451.6	51.22		451.6	13.44		451.6	13.1		451.6	13.71
451.8	52.77		451.8	49.82		451.8	50.47		451.8	15.27		451.8	11.52		451.8	13.24
452	52.58		452	53.91		452	52.15		452	14.83		452	13.76		452	14.22
452.2	51.78		452.2	50.55		452.2	48.86		452.2	13.07		452.2	13.94		452.2	13.11
452.4	51.64		452.4	53.84		452.4	49.88		452.4	13.16		452.4	15.24		452.4	14.3
452.6	49.84		452.6	54.65		452.6	48.74		452.6	10.9		452.6	15.74		452.6	13.5
452.8	52.28		452.8	46.56		452.8	51.79		452.8	13.09		452.8	15.31		452.8	14.43
453	51.02		453	49.2		453	52.49		453	15.08		453	14.56		453	15.7
453.2	47.64		453.2	49.13		453.2	47.08		453.2	12.61		453.2	13.69		453.2	17.39
453.4	50.58		453.4	55.81		453.4	49.9		453.4	15.99		453.4	12.78		453.4	11.92
453.6	53.23		453.6	48.32		453.6	52.7		453.6	13.63		453.6	13.61		453.6	13.4
453.8	50.63		453.8	48.73		453.8	50.49		453.8	12.88		453.8	14.78		453.8	15.16
454	47.67		454	47.83		454	50.87		454	15.2		454	14.29		454	14.86
454.2	51.57		454.2	48.72		454.2	52.45		454.2	11.33		454.2	13.36		454.2	15.43
454.4	50.3		454.4	46.83		454.4	52.29		454.4	12.12		454.4	11.89		454.4	15.15
454.6	47.64		454.6	50.3		454.6	45.91		454.6	11.68		454.6	13.93		454.6	12.53
454.8	51.52		454.8	50.05		454.8	51.05		454.8	15.04		454.8	13.32		454.8	12.19
455	48.1		455	49.49		455	50.29		455	13.19		455	13.57		455	15.78
455.2	50.5		455.2	44.4		455.2	48.6		455.2	14.69		455.2	13.77		455.2	14.96
455.4	49.4		455.4	46.4		455.4	44.82		455.4	14.72		455.4	11.95		455.4	14.42
455.6	48.24		455.6	48.33		455.6	46.58		455.6	11.16		455.6	12.55		455.6	14.42
455.8	50.12		455.8	48.89		455.8	45.95		455.8	13.11		455.8	13.37		455.8	16.84
456	48.15		456	47.39		456	44.62		456	12.31		456	13.02		456	13.68
456.2	49.87		456.2	44		456.2	49.4		456.2	15.48		456.2	13.72		456.2	11.45
456.4	46.95		456.4	48.21		456.4	46.23		456.4	13.07		456.4	12.71		456.4	16.33
456.6	41.8		456.6	47		456.6	47.08		456.6	13.73		456.6	10.2		456.6	13.56
456.8	46.01		456.8	49.54		456.8	45.78		456.8	15.19		456.8	12.37		456.8	12.03
457	52.34		457	49.68		457	51.25		457	13.44		457	10.42		457	11.24
457.2	47.07		457.2	48.05		457.2	48.48		457.2	13.03		457.2	13.72		457.2	14.24
457.4	47.37		457.4	46.92		457.4	45.71		457.4	12.51		457.4	12.05		457.4	14.17
457.6	51.06		457.6	48.3		457.6	48.05		457.6	13.48		457.6	14		457.6	12.63
457.8	50.93		457.8	46.01		457.8	44.64		457.8	12.69		457.8	15.14		457.8	14.79
458	47.66		458	42.47		458	47.82		458	14.83		458	11.61		458	13.38
458.2	43.27		458.2	44.04		458.2	45.99		458.2	14.84		458.2	14.03		458.2	11.52
458.4	43.55		458.4	47.31		458.4	43.11		458.4	15.08		458.4	12.18		458.4	11.95
458.6	48.6		458.6	45.24		458.6	47.56		458.6	11.29		458.6	12.26		458.6	13.51
458.8	47.8		458.8	44.53		458.8	41.9		458.8	12.93		458.8	11.81		458.8	14.45
459	46.29		459	45.28		459	43.43		459	13.96		459	12.28		459	12.61
459.2	49.63		459.2	44.33		459.2	51.63		459.2	14.47		459.2	13.84		459.2	12.53
459.4	46.62		459.4	45.26		459.4	46.95		459.4	14.19		459.4	15.68		459.4	12.6
459.6	47.93		459.6	47.67		459.6	44.22		459.6	10.57		459.6	13.31		459.6	12.35
459.8	44.99		459.8	47.11		459.8	46.65		459.8	12.45		459.8	12.9		459.8	14.94
460	46.38		460	46.34		460	46.62		460	14.69		460	15.8		460	15.54
460.2	47.06		460.2	42.72		460.2	50.14		460.2	12.53		460.2	13.4		460.2	14.26
460.4	48.56		460.4	46.34		460.4	42		460.4	12.56		460.4	11.49		460.4	13.49
460.6	46.3		460.6	41.51		460.6	42.65		460.6	14.13		460.6	13.58		460.6	13.38
460.8	44.77		460.8	47.16		460.8	41.79		460.8	13.93		460.8	11.57		460.8	13.96
461	44.81		461	44.6		461	47.63		461	13.26		461	13.62		461	12.46
461.2	47.76		461.2	45.95		461.2	46.56		461.2	13.92		461.2	10.37		461.2	12.26
461.4	47.22		461.4	44.31		461.4	44.47		461.4	15.5		461.4	11.87		461.4	14.99
461.6	42.96		461.6	43.28		461.6	47.66		461.6	13.96		461.6	11.33		461.6	12.28
461.8	41.79		461.8	46.47		461.8	47.84		461.8	11.79		461.8	13.64		461.8	12.48
462	43.64		462	44.52		462	42.44		462	12.14		462	12		462	10.61
462.2	43.04		462.2	45.15		462.2	42.96		462.2	12.95		462.2	12.14		462.2	12.03
462.4	41.85		462.4	45.58		462.4	46.52		462.4	13.07		462.4	11.17		462.4	10.19
462.6	50.83		462.6	41.85		462.6	47.95		462.6	12.33		462.6	12.63		462.6	11.57
462.8	44.65		462.8	43.52		462.8	42.72		462.8	12.81		462.8	10.65		462.8	14.96
463	42.65		463	47.75		463	44.11		463	14.44		463	15.03		463	16.44
463.2	43.71		463.2	46.5		463.2	43.49		463.2	15.7		463.2	13.24		463.2	12.67
463.4	41.31		463.4	43.34		463.4	44.45		463.4	15.22		463.4	11.93		463.4	12.65
463.6	46.49		463.6	47.43		463.6	46.01		463.6	12.35		463.6	13.58		463.6	12.64
463.8	45.22		463.8	43.33		463.8	43.54		463.8	15.21		463.8	9.811		463.8	12.76
464	43.06		464	43.12		464	46.47		464	11.12		464	11.76		464	13.02
464.2	50.32		464.2	40.74		464.2	42.4		464.2	12.18		464.2	13.4		464.2	13.8
464.4	49.72		464.4	46.36		464.4	40.76		464.4	13.04		464.4	13.08		464.4	12.15
464.6	44.35		464.6	43.74		464.6	44.18		464.6	12.31		464.6	13.57		464.6	12
464.8	43.84		464.8	45.77		464.8	47.98		464.8	15.16		464.8	12.43		464.8	15.64
465	47.11		465	42.14		465	42		465	13.21		465	12.51		465	13.35
465.2	44.14		465.2	45.12		465.2	44.95		465.2	12.37		465.2	12.56		465.2	17.06
465.4	37.59		465.4	45.06		465.4	46.45		465.4	15.15		465.4	13.08		465.4	13.57
465.6	45.57		465.6	43.9		465.6	46.59		465.6	13.73		465.6	15.62		465.6	13.5
465.8	40.44		465.8	46.54		465.8	46.41		465.8	12.03		465.8	12.29		465.8	10.86
466	44.57		466	46.06		466	46.56		466	14.55		466	13.59		466	12.78
466.2	43.57		466.2	45.23		466.2	44.07		466.2	11.76		466.2	15.08		466.2	13.39
466.4	41.97		466.4	46.96		466.4	49.72		466.4	11.87		466.4	14.22		466.4	13.75
466.6	44.32		466.6	40.59		466.6	40.28		466.6	11.17		466.6	12.34		466.6	11.83
466.8	43.97		466.8	45.18		466.8	44.38		466.8	12.47		466.8	13.29		466.8	12.85
467	41.1		467	43.94		467	41.69		467	12.47		467	12.04		467	13.25
467.2	45.27		467.2	44.13		467.2	47.67		467.2	10.57		467.2	13.68		467.2	13.17
467.4	44.84		467.4	46.16		467.4	44.28		467.4	10.26		467.4	14.52		467.4	11.5
467.6	44.33		467.6	45.24		467.6	45.62		467.6	11.57		467.6	14.44		467.6	11.09
467.8	43.16		467.8	41.68		467.8	43.71		467.8	12.3		467.8	14.72		467.8	13.08
468	43.58		468	46.07		468	43.91		468	11.72		468	13.02		468	12.85
468.2	48.84		468.2	43.31		468.2	42.92		468.2	13.09		468.2	11.17		468.2	12.36
468.4	45.7		468.4	42.99		468.4	41.45		468.4	14.69		468.4	12.54		468.4	11.74
468.6	43.47		468.6	45.68		468.6	43.07		468.6	12.4		468.6	11.9		468.6	12.24
468.8	40.77		468.8	44.02		468.8	42.33		468.8	11.12		468.8	12.31		468.8	13
469	44.37		469	42.08		469	42.68		469	13.06		469	11.95		469	13.08
469.2	45.04		469.2	46.17		469.2	42.48		469.2	12.85		469.2	13.06		469.2	12.08
469.4	43.12		469.4	41.97		469.4	43.59		469.4	12.98		469.4	11.2		469.4	9.484
469.6	46.08		469.6	41.93		469.6	47.81		469.6	14.61		469.6	11.12		469.6	12.8
469.8	41.86		469.8	43.01		469.8	43.77		469.8	13.25		469.8	12.69		469.8	15.02
470	40.01		470	42.76		470	44.07		470	8.492		470	14.59		470	11.93
470.2	43.55		470.2	40.53		470.2	41.27		470.2	12.52		470.2	14.62		470.2	11.43
470.4	41.57		470.4	40.55		470.4	38.48		470.4	10.78		470.4	10.81		470.4	12.43
470.6	41.87		470.6	42.22		470.6	41.51		470.6	12.87		470.6	11.79		470.6	12.14
470.8	40.75		470.8	40.93		470.8	44.43		470.8	12.64		470.8	10.89		470.8	11.15
471	42.55		471	46.15		471	39.54		471	11.51		471	10.79		471	12.17
471.2	41		471.2	43.41		471.2	38.53		471.2	11.54		471.2	12.23		471.2	13.14
471.4	39.37		471.4	41.43		471.4	41.5		471.4	10.68		471.4	12.75		471.4	12.84
471.6	34.91		471.6	40.32		471.6	41.12		471.6	11.81		471.6	11.55		471.6	12.33
471.8	42.35		471.8	41.55		471.8	38.54		471.8	9.517		471.8	12.8		471.8	12.34
472	39.61		472	41.69		472	42.29		472	11.58		472	10.76		472	10.46
472.2	36.54		472.2	38.35		472.2	40.07		472.2	10.27		472.2	11.54		472.2	11.59
472.4	35.98		472.4	41.43		472.4	42.67		472.4	10.52		472.4	11.97		472.4	11.88
472.6	38.74		472.6	41.69		472.6	39.22		472.6	12.36		472.6	12.84		472.6	13.85
472.8	40.49		472.8	40.82		472.8	37.09		472.8	7.801		472.8	9.51		472.8	11.87
473	39.6		473	37.6		473	40.15		473	12.22		473	8.95		473	11.38
473.2	39.73		473.2	41.73		473.2	40.18		473.2	9.244		473.2	9.706		473.2	12.4
473.4	40.2		473.4	39.09		473.4	41.16		473.4	9.877		473.4	12.59		473.4	11.84
473.6	33.64		473.6	34.88		473.6	37.35		473.6	11.91		473.6	10.3		473.6	10.18
473.8	42.44		473.8	37.49		473.8	43.42		473.8	10.04		473.8	10.57		473.8	9.625
474	37.32		474	40.41		474	36.91		474	10.27		474	9.392		474	12.77
474.2	37.46		474.2	38.81		474.2	38.09		474.2	9.734		474.2	13.36		474.2	10.15
474.4	35.53		474.4	37.63		474.4	39		474.4	9.746		474.4	12.64		474.4	12.74
474.6	37.3		474.6	40.28		474.6	38.26		474.6	9.26		474.6	9.759		474.6	12.23
474.8	35.65		474.8	40.44		474.8	36.33		474.8	8.552		474.8	10.71		474.8	9.092
475	37.32		475	36.95		475	35.51		475	11.11		475	10.93		475	10.82
475.2	36.89		475.2	38.15		475.2	41.25		475.2	10.22		475.2	11.38		475.2	10.74
475.4	37.15		475.4	34.53		475.4	33.53		475.4	9.456		475.4	11.44		475.4	11.93
475.6	37.68		475.6	37.92		475.6	37.15		475.6	13.05		475.6	10.15		475.6	10.28
475.8	38.24		475.8	39.21		475.8	37.47		475.8	11.88		475.8	9.611		475.8	10.19
476	37.64		476	36.48		476	34.73		476	8.998		476	10.77		476	10.54
476.2	38.7		476.2	35.15		476.2	33.05		476.2	10.15		476.2	11.07		476.2	12.24
476.4	37.99		476.4	36.22		476.4	38.69		476.4	10.28		476.4	9.482		476.4	9.267
476.6	35.78		476.6	36.65		476.6	34.85		476.6	9.03		476.6	10.61		476.6	10.58
476.8	34.94		476.8	40.23		476.8	35.7		476.8	11		476.8	10.88		476.8	10.67
477	36.73		477	35.22		477	35.59		477	9.889		477	10.07		477	10.72
477.2	38.51		477.2	32.56		477.2	36.1		477.2	9.189		477.2	9.907		477.2	10.97
477.4	37.3		477.4	36.66		477.4	35.65		477.4	10.03		477.4	9.488		477.4	9.803
477.6	38.23		477.6	35.12		477.6	35.43		477.6	9.502		477.6	11.38		477.6	8.744
477.8	35.9		477.8	37.66		477.8	31.82		477.8	10.73		477.8	9.999		477.8	11.46
478	36.54		478	36.2		478	35.38		478	9.828		478	10.62		478	9.559
478.2	37.11		478.2	37.68		478.2	36.24		478.2	9.869		478.2	10.33		478.2	10.62
478.4	35.65		478.4	38.13		478.4	32.39		478.4	12.34		478.4	9.895		478.4	9.705
478.6	36.2		478.6	37.41		478.6	35.46		478.6	10.51		478.6	10.74		478.6	9.828
478.8	38.29		478.8	37.73		478.8	40.76		478.8	11.72		478.8	10.33		478.8	9.971
479	37.61		479	36.44		479	33.95		479	12.11		479	10.04		479	11.53
479.2	34.69		479.2	38.27		479.2	37.51		479.2	11.28		479.2	8.729		479.2	10.98
479.4	34.91		479.4	36.85		479.4	35.4		479.4	10.48		479.4	9.872		479.4	10.21
479.6	36.69		479.6	38.08		479.6	35.16		479.6	13.25		479.6	8.531		479.6	10.48
479.8	34.84		479.8	35.88		479.8	34.94		479.8	11.35		479.8	9.928		479.8	12.82
480	36.26		480	38.81		480	34.24		480	10.14		480	10.98		480	13.18
480.2	35.36		480.2	35.9		480.2	35.13		480.2	10.54		480.2	12.12		480.2	10.85
480.4	33.18		480.4	36.08		480.4	33.31		480.4	9.159		480.4	11.06		480.4	7.52
480.6	37.77		480.6	37.61		480.6	36.03		480.6	10.03		480.6	9.29		480.6	8.93
480.8	36.35		480.8	35.83		480.8	36.92		480.8	9.544		480.8	10.1		480.8	8.573
481	35.07		481	35.91		481	37.19		481	10.3		481	10.81		481	9.454
481.2	38.22		481.2	37.45		481.2	37.06		481.2	10.82		481.2	9.413		481.2	11.48
481.4	32.52		481.4	37.08		481.4	33.26		481.4	10.61		481.4	10.55		481.4	10.53
481.6	37.04		481.6	36.45		481.6	31.82		481.6	11.99		481.6	10.82		481.6	11.8
481.8	36.35		481.8	35.6		481.8	37.66		481.8	9.878		481.8	9.971		481.8	9.382
482	35.11		482	33.93		482	35.98		482	10.09		482	11.17		482	11.36
482.2	35.77		482.2	36.96		482.2	37.19		482.2	11.07		482.2	12.65		482.2	10.5
482.4	34.67		482.4	35.53		482.4	37.68		482.4	10.35		482.4	10.54		482.4	10.1
482.6	38.82		482.6	33.72		482.6	34.16		482.6	10.26		482.6	11.57		482.6	11.38
482.8	36.02		482.8	35.41		482.8	34.13		482.8	10.86		482.8	9.579		482.8	7.547
483	34.32		483	35.97		483	36.62		483	12.03		483	11.13		483	7.743
483.2	40.48		483.2	35.45		483.2	33.33		483.2	10.21		483.2	9.237		483.2	10.86
483.4	35.58		483.4	36.34		483.4	35.83		483.4	10.16		483.4	11.26		483.4	11.27
483.6	35.99		483.6	37.36		483.6	34.59		483.6	11.08		483.6	11.45		483.6	11.03
483.8	38.42		483.8	33.53		483.8	34.86		483.8	10.2		483.8	10.44		483.8	12.62
484	36.2		484	34.92		484	35.37		484	11.57		484	9.932		484	9.174
484.2	36.41		484.2	32.99		484.2	36.85		484.2	11.31		484.2	10.57		484.2	9.438
484.4	37.77		484.4	36.17		484.4	37.15		484.4	10.07		484.4	7.758		484.4	10.9
484.6	38.02		484.6	35.47		484.6	34.78		484.6	9.377		484.6	10.1		484.6	11.58
484.8	37.4		484.8	37.13		484.8	37.48		484.8	9.121		484.8	9.17		484.8	11.41
485	40.13		485	38.13		485	36.45		485	11.11		485	11.93		485	11.64
485.2	35.36		485.2	36.78		485.2	37.19		485.2	12.49		485.2	9.999		485.2	9.561
485.4	38.69		485.4	35.89		485.4	38.23		485.4	10.96		485.4	9.792		485.4	10.41
485.6	33.17		485.6	35.01		485.6	34.88		485.6	11.94		485.6	11.37		485.6	12.66
485.8	34.98		485.8	38.71		485.8	41.07		485.8	11.9		485.8	10.61		485.8	10.53
486	36.62		486	35.64		486	38.16		486	11.6		486	11.67		486	10.9
486.2	36.9		486.2	36.92		486.2	31.99		486.2	11.98		486.2	9.882		486.2	9.305
486.4	39.93		486.4	35.88		486.4	34.7		486.4	12.63		486.4	9.017		486.4	8.782
486.6	37.77		486.6	32.3		486.6	36.39		486.6	8.47		486.6	12.66		486.6	12.62
486.8	39.65		486.8	38.11		486.8	35.65		486.8	12.23		486.8	10.29		486.8	11.51
487	37.84		487	34.4		487	34.3		487	12.35		487	10.78		487	12.42
487.2	37.43		487.2	35.88		487.2	38.59		487.2	10.01		487.2	9.778		487.2	10.43
487.4	39.75		487.4	37.03		487.4	34.86		487.4	11.51		487.4	9.585		487.4	11.44
487.6	32.09		487.6	35.95		487.6	35.03		487.6	11.58		487.6	12.34		487.6	8.662
487.8	42.21		487.8	35.13		487.8	38.81		487.8	11.51		487.8	11.54		487.8	11.92
488	42.79		488	36.15		488	37.84		488	11.86		488	10.39		488	8.304
488.2	36.04		488.2	40.47		488.2	39.09		488.2	13.82		488.2	13.11		488.2	12.73
488.4	33.84		488.4	38.24		488.4	39.17		488.4	11.49		488.4	13.63		488.4	12.42
488.6	36.04		488.6	38.7		488.6	37.47		488.6	11.14		488.6	13.08		488.6	11.96
488.8	39.5		488.8	36.3		488.8	39.45		488.8	10.98		488.8	12.89		488.8	9.863
489	39.23		489	40.71		489	34.45		489	12.12		489	11.86		489	12.23
489.2	43.06		489.2	37.73		489.2	38.54		489.2	13.28		489.2	11.83		489.2	9.862
489.4	41.81		489.4	39.09		489.4	35.69		489.4	11.95		489.4	13.22		489.4	12.31
489.6	38.59		489.6	37.46		489.6	37.23		489.6	13.35		489.6	13.57		489.6	12.08
489.8	39.67		489.8	38.06		489.8	37.85		489.8	13.12		489.8	12.91		489.8	12.71
490	33.05		490	36.37		490	38.21		490	12.18		490	12.9		490	10.73
490.2	38.51		490.2	39.58		490.2	36.81		490.2	12.89		490.2	12.21		490.2	11.15
490.4	39.11		490.4	37.27		490.4	39.72		490.4	12.81		490.4	13.14		490.4	11.58
490.6	39.75		490.6	39.13		490.6	38.79		490.6	11.33		490.6	12.67		490.6	11.16
490.8	37.27		490.8	42.83		490.8	38.64		490.8	12.57		490.8	14.11		490.8	13.2
491	39.41		491	39.94		491	44.18		491	14.09		491	13.55		491	12.21
491.2	38.39		491.2	37.18		491.2	38.31		491.2	16.12		491.2	11.49		491.2	12.42
491.4	38.52		491.4	36.77		491.4	37.98		491.4	12.57		491.4	13.67		491.4	11.83
491.6	38.33		491.6	40.61		491.6	38.63		491.6	12.26		491.6	14.1		491.6	13.94
491.8	37.58		491.8	38.41		491.8	41.2		491.8	15.5		491.8	13.07		491.8	14.88
492	42.49		492	39.88		492	34.14		492	12.28		492	14.56		492	11
492.2	42.26		492.2	41.26		492.2	41.9		492.2	13.25		492.2	14.18		492.2	14.37
492.4	39.38		492.4	42.26		492.4	37.8		492.4	16.16		492.4	13.36		492.4	13.85
492.6	43.42		492.6	41.43		492.6	41.36		492.6	15.19		492.6	13.92		492.6	12.73
492.8	40.86		492.8	42.3		492.8	38.89		492.8	13.36		492.8	12.53		492.8	12.63
493	43.92		493	39.38		493	41.88		493	13.7		493	14.25		493	12.6
493.2	41.34		493.2	43.1		493.2	39.67		493.2	15.26		493.2	13.67		493.2	12.04
493.4	43.36		493.4	45.54		493.4	40.71		493.4	16.16		493.4	14.24		493.4	12.51
493.6	45.28		493.6	42.59		493.6	40.76		493.6	15.12		493.6	15.39		493.6	13.33
493.8	42.87		493.8	43.69		493.8	40.66		493.8	13.29		493.8	16.41		493.8	13.38
494	43.62		494	40.76		494	43.52		494	15.48		494	15.17		494	12.97
494.2	38.96		494.2	43.37		494.2	42.96		494.2	13.63		494.2	14.68		494.2	13.56
494.4	42.15		494.4	41.52		494.4	44		494.4	14.39		494.4	17.11		494.4	14.11
494.6	41.47		494.6	39.11		494.6	41.94		494.6	15.09		494.6	17.89		494.6	12.45
494.8	43.75		494.8	43.33		494.8	39.82		494.8	14.03		494.8	16.43		494.8	13.85
495	45.28		495	38.75		495	40.25		495	14.25		495	14.34		495	14.96
495.2	41.18		495.2	44.48		495.2	44.85		495.2	14.35		495.2	16.8		495.2	16.52
495.4	41.6		495.4	41.29		495.4	41.68		495.4	17.04		495.4	14.08		495.4	10.8
495.6	49.06		495.6	41.28		495.6	43.6		495.6	16.25		495.6	17.32		495.6	14.06
495.8	46.05		495.8	43.3		495.8	44.43		495.8	16.43		495.8	15.99		495.8	17.01
496	45.01		496	41.99		496	45.42		496	18.56		496	18.01		496	16.07
496.2	45.17		496.2	47.65		496.2	44.31		496.2	16.51		496.2	14.39		496.2	16.74
496.4	40.97		496.4	45.96		496.4	44.16		496.4	18.44		496.4	16.14		496.4	17.57
496.6	45.24		496.6	45.62		496.6	42.24		496.6	18.92		496.6	14.96		496.6	14.59
496.8	44.26		496.8	46.75		496.8	47.86		496.8	20.19		496.8	18.97		496.8	19.12
497	46.92		497	47.43		497	41.83		497	18.55		497	18.62		497	14.95
497.2	42.23		497.2	48.8		497.2	49.32		497.2	19.04		497.2	18.96		497.2	19.91
497.4	44.13		497.4	46.12		497.4	47.08		497.4	17.99		497.4	19.23		497.4	19.53
497.6	45.69		497.6	46.75		497.6	47.01		497.6	20.39		497.6	18.11		497.6	17.34
497.8	52.64		497.8	46.25		497.8	47.09		497.8	20.55		497.8	17.49		497.8	20.77
498	47.41		498	50.54		498	46.89		498	21.87		498	21.3		498	19.88
498.2	45.41		498.2	47.41		498.2	42.95		498.2	18.51		498.2	20.46		498.2	16.63
498.4	47.8		498.4	49.32		498.4	50.2		498.4	20.56		498.4	18.09		498.4	16.3
498.6	50.05		498.6	51.12		498.6	47.19		498.6	21.2		498.6	18.55		498.6	19.48
498.8	49.25		498.8	46.58		498.8	51.36		498.8	22.58		498.8	19.1		498.8	17.97
499	49.87		499	49.23		499	49.76		499	20.85		499	19.52		499	22.22
499.2	52.32		499.2	51.62		499.2	52.4		499.2	20.95		499.2	21.13		499.2	17.77
499.4	50.93		499.4	52.47		499.4	46.4		499.4	20.78		499.4	22.65		499.4	18.14
499.6	49.37		499.6	52.42		499.6	53.01		499.6	21.64		499.6	20.66		499.6	20.51
499.8	49.97		499.8	46.51		499.8	52.34		499.8	21.57		499.8	23.14		499.8	17.09
500	57.7		500	56.29		500	49.46		500	22.4		500	21.69		500	18.66
500.2	53.5		500.2	55.86		500.2	52.63		500.2	21.62		500.2	21.63		500.2	20.22
500.4	53.94		500.4	57.39		500.4	51.09		500.4	23.63		500.4	26.65		500.4	21.3
500.6	52.05		500.6	52.2		500.6	51.86		500.6	24.1		500.6	23.76		500.6	21.74
500.8	55.47		500.8	58.64		500.8	53.34		500.8	25.14		500.8	25.33		500.8	19.33
501	55.52		501	54.56		501	53.32		501	24.79		501	24.62		501	22.01
501.2	57.92		501.2	57.89		501.2	56.9		501.2	22.97		501.2	22.43		501.2	24.47
501.4	55.38		501.4	54.2		501.4	55.98		501.4	24.26		501.4	28.08		501.4	25.46
501.6	59.17		501.6	56.59		501.6	57.9		501.6	26.58		501.6	26.3		501.6	26.09
501.8	55.56		501.8	63.24		501.8	55.76		501.8	26.44		501.8	24.39		501.8	24.53
502	58.89		502	62.22		502	57.06		502	24.14		502	27.05		502	25.54
502.2	56.42		502.2	60.95		502.2	63.06		502.2	25.2		502.2	28.3		502.2	24.99
502.4	61.29		502.4	59.15		502.4	60.06		502.4	30.93		502.4	24.26		502.4	29.42
502.6	61.24		502.6	60.24		502.6	59.53		502.6	28.56		502.6	31.34		502.6	27.25
502.8	62.19		502.8	61.37		502.8	61.53		502.8	27.9		502.8	30.22		502.8	23.94
503	60.34		503	61.54		503	59.81		503	28.35		503	28.53		503	24.48
503.2	63.68		503.2	59.7		503.2	67.2		503.2	28.67		503.2	29.2		503.2	28.08
503.4	63.11		503.4	67.01		503.4	64.36		503.4	32.86		503.4	27.97		503.4	24.6
503.6	61.45		503.6	65.08		503.6	61.34		503.6	27.97		503.6	27.12		503.6	27.29
503.8	62		503.8	67.15		503.8	65.11		503.8	29.93		503.8	27.85		503.8	25.68
504	69.54		504	61.67		504	71.08		504	28.57		504	30.67		504	28.04
504.2	71.86		504.2	69.08		504.2	67.81		504.2	32.47		504.2	31.74		504.2	30.29
504.4	71.47		504.4	64.57		504.4	69.95		504.4	33.4		504.4	31.96		504.4	28.65
504.6	65.49		504.6	72.41		504.6	76.82		504.6	34.13		504.6	34.57		504.6	26.98
504.8	73.71		504.8	65.13		504.8	69.08		504.8	35.7		504.8	32.86		504.8	30.76
505	72.23		505	68.56		505	67.84		505	35.09		505	37.51		505	29.13
505.2	68.92		505.2	76.54		505.2	71.67		505.2	34.63		505.2	34.82		505.2	29.39
505.4	69		505.4	66.08		505.4	71.25		505.4	35.79		505.4	33.24		505.4	34.25
505.6	69.58		505.6	73.39		505.6	72.97		505.6	34.7		505.6	34.81		505.6	34.82
505.8	71.82		505.8	74.66		505.8	78.61		505.8	38.91		505.8	35.88		505.8	31.62
506	70.97		506	77.71		506	78.77		506	35.48		506	35.47		506	35.15
506.2	72.6		506.2	79.54		506.2	80.46		506.2	39.32		506.2	36.75		506.2	34.1
506.4	77.3		506.4	72.55		506.4	79.11		506.4	43.13		506.4	40.45		506.4	35.2
506.6	80.18		506.6	79.49		506.6	75.46		506.6	41.58		506.6	36.31		506.6	32.74
506.8	78.07		506.8	77.77		506.8	78.85		506.8	43.88		506.8	38.27		506.8	34.21
507	80.69		507	80.03		507	81.06		507	40.42		507	41.81		507	36.97
507.2	84.16		507.2	83.7		507.2	81.42		507.2	44.22		507.2	47.11		507.2	38.49
507.4	88		507.4	82.5		507.4	80.43		507.4	45.63		507.4	40.71		507.4	35.83
507.6	85.05		507.6	82.98		507.6	80.55		507.6	44.7		507.6	45.71		507.6	36.26
507.8	86.12		507.8	86.96		507.8	85.01		507.8	44.76		507.8	43.36		507.8	42.21
508	88.76		508	87.27		508	90.4		508	45.55		508	43.37		508	41.26
508.2	85.18		508.2	89.42		508.2	88.88		508.2	42.62		508.2	45.95		508.2	41.67
508.4	91.15		508.4	97.55		508.4	87.1		508.4	46.41		508.4	45.72		508.4	44.98
508.6	93.08		508.6	89.85		508.6	85.18		508.6	47.56		508.6	51.67		508.6	45.29
508.8	95.31		508.8	94.69		508.8	91.92		508.8	50.62		508.8	48.54		508.8	42.46
509	91.52		509	93		509	91.08		509	47.25		509	50.4		509	41.07
509.2	95.29		509.2	95.67		509.2	88.55		509.2	51.59		509.2	51.04		509.2	46.03
509.4	94.73		509.4	99.9		509.4	93.88		509.4	48.98		509.4	52.41		509.4	43.49
509.6	97.85		509.6	95.34		509.6	92.21		509.6	45.53		509.6	52.63		509.6	46.5
509.8	93.61		509.8	98.07		509.8	103.7		509.8	59.22		509.8	54.29		509.8	42.68
510	98.08		510	93.24		510	93.28		510	59.3		510	51.04		510	51.58
510.2	98.33		510.2	104.4		510.2	101.1		510.2	53.08		510.2	55.9		510.2	51.24
510.4	107.7		510.4	102.6		510.4	104.1		510.4	52.79		510.4	51.36		510.4	51.29
510.6	104.3		510.6	100.9		510.6	103.9		510.6	56.9		510.6	56.96		510.6	47.22
510.8	106.9		510.8	110.5		510.8	103.7		510.8	59.65		510.8	57.53		510.8	49.72
511	109.5		511	106.2		511	106.1		511	62.65		511	61.13		511	58.14
511.2	106.4		511.2	103.8		511.2	104.4		511.2	61.45		511.2	59.24		511.2	52.07
511.4	111.5		511.4	109.8		511.4	109.6		511.4	63.46		511.4	62.19		511.4	51.69
511.6	113.1		511.6	115		511.6	113		511.6	67.19		511.6	66.95		511.6	51.19
511.8	112.5		511.8	119.3		511.8	113.6		511.8	66.78		511.8	61.93		511.8	55.33
512	112.2		512	109.4		512	119.8		512	65.08		512	68.5		512	58.88
512.2	108.3		512.2	117.1		512.2	119.5		512.2	67.14		512.2	67.48		512.2	58.82
512.4	119.9		512.4	120.1		512.4	121.4		512.4	67		512.4	68.84		512.4	58.41
512.6	116.3		512.6	121.4		512.6	115.6		512.6	73.12		512.6	67.6		512.6	61.2
512.8	125.7		512.8	130.7		512.8	121.7		512.8	69.49		512.8	69.33		512.8	61.41
513	119.5		513	125.1		513	127.8		513	69.55		513	75.09		513	64.78
513.2	124.2		513.2	131		513.2	123.9		513.2	73.63		513.2	75.03		513.2	64.79
513.4	126.4		513.4	126.5		513.4	131.6		513.4	83.41		513.4	76.66		513.4	64.51
513.6	136.6		513.6	130.5		513.6	130.5		513.6	77.26		513.6	77.45		513.6	68.45
513.8	129.9		513.8	127.5		513.8	128.6		513.8	73.29		513.8	77.1		513.8	67.68
514	127.3		514	129.8		514	125.6		514	78.47		514	73.24		514	69.22
514.2	132.3		514.2	134.6		514.2	138		514.2	82.71		514.2	72.14		514.2	71.95
514.4	134.6		514.4	142.9		514.4	137.5		514.4	82.75		514.4	87.25		514.4	73.08
514.6	138.7		514.6	133.4		514.6	146.2		514.6	84.9		514.6	79.99		514.6	72.64
514.8	140.4		514.8	140		514.8	151.5		514.8	91.51		514.8	81.73		514.8	73.01
515	139.2		515	151.6		515	145.4		515	92.47		515	87.56		515	75.89
515.2	148.8		515.2	154.9		515.2	142.4		515.2	93.23		515.2	95.55		515.2	74.71
515.4	148		515.4	144.3		515.4	146.9		515.4	89.97		515.4	92.86		515.4	73.34
515.6	151.2		515.6	153.8		515.6	152.2		515.6	94.1		515.6	87.2		515.6	79.67
515.8	148.5		515.8	157.7		515.8	155.3		515.8	90.59		515.8	95.98		515.8	84.19
516	156.2		516	163.2		516	154.6		516	93.59		516	100.8		516	77.83
516.2	161.6		516.2	151		516.2	169.8		516.2	96.9		516.2	98.9		516.2	81.58
516.4	162		516.4	173.6		516.4	158.5		516.4	102		516.4	98.42		516.4	84.24
516.6	156.1		516.6	170.1		516.6	165.1		516.6	102.4		516.6	98.64		516.6	87.61
516.8	156.6		516.8	165		516.8	170.8		516.8	100.2		516.8	95.58		516.8	88.63
517	160.8		517	168		517	175.5		517	110.7		517	103.7		517	91.55
517.2	168.1		517.2	173.2		517.2	168.6		517.2	97.23		517.2	101.3		517.2	94.43
517.4	169.4		517.4	179.2		517.4	180.2		517.4	110.2		517.4	117		517.4	92.48
517.6	177.3		517.6	172.8		517.6	174.4		517.6	111		517.6	108.4		517.6	94.96
517.8	186.3		517.8	177.1		517.8	183.8		517.8	114.1		517.8	108.3		517.8	100.2
518	168.7		518	198		518	186.9		518	121.1		518	112.2		518	104.3
518.2	188.9		518.2	178.3		518.2	180.6		518.2	125.3		518.2	117.1		518.2	99.39
518.4	187		518.4	177		518.4	193.5		518.4	116		518.4	118.1		518.4	100.1
518.6	179		518.6	196.8		518.6	201.3		518.6	118.8		518.6	120.5		518.6	110.3
518.8	195.6		518.8	188.8		518.8	192.5		518.8	126.3		518.8	123.4		518.8	109.9
519	202.6		519	198.2		519	197.2		519	129.3		519	126.6		519	115.1
519.2	202.4		519.2	217.3		519.2	207.4		519.2	120.9		519.2	128.3		519.2	112.7
519.4	208.4		519.4	206.8		519.4	208.6		519.4	131.1		519.4	128.6		519.4	112
519.6	215.6		519.6	215.2		519.6	206.6		519.6	127.8		519.6	131.4		519.6	116.2
519.8	203.9		519.8	216.8		519.8	219		519.8	133.3		519.8	133.2		519.8	111.7
520	216.9		520	212.4		520	208.2		520	138.3		520	127.1		520	128.1
520.2	223.1		520.2	209.4		520.2	212.2		520.2	142.6		520.2	142.2		520.2	123.9
520.4	217		520.4	226.1		520.4	224		520.4	138.7		520.4	141.8		520.4	125.5
520.6	217.5		520.6	237.5		520.6	224.2		520.6	147		520.6	151.1		520.6	118.6
520.8	225.8		520.8	222.4		520.8	221.2		520.8	148.2		520.8	140.6		520.8	133.3
521	227.7		521	232.5		521	237.6		521	148.4		521	150.1		521	125.5
521.2	229.5		521.2	231		521.2	232.4		521.2	145.1		521.2	149.9		521.2	135.9
521.4	238.3		521.4	250.3		521.4	236.2		521.4	151		521.4	153		521.4	131.7
521.6	238.6		521.6	247.3		521.6	254.6		521.6	157.9		521.6	160.2		521.6	139.8
521.8	245.1		521.8	256.9		521.8	230.8		521.8	160		521.8	164		521.8	136.2
522	249		522	240.2		522	254.7		522	161.2		522	162.6		522	133.3
522.2	254		522.2	245.7		522.2	253.9		522.2	157.1		522.2	168.6		522.2	147.5
522.4	255.4		522.4	256.1		522.4	262.5		522.4	163.6		522.4	167.1		522.4	140.1
522.6	255.8		522.6	247.7		522.6	249.2		522.6	166.1		522.6	171.3		522.6	146.4
522.8	247.9		522.8	274.7		522.8	258		522.8	171.6		522.8	169.1		522.8	149.6
523	277.1		523	272.6		523	258.1		523	178.1		523	175.8		523	152.8
523.2	275.4		523.2	262.3		523.2	268.1		523.2	178.1		523.2	182.4		523.2	151.7
523.4	279.8		523.4	294.4		523.4	278.4		523.4	182.5		523.4	180		523.4	155.3
523.6	264.6		523.6	280		523.6	284.3		523.6	179.3		523.6	173.9		523.6	157.2
523.8	284		523.8	286		523.8	281.5		523.8	190.7		523.8	189.3		523.8	154.4
524	294.4		524	293		524	278		524	192		524	178.3		524	163.3
524.2	284.9		524.2	292.2		524.2	298		524.2	188.6		524.2	188.3		524.2	162.9
524.4	299.9		524.4	298.1		524.4	294.6		524.4	197.9		524.4	181.6		524.4	165.1
524.6	307.1		524.6	302.7		524.6	300.1		524.6	195.2		524.6	206.2		524.6	170.5
524.8	310.3		524.8	309.4		524.8	302.9		524.8	207		524.8	196.6		524.8	179
525	306.3		525	303.7		525	309.1		525	199.6		525	207.3		525	175.1
525.2	314.1		525.2	323.4		525.2	312.4		525.2	215.3		525.2	209.1		525.2	186.9
525.4	310.9		525.4	319		525.4	335.8		525.4	205		525.4	210		525.4	180.9
525.6	319.3		525.6	328.6		525.6	343.9		525.6	207.9		525.6	205.3		525.6	171.3
525.8	320.4		525.8	328.6		525.8	324.5		525.8	214.9		525.8	225		525.8	187
526	343.5		526	344.9		526	350.9		526	224.3		526	222.6		526	189.4
526.2	333.8		526.2	345.3		526.2	328.6		526.2	232.7		526.2	217.8		526.2	189.7
526.4	347.1		526.4	340		526.4	355.9		526.4	227.2		526.4	229.3		526.4	202.4
526.6	350.1		526.6	344.2		526.6	335.9		526.6	228		526.6	220.9		526.6	194.3
526.8	342.5		526.8	347.7		526.8	358.6		526.8	235		526.8	233.8		526.8	199.5
527	348.9		527	350.5		527	358.6		527	233.1		527	231.7		527	205.8
527.2	358.6		527.2	358.7		527.2	366.1		527.2	244.4		527.2	257.6		527.2	196.1
527.4	353.1		527.4	356.2		527.4	361.7		527.4	243.1		527.4	239.1		527.4	212.9
527.6	363.7		527.6	368.9		527.6	359.9		527.6	243.9		527.6	252		527.6	211.5
527.8	375.2		527.8	371.3		527.8	387		527.8	260.6		527.8	245.3		527.8	216.4
528	383.2		528	377.4		528	385.4		528	260.9		528	266.9		528	215
528.2	358		528.2	396.2		528.2	381		528.2	268.6		528.2	258		528.2	207.1
528.4	389.7		528.4	378.7		528.4	394		528.4	263.8		528.4	257.6		528.4	220.1
528.6	396.1		528.6	395.1		528.6	400.6		528.6	269.7		528.6	269.4		528.6	225.3
528.8	393.8		528.8	391.8		528.8	408.5		528.8	272.6		528.8	285.9		528.8	246.7
529	413.1		529	404.6		529	397.3		529	286.4		529	272.9		529	232.8
529.2	401.7		529.2	410.1		529.2	408		529.2	281.2		529.2	270		529.2	232.1
529.4	402.9		529.4	412.1		529.4	414.5		529.4	280.2		529.4	268.6		529.4	234.7
529.6	408.8		529.6	413.7		529.6	413.8		529.6	276.7		529.6	293		529.6	245.6
529.8	422.3		529.8	423.9		529.8	432.1		529.8	282.1		529.8	285.9		529.8	242.7
530	420.7		530	427.8		530	420.5		530	291.1		530	290.4		530	259.9
530.2	425		530.2	426.4		530.2	439.4		530.2	294.4		530.2	292.5		530.2	257.7
530.4	419.7		530.4	422.8		530.4	444.4		530.4	296.4		530.4	299.4		530.4	250.4
530.6	437.1		530.6	437.9		530.6	435.9		530.6	300.6		530.6	299.6		530.6	262
530.8	447.2		530.8	450.8		530.8	464.3		530.8	313.1		530.8	302.2		530.8	262.1
531	466.6		531	444.7		531	451.8		531	303.5		531	317.2		531	260
531.2	461.8		531.2	473.4		531.2	456.9		531.2	314.3		531.2	321.8		531.2	272.4
531.4	457.6		531.4	460.3		531.4	451.7		531.4	314.9		531.4	302.3		531.4	274.2
531.6	464.8		531.6	456.5		531.6	455.6		531.6	317.3		531.6	311.8		531.6	278.8
531.8	461.2		531.8	457.5		531.8	465.5		531.8	323.7		531.8	322.9		531.8	281.6
532	467		532	476.8		532	482.3		532	337.7		532	318		532	278.9
532.2	491.9		532.2	483.5		532.2	485		532.2	331.3		532.2	323.9		532.2	287.8
532.4	489.1		532.4	493.8		532.4	491.7		532.4	331.6		532.4	340.7		532.4	290.9
532.6	480.3		532.6	506		532.6	501.6		532.6	346.3		532.6	337.1		532.6	287.4
532.8	485.8		532.8	486.2		532.8	504.1		532.8	354		532.8	353.6		532.8	301
533	497.3		533	504.5		533	518.8		533	348.7		533	336.9		533	297.2
533.2	520.4		533.2	497.7		533.2	510.1		533.2	368.2		533.2	346.3		533.2	296.4
533.4	500.6		533.4	532.4		533.4	514.4		533.4	358.8		533.4	363		533.4	316.2
533.6	501.2		533.6	512.3		533.6	512.9		533.6	367.6		533.6	361.8		533.6	320.6
533.8	500.5		533.8	535.4		533.8	511.7		533.8	370		533.8	363.9		533.8	315.6
534	535.2		534	521.9		534	541.4		534	369.5		534	359.3		534	323.9
534.2	517		534.2	518.6		534.2	509.8		534.2	366.8		534.2	364.5		534.2	322.8
534.4	519.6		534.4	527.3		534.4	528.7		534.4	381		534.4	376.8		534.4	320.5
534.6	534.2		534.6	528		534.6	541.8		534.6	397.5		534.6	372.4		534.6	314.8
534.8	533.3		534.8	547.9		534.8	534.9		534.8	383.7		534.8	356.5		534.8	353.3
535	562.2		535	553.4		535	566.2		535	373.1		535	373.8		535	336
535.2	565.2		535.2	575.7		535.2	552.1		535.2	385.3		535.2	382.4		535.2	325.9
535.4	546		535.4	578.9		535.4	575.4		535.4	379.2		535.4	386.1		535.4	336.1
535.6	582		535.6	562.6		535.6	579.4		535.6	405.6		535.6	390.4		535.6	343.1
535.8	577		535.8	549.1		535.8	583.5		535.8	407.4		535.8	411.1		535.8	336.2
536	574.5		536	584.7		536	576.8		536	401.6		536	410		536	338.5
536.2	583.3		536.2	568		536.2	582.2		536.2	403.8		536.2	392.6		536.2	350.2
536.4	589.1		536.4	593.4		536.4	606		536.4	410.1		536.4	427.4		536.4	338.3
536.6	582.6		536.6	572.3		536.6	597.6		536.6	404.8		536.6	401.5		536.6	348
536.8	587.7		536.8	598.6		536.8	590		536.8	432.5		536.8	412.5		536.8	349.4
537	596.1		537	596.9		537	606.8		537	415.3		537	414.7		537	351
537.2	607.9		537.2	614.9		537.2	622		537.2	424.9		537.2	411		537.2	364
537.4	579.3		537.4	612.9		537.4	582.1		537.4	416.2		537.4	430.2		537.4	363
537.6	593.1		537.6	605		537.6	612.3		537.6	451.1		537.6	429		537.6	370.2
537.8	609		537.8	617.4		537.8	626.3		537.8	434.5		537.8	425		537.8	361.4
538	603.7		538	612.1		538	630.8		538	420.4		538	426.9		538	360.6
538.2	608.7		538.2	611.2		538.2	625.9		538.2	438.4		538.2	429.4		538.2	380.8
538.4	601.7		538.4	645.5		538.4	624.6		538.4	449.7		538.4	444.7		538.4	369.7
538.6	608.6		538.6	639.2		538.6	632		538.6	451.8		538.6	447.8		538.6	383.8
538.8	610.3		538.8	628.3		538.8	619.3		538.8	435.9		538.8	447.2		538.8	382.4
539	622.5		539	631.8		539	637.9		539	437		539	449.5		539	400.6
539.2	615.2		539.2	643.4		539.2	663		539.2	433.3		539.2	449.7		539.2	380.3
539.4	634.2		539.4	643.9		539.4	654.6		539.4	438.7		539.4	453.6		539.4	395.1
539.6	641		539.6	624.9		539.6	671.2		539.6	466.8		539.6	447.2		539.6	390.9
539.8	659.7		539.8	662.1		539.8	639.7		539.8	484.1		539.8	450.9		539.8	383.3
540	639.9		540	642.1		540	631.5		540	460		540	459.7		540	380.5
540.2	653.6		540.2	646.1		540.2	650.7		540.2	457.8		540.2	447.6		540.2	407.4
540.4	665.1		540.4	652		540.4	659.5		540.4	477.4		540.4	483.4		540.4	403
540.6	656.9		540.6	659.5		540.6	655.9		540.6	486.5		540.6	445.9		540.6	404.2
540.8	671.5		540.8	674.8		540.8	652.4		540.8	460.1		540.8	476.3		540.8	393.2
541	647.5		541	677.5		541	636.2		541	468.1		541	467.4		541	424.5
541.2	662.2		541.2	703		541.2	678.8		541.2	492.9		541.2	471.1		541.2	403.4
541.4	669.9		541.4	670.1		541.4	658.8		541.4	485.6		541.4	494.4		541.4	396.8
541.6	674.2		541.6	675.5		541.6	662.1		541.6	484.3		541.6	500.4		541.6	404.3
541.8	685.4		541.8	685.1		541.8	672.7		541.8	495.2		541.8	476.1		541.8	419.1
542	680.3		542	668.8		542	693.5		542	500.8		542	480.5		542	414.9
542.2	681.6		542.2	685.1		542.2	678.3		542.2	496.4		542.2	500.9		542.2	407.9
542.4	672		542.4	707.2		542.4	687.2		542.4	492.7		542.4	502		542.4	405.2
542.6	663.9		542.6	679.4		542.6	679.2		542.6	485.3		542.6	484		542.6	423.6
542.8	689.2		542.8	667.3		542.8	672.8		542.8	484.4		542.8	498		542.8	428.9
543	693.8		543	695.4		543	708		543	470.6		543	494.2		543	426.3
543.2	685.5		543.2	703.1		543.2	679.9		543.2	498.9		543.2	494.3		543.2	422.2
543.4	668.5		543.4	707.1		543.4	712.5		543.4	495.3		543.4	478.4		543.4	419.6
543.6	667.3		543.6	707.2		543.6	712.4		543.6	482.4		543.6	501.6		543.6	405.6
543.8	692.5		543.8	700.4		543.8	696.9		543.8	492.6		543.8	489.7		543.8	434.6
544	698		544	696.3		544	708.5		544	498.4		544	501.7		544	441.2
544.2	712.6		544.2	701.9		544.2	695		544.2	487.3		544.2	502.9		544.2	438.9
544.4	697.3		544.4	717.8		544.4	731.3		544.4	510.3		544.4	496.2		544.4	415.4
544.6	718.1		544.6	713.5		544.6	694.8		544.6	489.4		544.6	498.2		544.6	416.8
544.8	715		544.8	688.8		544.8	722.2		544.8	503.3		544.8	493.2		544.8	429.8
545	696.4		545	693.3		545	681.4		545	516.5		545	507		545	418.9
545.2	704		545.2	690.1		545.2	673.8		545.2	509.6		545.2	503.2		545.2	426.7
545.4	698.7		545.4	679.8		545.4	711.3		545.4	504		545.4	501.1		545.4	429.6
545.6	701.2		545.6	719.5		545.6	724.1		545.6	498.3		545.6	528.8		545.6	426.5
545.8	708		545.8	712.4		545.8	711.4		545.8	487.7		545.8	514.4		545.8	428.9
546	704.4		546	700.5		546	702.2		546	516.2		546	500.4		546	444.5
546.2	703.5		546.2	711.1		546.2	710.8		546.2	511.2		546.2	511.3		546.2	430.1
546.4	690.8		546.4	723.1		546.4	716.8		546.4	485.2		546.4	521.7		546.4	435
546.6	688.9		546.6	712.5		546.6	717.5		546.6	503.7		546.6	502.2		546.6	430.8
546.8	696.4		546.8	707.7		546.8	718.9		546.8	488.4		546.8	504.6		546.8	439
547	694.7		547	697		547	708.9		547	491.6		547	502.7		547	443.3
547.2	692.1		547.2	695		547.2	701		547.2	525.1		547.2	508.2		547.2	437
547.4	699.1		547.4	696.7		547.4	702.3		547.4	515.9		547.4	497.2		547.4	449.5
547.6	695.6		547.6	745.3		547.6	729.6		547.6	498.6		547.6	512.3		547.6	424.6
547.8	672.7		547.8	705.4		547.8	702		547.8	503.9		547.8	502.2		547.8	435.3
548	707.5		548	686.3		548	680.6		548	495.6		548	522.4		548	433.8
548.2	717.7		548.2	709.8		548.2	720.5		548.2	500.4		548.2	505		548.2	426.7
548.4	693.3		548.4	690		548.4	702.6		548.4	496.4		548.4	510.4		548.4	417.9
548.6	694.3		548.6	701.1		548.6	696.8		548.6	505.7		548.6	495.8		548.6	419.6
548.8	672.3		548.8	698.8		548.8	703.5		548.8	499.1		548.8	496.3		548.8	424.9
549	696.1		549	711.2		549	689.4		549	518.2		549	484		549	427.5
549.2	698.2		549.2	687.3		549.2	689.3		549.2	503.6		549.2	480.2		549.2	432.1
549.4	694		549.4	695		549.4	719.9		549.4	513.3		549.4	501.8		549.4	431
549.6	677.8		549.6	692.7		549.6	672.6		549.6	500.3		549.6	511.3		549.6	440.2
549.8	690		549.8	698.9		549.8	705.7		549.8	500.8		549.8	506.5		549.8	432.6
550	677.5		550	677.1		550	717		550	487.1		550	500.8		550	418.1
550.2	679.2		550.2	678.6		550.2	706.4		550.2	509.9		550.2	497.8		550.2	411.4
550.4	684.1		550.4	714.8		550.4	693.2		550.4	509.2		550.4	489.9		550.4	429.4
550.6	688.9		550.6	667.1		550.6	700.7		550.6	490.5		550.6	486.4		550.6	430.3
550.8	674.9		550.8	696.4		550.8	679.1		550.8	504.9		550.8	481.4		550.8	411.7
551	663.5		551	676.3		551	688.3		551	484.7		551	504.1		551	411.6
551.2	711.4		551.2	674.2		551.2	693.8		551.2	490.4		551.2	505.6		551.2	430.5
551.4	667.4		551.4	693.6		551.4	676.1		551.4	477.9		551.4	460.3		551.4	407.7
551.6	684.3		551.6	680.3		551.6	706.9		551.6	486.6		551.6	484.4		551.6	420.7
551.8	674		551.8	685.1		551.8	674.4		551.8	484.9		551.8	479.8		551.8	431.6
552	656.9		552	693.8		552	680.9		552	489.5		552	461.6		552	420.3
552.2	665.6		552.2	671.1		552.2	676.8		552.2	510.1		552.2	480.9		552.2	399.2
552.4	655.7		552.4	644.5		552.4	702.3		552.4	482.1		552.4	480.3		552.4	420.1
552.6	631.9		552.6	658		552.6	667.1		552.6	473		552.6	473.9		552.6	403.5
552.8	641.5		552.8	678.5		552.8	682.7		552.8	477.1		552.8	449.6		552.8	414.3
553	631.4		553	656.7		553	654.3		553	485.9		553	456.8		553	393.8
553.2	641.9		553.2	683.3		553.2	675.1		553.2	477.6		553.2	465.1		553.2	396.3
553.4	622.5		553.4	647.4		553.4	651.8		553.4	464.9		553.4	475.8		553.4	398.2
553.6	645.1		553.6	646.3		553.6	644.3		553.6	462.7		553.6	466.5		553.6	417.3
553.8	645.4		553.8	652.8		553.8	635.4		553.8	480.2		553.8	453.5		553.8	407.5
554	652		554	652.2		554	646		554	469.1		554	459.8		554	391.7
554.2	648.9		554.2	638.4		554.2	625.6		554.2	448.8		554.2	454.2		554.2	395.2
554.4	648		554.4	659.5		554.4	648.1		554.4	453		554.4	439.9		554.4	412.5
554.6	627.3		554.6	641.8		554.6	635.5		554.6	454.5		554.6	441.8		554.6	377.7
554.8	632.5		554.8	624.9		554.8	651.2		554.8	471.6		554.8	459.9		554.8	386.2
555	628.7		555	634.5		555	643		555	434.6		555	456.6		555	381.6
555.2	617.8		555.2	620.3		555.2	655.6		555.2	436.7		555.2	445.3		555.2	377.8
555.4	626.9		555.4	606.3		555.4	630.3		555.4	447		555.4	448.4		555.4	383.1
555.6	605		555.6	628.2		555.6	613.7		555.6	438.7		555.6	449.4		555.6	365.6
555.8	626.4		555.8	615.1		555.8	621.6		555.8	447.2		555.8	435.7		555.8	384.9
556	581.8		556	601.4		556	617.2		556	465.2		556	450.8		556	377.4
556.2	580.7		556.2	603.6		556.2	600.4		556.2	438		556.2	431		556.2	365.8
556.4	581.9		556.4	612.2		556.4	609.2		556.4	434.4		556.4	428.7		556.4	374.9
556.6	587.5		556.6	605.9		556.6	580.4		556.6	406.5		556.6	419.3		556.6	343.7
556.8	576.8		556.8	606		556.8	612.4		556.8	430.2		556.8	422.1		556.8	370.6
557	597.1		557	601.1		557	605.5		557	408.6		557	413.1		557	364.4
557.2	569.6		557.2	601.3		557.2	573.8		557.2	420.9		557.2	424.4		557.2	359.2
557.4	566.8		557.4	572.3		557.4	575.6		557.4	421.8		557.4	438.9		557.4	370.3
557.6	561.2		557.6	581.6		557.6	594.5		557.6	397.7		557.6	417.4		557.6	371.4
557.8	567.7		557.8	560.6		557.8	558.3		557.8	409.4		557.8	413.3		557.8	340.2
558	564		558	565.3		558	566.1		558	409.7		558	400.3		558	347
558.2	550.1		558.2	575.1		558.2	590.9		558.2	401.5		558.2	423.4		558.2	348.6
558.4	543.1		558.4	571.5		558.4	574.8		558.4	425.8		558.4	408.5		558.4	332.1
558.6	532.8		558.6	555.1		558.6	576.3		558.6	403.2		558.6	407.6		558.6	355.5
558.8	527		558.8	554.5		558.8	534		558.8	408.9		558.8	396.6		558.8	331.8
559	561.6		559	571.9		559	542.6		559	399.5		559	381.3		559	349.9
559.2	533.5		559.2	565.5		559.2	536.3		559.2	382.3		559.2	384.8		559.2	336.9
559.4	534.4		559.4	561.7		559.4	550.3		559.4	391.1		559.4	392.5		559.4	325.8
559.6	533		559.6	554.9		559.6	545.5		559.6	386.7		559.6	393.3		559.6	330.8
559.8	525.8		559.8	534.2		559.8	548.2		559.8	380.3		559.8	380.8		559.8	322.4
560	533.3		560	555.6		560	529.4		560	379.1		560	384		560	317.4
560.2	525.2		560.2	536.4		560.2	529.2		560.2	362.7		560.2	373.4		560.2	318.3
560.4	507.3		560.4	545.6		560.4	532.7		560.4	376.9		560.4	380.1		560.4	319.6
560.6	506.8		560.6	516.5		560.6	522.9		560.6	394		560.6	376		560.6	322.3
560.8	522.3		560.8	515		560.8	516.8		560.8	376.9		560.8	367.8		560.8	315.4
561	517.5		561	493.1		561	502.2		561	358.1		561	347.3		561	306.7
561.2	495.6		561.2	518.9		561.2	506.4		561.2	357.1		561.2	358		561.2	306
561.4	491		561.4	507.6		561.4	500.5		561.4	359.8		561.4	362.6		561.4	310.2
561.6	483.3		561.6	509.6		561.6	507		561.6	360.1		561.6	356.7		561.6	301
561.8	483		561.8	506		561.8	505		561.8	353.3		561.8	336.3		561.8	305.8
562	480.5		562	477.9		562	499.9		562	350.2		562	340.3		562	297.5
562.2	483.3		562.2	493.9		562.2	499.7		562.2	344.4		562.2	353.7		562.2	289
562.4	471.3		562.4	488.9		562.4	508.6		562.4	348.4		562.4	343.6		562.4	297.2
562.6	475.9		562.6	491.1		562.6	475.1		562.6	350.2		562.6	341.3		562.6	289
562.8	456.6		562.8	474.9		562.8	491.3		562.8	334.6		562.8	342.8		562.8	286.2
563	473		563	473.6		563	468.5		563	347.3		563	328.6		563	284.7
563.2	463.5		563.2	463.8		563.2	468.8		563.2	330.4		563.2	339.9		563.2	287.3
563.4	454.9		563.4	459.5		563.4	474.4		563.4	325.7		563.4	329.7		563.4	285.8
563.6	463.6		563.6	452.8		563.6	470.2		563.6	324.8		563.6	339.1		563.6	275.8
563.8	443.4		563.8	474.3		563.8	447.6		563.8	319.7		563.8	318.6		563.8	274.2
564	476.4		564	449.8		564	457		564	327.1		564	330.6		564	275.1
564.2	460		564.2	432.9		564.2	453		564.2	317.2		564.2	317.1		564.2	275.2
564.4	433.5		564.4	454.9		564.4	446		564.4	307.4		564.4	314		564.4	268.7
564.6	436.9		564.6	449.7		564.6	459.4		564.6	301.4		564.6	316.3		564.6	273.6
564.8	430.8		564.8	435.8		564.8	466.1		564.8	305.2		564.8	297.5		564.8	266.6
565	421		565	455.8		565	428.3		565	306.7		565	298		565	265.4
565.2	417.6		565.2	430.4		565.2	447.1		565.2	287.2		565.2	312.1		565.2	263.6
565.4	419.4		565.4	419.1		565.4	433.3		565.4	309.3		565.4	304.3		565.4	268
565.6	419.4		565.6	412.6		565.6	423.9		565.6	309		565.6	303.3		565.6	245
565.8	425.9		565.8	409		565.8	435.3		565.8	295.1		565.8	287.4		565.8	264.1
566	408.5		566	409.7		566	416.7		566	292.4		566	296.3		566	249.8
566.2	411.2		566.2	403		566.2	415.5		566.2	289.3		566.2	296.5		566.2	240.5
566.4	394.8		566.4	400.3		566.4	416.5		566.4	295.2		566.4	288.8		566.4	250.4
566.6	406.2		566.6	412.6		566.6	417.3		566.6	281		566.6	288.2		566.6	239.9
566.8	391.1		566.8	409.9		566.8	399.4		566.8	284		566.8	286.3		566.8	238.3
567	392.5		567	408.8		567	391.9		567	277.4		567	290.8		567	238.8
567.2	397.2		567.2	394		567.2	395.8		567.2	279.5		567.2	277.9		567.2	237.7
567.4	381.3		567.4	384.4		567.4	394.6		567.4	271.4		567.4	277.6		567.4	241.9
567.6	367.7		567.6	384.7		567.6	391.1		567.6	277		567.6	271.3		567.6	241.7
567.8	377.3		567.8	380.8		567.8	379.6		567.8	275.3		567.8	277.9		567.8	228.1
568	379.1		568	369.4		568	392.1		568	276.1		568	271.4		568	232.2
568.2	370.5		568.2	373.6		568.2	381.4		568.2	258.3		568.2	266.8		568.2	227.8
568.4	370.8		568.4	370.4		568.4	381.5		568.4	260.6		568.4	261.8		568.4	222.9
568.6	380.4		568.6	365.3		568.6	371.3		568.6	254.7		568.6	261.5		568.6	225.5
568.8	357		568.8	370.9		568.8	372.4		568.8	266		568.8	258		568.8	219.2
569	363.2		569	353		569	351.6		569	269.5		569	261.6		569	212.6
569.2	352.1		569.2	347.8		569.2	361.1		569.2	252.9		569.2	250.4		569.2	221.4
569.4	347.8		569.4	352.5		569.4	360.9		569.4	251.7		569.4	256.1		569.4	227.4
569.6	350		569.6	344		569.6	339		569.6	258.2		569.6	248.7		569.6	213.3
569.8	333.5		569.8	343.5		569.8	344.6		569.8	243.7		569.8	246.9		569.8	212
570	338.5		570	335.2		570	335		570	239.7		570	246.7		570	212.1
570.2	342.4		570.2	344.1		570.2	339.2		570.2	248.6		570.2	246.6		570.2	203.4
570.4	327.8		570.4	338.6		570.4	341.7		570.4	239.5		570.4	236.8		570.4	205.8
570.6	318.5		570.6	340.5		570.6	347.1		570.6	239		570.6	242.7		570.6	209
570.8	331.8		570.8	334.3		570.8	335.7		570.8	232.7		570.8	243.1		570.8	194.3
571	323.5		571	326.2		571	343.1		571	235.7		571	244.7		571	197.3
571.2	316.3		571.2	327.7		571.2	328.1		571.2	234.2		571.2	236.4		571.2	202.5
571.4	326.2		571.4	323.4		571.4	313.6		571.4	235.4		571.4	232		571.4	196.8
571.6	322.2		571.6	317.6		571.6	323.2		571.6	241.4		571.6	234.7		571.6	195.6
571.8	305.5		571.8	322.4		571.8	315.5		571.8	227.2		571.8	228.6		571.8	194.4
572	309.6		572	316.3		572	315.8		572	226		572	224.9		572	187.2
572.2	303.1		572.2	326.7		572.2	308		572.2	222.6		572.2	220.2		572.2	188.9
572.4	302		572.4	308.6		572.4	309.2		572.4	220.4		572.4	220.1		572.4	192.3
572.6	307.4		572.6	299.6		572.6	315.2		572.6	219		572.6	215.7		572.6	188.3
572.8	309.4		572.8	307.7		572.8	304.9		572.8	217.2		572.8	220.6		572.8	182.3
573	304.3		573	297		573	311.6		573	218.4		573	218.7		573	174.6
573.2	305.1		573.2	304.8		573.2	312.1		573.2	217		573.2	211.2		573.2	182.8
573.4	289.6		573.4	304.4		573.4	301		573.4	227.6		573.4	215.2		573.4	182.8
573.6	299.7		573.6	308.7		573.6	298.4		573.6	204.9		573.6	207.3		573.6	178.9
573.8	285.2		573.8	298.6		573.8	309.7		573.8	195.5		573.8	201.7		573.8	182.3
574	274		574	285.9		574	283.6		574	221.3		574	205		574	176
574.2	287.5		574.2	281.8		574.2	295.9		574.2	211.1		574.2	202.4		574.2	170
574.4	276.5		574.4	273.9		574.4	285.2		574.4	205.2		574.4	203.6		574.4	177.5
574.6	268.6		574.6	277.8		574.6	277.6		574.6	196.8		574.6	202.7		574.6	168.6
574.8	278.1		574.8	269.5		574.8	279.6		574.8	195.5		574.8	199.8		574.8	174.9
575	279.3		575	281.9		575	285		575	188.6		575	197.1		575	164.1
575.2	284.9		575.2	276.7		575.2	273.2		575.2	198.2		575.2	201.2		575.2	163.8
575.4	273.2		575.4	286.8		575.4	271.4		575.4	192.8		575.4	195.6		575.4	160.9
575.6	275.5		575.6	275.5		575.6	269.7		575.6	193.3		575.6	194.5		575.6	167.7
575.8	267.2		575.8	259		575.8	266.7		575.8	187.1		575.8	192.9		575.8	166.7
576	271.8		576	260.5		576	273.1		576	194.1		576	189.7		576	166.1
576.2	261.4		576.2	282.6		576.2	267.6		576.2	192		576.2	188.5		576.2	160.6
576.4	260.6		576.4	274.7		576.4	256.2		576.4	189.7		576.4	177.9		576.4	155.9
576.6	269.6		576.6	266.7		576.6	256.4		576.6	191.6		576.6	182.6		576.6	153.9
576.8	246.1		576.8	252.5		576.8	261.7		576.8	187.6		576.8	176.5		576.8	162.7
577	245.7		577	261.4		577	258.3		577	173.4		577	174.9		577	155.4
577.2	246.6		577.2	260.3		577.2	258.2		577.2	173.9		577.2	169.5		577.2	149.7
577.4	246.5		577.4	245.7		577.4	260.1		577.4	174.9		577.4	175.5		577.4	146.3
577.6	253.4		577.6	238.1		577.6	256.2		577.6	174.9		577.6	173.5		577.6	146.8
577.8	257.7		577.8	250.7		577.8	252.4		577.8	170.8		577.8	172.9		577.8	147.9
578	238.6		578	258.3		578	240.7		578	175.4		578	174.4		578	142
578.2	235.9		578.2	245.2		578.2	242.3		578.2	177.9		578.2	168.2		578.2	140.2
578.4	235.8		578.4	244.3		578.4	252.8		578.4	167.3		578.4	172		578.4	146.3
578.6	234.2		578.6	245.1		578.6	243.1		578.6	166.7		578.6	168.4		578.6	142.8
578.8	238		578.8	231.8		578.8	250.7		578.8	170.7		578.8	161.9		578.8	139.5
579	235.6		579	248.3		579	236.3		579	162.4		579	167.9		579	145.1
579.2	231.8		579.2	238.5		579.2	231.7		579.2	169.6		579.2	165		579.2	139.1
579.4	234.9		579.4	236.5		579.4	232		579.4	158.7		579.4	161.2		579.4	143
579.6	238.6		579.6	231.6		579.6	226.4		579.6	164.8		579.6	157.1		579.6	136.6
579.8	229.5		579.8	219.5		579.8	233.5		579.8	166.2		579.8	159.2		579.8	131
580	226		580	219.4		580	227.1		580	164.1		580	161		580	136.4
580.2	214.3		580.2	222.9		580.2	229		580.2	162.5		580.2	160.2		580.2	135.3
580.4	225.3		580.4	218.5		580.4	228.9		580.4	155.9		580.4	158.6		580.4	135.8
580.6	220.6		580.6	214.6		580.6	220.5		580.6	155.3		580.6	153.6		580.6	137.2
580.8	219.9		580.8	222.3		580.8	224.6		580.8	153.7		580.8	162.3		580.8	131.8
581	224.1		581	221.7		581	217		581	150.1		581	156.8		581	130.6
581.2	217.9		581.2	213.8		581.2	219.2		581.2	149.1		581.2	149		581.2	129.3
581.4	201.8		581.4	209.9		581.4	218.7		581.4	153.3		581.4	150.1		581.4	125
581.6	213.4		581.6	222.4		581.6	214.6		581.6	148.6		581.6	145		581.6	120.7
581.8	214.4		581.8	212.3		581.8	210.9		581.8	146.9		581.8	148		581.8	133.7
582	208.1		582	215.9		582	209.9		582	148.4		582	148.5		582	130.6
582.2	200.5		582.2	214.8		582.2	206.2		582.2	147.8		582.2	142.2		582.2	124.6
582.4	200		582.4	212.6		582.4	207.4		582.4	142		582.4	150.2		582.4	127.1
582.6	195.8		582.6	213.6		582.6	208.4		582.6	148.9		582.6	144.5		582.6	115.2
582.8	196		582.8	200.5		582.8	207.4		582.8	146.3		582.8	146.6		582.8	122.7
583	198.8		583	209.7		583	207.3		583	140.1		583	138.5		583	127
583.2	198.4		583.2	198.8		583.2	200		583.2	145.7		583.2	140		583.2	119.1
583.4	196.1		583.4	194.3		583.4	204.5		583.4	137.1		583.4	144		583.4	118.1
583.6	191.3		583.6	199.6		583.6	204.7		583.6	144.4		583.6	135.1		583.6	123.6
583.8	182.8		583.8	198.4		583.8	198.3		583.8	140.6		583.8	141.6		583.8	110.4
584	194.4		584	188.2		584	195.9		584	146.7		584	139		584	113.6
584.2	193.3		584.2	190.8		584.2	202		584.2	135.3		584.2	142.4		584.2	114.5
584.4	189.6		584.4	195.5		584.4	194.1		584.4	136.1		584.4	134.9		584.4	117
584.6	189.7		584.6	200.5		584.6	192.8		584.6	136.8		584.6	134.6		584.6	109.5
584.8	193.6		584.8	192.2		584.8	193.5		584.8	131.1		584.8	129		584.8	112.2
585	178.2		585	182.4		585	186.9		585	134.8		585	135.8		585	108.9
585.2	187.4		585.2	182.7		585.2	193.6		585.2	133.1		585.2	129.4		585.2	109.9
585.4	194.4		585.4	193.3		585.4	184.5		585.4	137.2		585.4	130.3		585.4	114
585.6	181.9		585.6	190.8		585.6	185.7		585.6	134.5		585.6	129.1		585.6	110
585.8	170.2		585.8	170.2		585.8	194.6		585.8	127.1		585.8	130.6		585.8	111.8
586	177.1		586	189.1		586	181.9		586	127.7		586	125.1		586	111.2
586.2	182		586.2	175		586.2	178.6		586.2	128		586.2	120.4		586.2	112.2
586.4	172.9		586.4	178.6		586.4	179.8		586.4	127.8		586.4	125.9		586.4	102.6
586.6	168.7		586.6	182.4		586.6	174.8		586.6	128.3		586.6	122.6		586.6	109.5
586.8	166.7		586.8	185.6		586.8	176.6		586.8	123.6		586.8	119.3		586.8	106
587	171.8		587	176.3		587	174.5		587	121.9		587	122.7		587	110
587.2	169.4		587.2	170.4		587.2	186.4		587.2	126.9		587.2	126.5		587.2	98.71
587.4	172		587.4	184.3		587.4	172		587.4	126.1		587.4	119.7		587.4	99.45
587.6	165.3		587.6	174.8		587.6	179.8		587.6	123.4		587.6	124.2		587.6	103
587.8	167.4		587.8	170		587.8	173.4		587.8	121.9		587.8	119.2		587.8	106.7
588	160.9		588	172.1		588	174.3		588	117.6		588	117.5		588	105
588.2	165.5		588.2	175.9		588.2	168.8		588.2	122.6		588.2	119.4		588.2	96.58
588.4	175.2		588.4	171.8		588.4	166.1		588.4	121.7		588.4	115.2		588.4	96.05
588.6	167.2		588.6	169.1		588.6	164.4		588.6	116.5		588.6	110.6		588.6	99.65
588.8	162.3		588.8	171.7		588.8	163.2		588.8	116.6		588.8	111.6		588.8	97.84
589	169.1		589	160.3		589	159.3		589	113.5		589	115.9		589	97.5
589.2	157.1		589.2	167.5		589.2	159.3		589.2	110.9		589.2	115.1		589.2	93.76
589.4	163.7		589.4	167.7		589.4	169		589.4	120.6		589.4	115.8		589.4	94.36
589.6	160.2		589.6	157.7		589.6	171.8		589.6	112.9		589.6	110.5		589.6	93.8
589.8	160.1		589.8	155.7		589.8	160.4		589.8	116.7		589.8	114.2		589.8	93.61
590	162		590	160.6		590	159.2		590	112.4		590	111.5		590	91.63
590.2	151.3		590.2	166.9		590.2	155.9		590.2	111.4		590.2	113.1		590.2	98
590.4	147.7		590.4	157.3		590.4	162.6		590.4	108.8		590.4	116		590.4	92.61
590.6	152.2		590.6	150.8		590.6	157		590.6	104.5		590.6	107.4		590.6	93.38
590.8	152.2		590.8	152.4		590.8	153.7		590.8	109.3		590.8	106.8		590.8	98.63
591	144.9		591	154.1		591	153.9		591	105.5		591	101.9		591	91.24
591.2	163.3		591.2	147.5		591.2	150		591.2	103.6		591.2	103.8		591.2	91.56
591.4	159		591.4	153.3		591.4	146.9		591.4	102.4		591.4	102.7		591.4	86.95
591.6	153.2		591.6	156.6		591.6	153.3		591.6	106.3		591.6	102.9		591.6	83.98
591.8	149		591.8	151.3		591.8	145.4		591.8	101.5		591.8	106.8		591.8	86.41
592	147.8		592	149.5		592	148		592	102.7		592	97.2		592	87.25
592.2	144.5		592.2	141.5		592.2	150.1		592.2	111.1		592.2	95.13		592.2	84.03
592.4	144.7		592.4	139.6		592.4	138.8		592.4	104.1		592.4	96.04		592.4	86.02
592.6	152.4		592.6	145.3		592.6	147.4		592.6	103.6		592.6	99.56		592.6	88.32
592.8	143.7		592.8	144.2		592.8	151		592.8	106.9		592.8	101.2		592.8	85.84
593	136.8		593	145.8		593	147.9		593	102.7		593	97.27		593	85.81
593.2	142.2		593.2	142.2		593.2	143.1		593.2	99.73		593.2	89.02		593.2	84.94
593.4	142		593.4	138		593.4	143.6		593.4	99.23		593.4	95.82		593.4	79.93
593.6	145.2		593.6	148.8		593.6	143.3		593.6	100.6		593.6	94.21		593.6	84.6
593.8	135.8		593.8	138		593.8	136.7		593.8	96.04		593.8	100.6		593.8	85.67
594	146.9		594	135.6		594	141.2		594	90.09		594	98.63		594	82.05
594.2	135.4		594.2	135.5		594.2	141.4		594.2	100.4		594.2	93.4		594.2	79.6
594.4	125.5		594.4	132.3		594.4	144.3		594.4	87.74		594.4	101.7		594.4	86.16
594.6	129.2		594.6	142.9		594.6	142		594.6	89.17		594.6	95.8		594.6	83.02
594.8	130.6		594.8	130		594.8	135.2		594.8	93.49		594.8	93.24		594.8	83.18
595	136.4		595	129.8		595	137.9		595	95.59		595	87		595	76.88
595.2	129		595.2	123.7		595.2	135.8		595.2	94.4		595.2	89.16		595.2	77.36
595.4	128.2		595.4	140.3		595.4	136		595.4	94.98		595.4	96.16		595.4	80.8
595.6	139		595.6	132.3		595.6	125.2		595.6	97.36		595.6	95.01		595.6	72.66
595.8	131.1		595.8	132.9		595.8	134.8		595.8	89.93		595.8	92.64		595.8	74.07
596	130.7		596	138.2		596	133.6		596	93.53		596	88.15		596	73.82
596.2	131.7		596.2	137		596.2	117.1		596.2	91.75		596.2	89.11		596.2	81.7
596.4	136.2		596.4	129.9		596.4	121.7		596.4	91.04		596.4	91.09		596.4	75.85
596.6	128.4		596.6	120.8		596.6	132.6		596.6	90.84		596.6	92.55		596.6	77.59
596.8	135.9		596.8	123.8		596.8	127.6		596.8	90.78		596.8	82.72		596.8	73.47
597	123.8		597	120.7		597	125.5		597	84.62		597	88.82		597	73.7
597.2	130.3		597.2	132		597.2	127.5		597.2	84.09		597.2	80.9		597.2	72.6
597.4	124.9		597.4	123.8		597.4	129.1		597.4	87.71		597.4	86.08		597.4	75.59
597.6	121.5		597.6	119		597.6	122		597.6	89.92		597.6	80.74		597.6	74.09
597.8	119.4		597.8	133.1		597.8	125.7		597.8	81.56		597.8	80.81		597.8	71.86
598	123.4		598	120.1		598	126.5		598	82.59		598	86.88		598	73.15
598.2	120		598.2	119.7		598.2	132.4		598.2	85.91		598.2	82.52		598.2	69.62
598.4	124.5		598.4	121		598.4	118.1		598.4	77.55		598.4	79.79		598.4	71.02
598.6	115.5		598.6	122.4		598.6	120.6		598.6	82.53		598.6	85.44		598.6	71.81
598.8	116.4		598.8	118.4		598.8	118.9		598.8	83.91		598.8	86.18		598.8	70.78
599	115.6		599	122.5		599	117.7		599	75.01		599	82.24		599	64.7
599.2	120		599.2	119.3		599.2	116.4		599.2	79.59		599.2	81.13		599.2	67.06
599.4	118		599.4	119.8		599.4	124.7		599.4	79.94		599.4	81.99		599.4	64.1
599.6	107.7		599.6	115.6		599.6	112.5		599.6	82.67		599.6	81.22		599.6	64.22
599.8	114.4		599.8	123.6		599.8	123.9		599.8	78.73		599.8	80.74		599.8	71.3
600	113.9		600	113.6		600	108.9		600	83.25		600	86.65		600	66.95
600.2	113.7		600.2	115.7		600.2	117.7		600.2	73.66		600.2	80.79		600.2	72.26
600.4	111.9		600.4	112.9		600.4	115		600.4	78.01		600.4	78.86		600.4	70.56
600.6	107.4		600.6	117		600.6	109.4		600.6	70.86		600.6	74.59		600.6	61.21
600.8	115.1		600.8	119.4		600.8	117.6		600.8	74.77		600.8	76.37		600.8	64.59
601	114.6		601	118.6		601	107.7		601	74.9		601	78.51		601	67.46
601.2	108.1		601.2	106.1		601.2	112.7		601.2	76.29		601.2	74.68		601.2	60.9
601.4	113.4		601.4	110.3		601.4	106.8		601.4	72.76		601.4	74.16		601.4	65.85
601.6	106.2		601.6	111.9		601.6	113.1		601.6	72.63		601.6	76.14		601.6	59.69
601.8	103		601.8	116.1		601.8	108.1		601.8	69.92		601.8	75.27		601.8	59.13
602	109.7		602	111.2		602	112.3		602	71.92		602	76.57		602	63.95
602.2	105.1		602.2	109.3		602.2	106.2		602.2	74.81		602.2	72.7		602.2	60.12
602.4	104.3		602.4	104.6		602.4	105.9		602.4	75.68		602.4	66.22		602.4	55.82
602.6	101.4		602.6	107.9		602.6	109.9		602.6	70.99		602.6	69.58		602.6	60.27
602.8	97.67		602.8	103.9		602.8	102.2		602.8	71.62		602.8	72.66		602.8	60.21
603	99.45		603	102.6		603	99.66		603	70.41		603	70.75		603	62.87
603.2	99.62		603.2	109.1		603.2	105.3		603.2	75.63		603.2	69.03		603.2	61.24
603.4	103.9		603.4	110.7		603.4	113		603.4	72.11		603.4	65.07		603.4	58.91
603.6	106.3		603.6	105.3		603.6	105.8		603.6	67.96		603.6	70.37		603.6	60.98
603.8	103		603.8	96.77		603.8	111.8		603.8	68.14		603.8	64.96		603.8	61.18
604	105.3		604	97.97		604	98.53		604	65.17		604	68.95		604	58.38
604.2	100.9		604.2	100.1		604.2	101.4		604.2	70.54		604.2	65.33		604.2	57.42
604.4	93.12		604.4	101		604.4	97.89		604.4	71		604.4	69.36		604.4	53.2
604.6	103.4		604.6	96.35		604.6	89.43		604.6	65.68		604.6	73.38		604.6	53.15
604.8	101.8		604.8	99.66		604.8	97.97		604.8	67.77		604.8	68.33		604.8	60.61
605	99.5		605	92.72		605	98.14		605	66.03		605	64.55		605	58.59
605.2	94.77		605.2	92.32		605.2	100.9		605.2	67.2		605.2	66.04		605.2	55.03
605.4	95.23		605.4	94.08		605.4	93.57		605.4	63.4		605.4	64.82		605.4	53.03
605.6	91.17		605.6	95.31		605.6	92.38		605.6	65.6		605.6	63.89		605.6	58.43
605.8	93.12		605.8	92.69		605.8	96.75		605.8	68.29		605.8	65.46		605.8	62.99
606	100.2		606	100.4		606	94.52		606	63.8		606	63.54		606	56.64
606.2	98.48		606.2	95.65		606.2	96.86		606.2	61.07		606.2	63.89		606.2	54.97
606.4	88.86		606.4	91.66		606.4	94.26		606.4	61.22		606.4	64.07		606.4	53.64
606.6	88.54		606.6	91.45		606.6	88.5		606.6	65.35		606.6	63.16		606.6	53.57
606.8	97.29		606.8	91.2		606.8	93.91		606.8	62.75		606.8	63.2		606.8	57.48
607	98.77		607	97.34		607	88.72		607	64.5		607	61.3		607	51.12
607.2	95.61		607.2	92.48		607.2	91.15		607.2	63.45		607.2	58.99		607.2	52.94
607.4	91.94		607.4	86		607.4	92.59		607.4	62.05		607.4	63.21		607.4	52.74
607.6	93.52		607.6	90.78		607.6	90.97		607.6	61.62		607.6	55.97		607.6	53.01
607.8	83.65		607.8	84.05		607.8	87.07		607.8	59.7		607.8	56.86		607.8	52.25
608	86.96		608	88.38		608	90.39		608	55.64		608	57.85		608	51.56
608.2	86.65		608.2	85.59		608.2	88.16		608.2	60.3		608.2	57.51		608.2	50.69
608.4	88.94		608.4	82.78		608.4	89.56		608.4	53.19		608.4	62.7		608.4	49.14
608.6	81.31		608.6	82.69		608.6	86.16		608.6	58.08		608.6	57.41		608.6	49.16
608.8	84.69		608.8	83.99		608.8	90.87		608.8	58.13		608.8	61.73		608.8	49.47
609	85.7		609	82.91		609	88.27		609	55.87		609	57.95		609	49.73
609.2	82.19		609.2	80.28		609.2	84.54		609.2	54.06		609.2	53.87		609.2	44.86
609.4	82.3		609.4	83.35		609.4	92.76		609.4	57.33		609.4	54.7		609.4	48.75
609.6	88.55		609.6	86.79		609.6	84.35		609.6	56.71		609.6	59.19		609.6	52.25
609.8	80.05		609.8	80.41		609.8	85.08		609.8	50.34		609.8	55.75		609.8	48.46
610	81.81		610	84.11		610	80.23		610	52.49		610	53.87		610	48.79
610.2	78.46		610.2	89.3		610.2	85.1		610.2	55.5		610.2	56.56		610.2	50.12
610.4	83.19		610.4	78.78		610.4	81.94		610.4	56.33		610.4	51.63		610.4	49.98
610.6	80.5		610.6	81.75		610.6	78.72		610.6	52.19		610.6	54.96		610.6	48.41
610.8	82.77		610.8	87.3		610.8	80.46		610.8	51.26		610.8	54.06		610.8	49.68
611	78.95		611	83.21		611	79.07		611	55.08		611	50.93		611	43.99
611.2	77.36		611.2	80.42		611.2	84.31		611.2	54.8		611.2	50.99		611.2	47.09
611.4	75.5		611.4	81.44		611.4	85.63		611.4	57.93		611.4	49.25		611.4	45.49
611.6	73.31		611.6	78.08		611.6	81.95		611.6	58.69		611.6	50.9		611.6	46.33
611.8	80.17		611.8	79.91		611.8	74.93		611.8	54.41		611.8	53.8		611.8	47.28
612	76.01		612	81.8		612	71.65		612	53.31		612	50.59		612	49.98
612.2	76.34		612.2	73.03		612.2	80.93		612.2	52.9		612.2	48.67		612.2	39.46
612.4	81.11		612.4	73.05		612.4	84.39		612.4	52.03		612.4	48.84		612.4	45.59
612.6	77.97		612.6	73.83		612.6	73.44		612.6	51.47		612.6	48.5		612.6	42.99
612.8	76.97		612.8	78.75		612.8	76.85		612.8	49.34		612.8	49.83		612.8	43.46
613	75.04		613	76.94		613	77.73		613	48.53		613	54.75		613	41.01
613.2	71.52		613.2	76.69		613.2	76.13		613.2	48.52		613.2	48.05		613.2	40.97
613.4	69.67		613.4	72.94		613.4	71.68		613.4	50.05		613.4	51.6		613.4	44.2
613.6	72.09		613.6	69.31		613.6	76.54		613.6	46.92		613.6	47.72		613.6	42.59
613.8	73.18		613.8	71.1		613.8	71.77		613.8	44.96		613.8	46.83		613.8	40.94
614	70.13		614	75.68		614	68.8		614	49.37		614	50.33		614	45.17
614.2	74.02		614.2	71.22		614.2	72.07		614.2	51.01		614.2	50.12		614.2	39.38
614.4	72.01		614.4	67.3		614.4	70.2		614.4	48.07		614.4	50.62		614.4	38.76
614.6	70.18		614.6	70.83		614.6	73.06		614.6	44.86		614.6	48.59		614.6	38.81
614.8	68.73		614.8	70.95		614.8	73.46		614.8	45.22		614.8	46.56		614.8	41.73
615	73.26		615	67.77		615	68.49		615	46.07		615	47.85		615	36.79
615.2	71.14		615.2	68.31		615.2	68.78		615.2	40.85		615.2	46.62		615.2	41.29
615.4	69.99		615.4	73.21		615.4	72.09		615.4	47.02		615.4	43.45		615.4	39.01
615.6	68.81		615.6	73.05		615.6	63.33		615.6	45.34		615.6	45.96		615.6	38.59
615.8	66.7		615.8	73.03		615.8	72.47		615.8	47.12		615.8	43.49		615.8	41.36
616	63.91		616	68.86		616	68.39		616	43.99		616	47.49		616	42.29
616.2	67.32		616.2	66.78		616.2	69.02		616.2	42.45		616.2	43.8		616.2	37.6
616.4	64.32		616.4	69.86		616.4	67.57		616.4	39.54		616.4	41.97		616.4	39.78
616.6	61.21		616.6	63.25		616.6	67.76		616.6	43.96		616.6	45.7		616.6	38.69
616.8	62.25		616.8	67.08		616.8	69.09		616.8	44.8		616.8	43.31		616.8	36.5
617	64.87		617	66.9		617	63.97		617	41.99		617	42.96		617	39.52
617.2	64.71		617.2	68.06		617.2	60.79		617.2	43.6		617.2	42.14		617.2	37.76
617.4	66.89		617.4	67.03		617.4	68.53		617.4	40.27		617.4	40.38		617.4	34.2
617.6	63.79		617.6	70.19		617.6	70.12		617.6	42.06		617.6	40.69		617.6	35.18
617.8	60.89		617.8	68.45		617.8	60.24		617.8	41.17		617.8	37.33		617.8	35.93
618	61.69		618	65.48		618	69.67		618	38.56		618	40.84		618	34.11
618.2	60.56		618.2	64.08		618.2	61.92		618.2	43.94		618.2	43.47		618.2	33.65
618.4	62.2		618.4	63.49		618.4	58.91		618.4	38.78		618.4	45.42		618.4	35.1
618.6	62.92		618.6	64.98		618.6	61.02		618.6	40.92		618.6	41.47		618.6	32.3
618.8	61.08		618.8	60.45		618.8	58.92		618.8	36.89		618.8	37.51		618.8	31.68
619	60.24		619	60.63		619	59.97		619	40.1		619	41.9		619	34.73
619.2	61.19		619.2	58.47		619.2	60.61		619.2	39.45		619.2	40.53		619.2	34.6
619.4	57.73		619.4	62.2		619.4	60.91		619.4	37.83		619.4	39.56		619.4	34.92
619.6	57.17		619.6	58.77		619.6	58.01		619.6	40.22		619.6	39.62		619.6	35.07
619.8	57.13		619.8	61.66		619.8	56.62		619.8	39.4		619.8	37.33		619.8	31.87
620	60.37		620	57.47		620	60.24		620	39.51		620	41.13		620	29.9
620.2	59.16		620.2	59.06		620.2	59.35		620.2	36.34		620.2	40.41		620.2	31.24
620.4	57.28		620.4	62.52		620.4	58.68		620.4	41.04		620.4	37.24		620.4	32.35
620.6	54.85		620.6	59.41		620.6	59.89		620.6	37.27		620.6	37.56		620.6	32.23
620.8	61.5		620.8	53.22		620.8	58.02		620.8	33.34		620.8	38.07		620.8	31.18
621	58.33		621	55.82		621	54.26		621	34.03		621	36.43		621	35.5
621.2	56.16		621.2	57.13		621.2	61.18		621.2	37.34		621.2	35.37		621.2	30.07
621.4	55.99		621.4	56.87		621.4	57.48		621.4	41.94		621.4	36.06		621.4	32.28
621.6	53.83		621.6	59.35		621.6	56.32		621.6	34.61		621.6	37.3		621.6	30.42
621.8	54.74		621.8	53.47		621.8	59.2		621.8	34.94		621.8	37.26		621.8	32.28
622	52.61		622	56.36		622	59.18		622	32.18		622	34.96		622	29.86
622.2	57.37		622.2	60.18		622.2	54.69		622.2	35.66		622.2	34.3		622.2	25.9
622.4	54.26		622.4	55.55		622.4	61.14		622.4	36.39		622.4	32.84		622.4	27.25
622.6	55.51		622.6	53.2		622.6	58.3		622.6	34.77		622.6	34.68		622.6	27.18
622.8	51.87		622.8	51.68		622.8	54.44		622.8	31.16		622.8	34.82		622.8	28.54
623	50.49		623	55.34		623	55.63		623	33.67		623	30.19		623	31.14
623.2	54.5		623.2	53.37		623.2	49.09		623.2	34.59		623.2	32.2		623.2	29.98
623.4	56.56		623.4	49.65		623.4	49.61		623.4	34.03		623.4	35.08		623.4	26.33
623.6	52.28		623.6	52.85		623.6	51.71		623.6	36.95		623.6	32.92		623.6	27.42
623.8	51.25		623.8	55.01		623.8	57.12		623.8	35.61		623.8	31.14		623.8	28.25
624	52.75		624	50.46		624	54.56		624	33.63		624	29.87		624	30.42
624.2	52.81		624.2	51.06		624.2	48.81		624.2	31.07		624.2	30.53		624.2	32.56
624.4	53.54		624.4	50.87		624.4	48.9		624.4	29.5		624.4	32.91		624.4	29.64
624.6	52.31		624.6	46.31		624.6	48.58		624.6	30.68		624.6	31.88		624.6	30.37
624.8	52.29		624.8	42.89		624.8	51.5		624.8	33.21		624.8	33.79		624.8	26.74
625	51.29		625	52.55		625	51.39		625	31.75		625	33.35		625	28.34
625.2	49.35		625.2	46.35		625.2	51.31		625.2	31.71		625.2	31.65		625.2	25.92
625.4	50.3		625.4	46.25		625.4	46.26		625.4	26.13		625.4	30.25		625.4	27.33
625.6	47.26		625.6	52.67		625.6	52.38		625.6	30.41		625.6	28.43		625.6	25.92
625.8	48.92		625.8	53.86		625.8	53.23		625.8	29.43		625.8	30.31		625.8	23.91
626	49.9		626	51.55		626	49.35		626	31.94		626	30.22		626	26.6
626.2	49.5		626.2	48.77		626.2	47.76		626.2	32.8		626.2	30.15		626.2	24.88
626.4	49.42		626.4	50.62		626.4	47.93		626.4	29.56		626.4	29.03		626.4	24.63
626.6	47.73		626.6	44		626.6	45.09		626.6	29.07		626.6	25.92		626.6	24.4
626.8	49.97		626.8	49.64		626.8	46.76		626.8	29.8		626.8	30.32		626.8	26.63
627	43.41		627	47.65		627	46.91		627	27.94		627	30.09		627	24.66
627.2	49.46		627.2	48.63		627.2	45.16		627.2	27.61		627.2	25.53		627.2	26.36
627.4	43.85		627.4	45.52		627.4	47.75		627.4	26.14		627.4	32.29		627.4	23.19
627.6	44.69		627.6	46.82		627.6	47.61		627.6	29.85		627.6	31.34		627.6	26.46
627.8	42.52		627.8	43.75		627.8	44.16		627.8	26.79		627.8	27		627.8	23.78
628	45.98		628	45.65		628	44.86		628	28.98		628	29.2		628	25.38
628.2	46.91		628.2	47.29		628.2	51.19		628.2	29.76		628.2	27.82		628.2	23.7
628.4	42.74		628.4	43.55		628.4	48.94		628.4	28.49		628.4	25.82		628.4	22.08
628.6	45.8		628.6	45.73		628.6	46.3		628.6	27.32		628.6	28.88		628.6	23.3
628.8	43.83		628.8	46.53		628.8	42.29		628.8	26.07		628.8	25.66		628.8	20.58
629	42.31		629	44.5		629	43.47		629	27.18		629	25.63		629	24.07
629.2	39.96		629.2	44.25		629.2	42.76		629.2	28.53		629.2	24.97		629.2	24.76
629.4	42.25		629.4	41.01		629.4	45.98		629.4	23.02		629.4	23.51		629.4	21.09
629.6	44.31		629.6	42.25		629.6	42.22		629.6	24.18		629.6	26.1		629.6	23.2
629.8	41.87		629.8	40.2		629.8	43.85		629.8	27.66		629.8	26.07		629.8	20.64
630	42.8		630	42.7		630	40.46		630	26.4		630	23.45		630	23.44
630.2	42.43		630.2	41.05		630.2	37.41		630.2	27.05		630.2	25.31		630.2	22.44
630.4	40.32		630.4	41.06		630.4	42.66		630.4	26.89		630.4	26.71		630.4	21.28
630.6	40.67		630.6	39.63		630.6	37.75		630.6	27.11		630.6	27.17		630.6	21.19
630.8	40.31		630.8	40.74		630.8	43.19		630.8	25.85		630.8	25.23		630.8	21.92
631	39.23		631	37.86		631	39.89		631	26.84		631	24.14		631	19.62
631.2	39		631.2	42.64		631.2	39.4		631.2	25.02		631.2	24.15		631.2	23.01
631.4	39.52		631.4	37.09		631.4	40.45		631.4	24.81		631.4	21.77		631.4	21.48
631.6	38.25		631.6	42.08		631.6	36.38		631.6	25.8		631.6	24.77		631.6	21.39
631.8	37.34		631.8	38.3		631.8	40.81		631.8	22.91		631.8	22.77		631.8	20.25
632	38.84		632	38.09		632	40.84		632	22.96		632	27.24		632	21.22
632.2	42.54		632.2	40.02		632.2	37.23		632.2	23.02		632.2	24.01		632.2	18.14
632.4	36.66		632.4	38.81		632.4	39.14		632.4	23.85		632.4	24.39		632.4	18.97
632.6	43.6		632.6	38.97		632.6	44.02		632.6	22.51		632.6	24.16		632.6	19.23
632.8	37.92		632.8	37.67		632.8	40.49		632.8	22.38		632.8	24.64		632.8	17.93
633	36.13		633	35.88		633	38.57		633	26.66		633	20.14		633	23.27
633.2	34.92		633.2	39.17		633.2	35.71		633.2	23.65		633.2	21.9		633.2	21.87
633.4	38.61		633.4	39.68		633.4	35.74		633.4	22.82		633.4	23.93		633.4	20.97
633.6	36.98		633.6	39.51		633.6	38.54		633.6	21.7		633.6	22.14		633.6	20.84
633.8	34.62		633.8	39.23		633.8	36		633.8	21.43		633.8	22.25		633.8	18.41
634	35.39		634	35.41		634	36.34		634	24.8		634	22.17		634	17.96
634.2	36.64		634.2	34.78		634.2	36.72		634.2	24.2		634.2	25.64		634.2	19.4
634.4	39.84		634.4	36.34		634.4	39.62		634.4	23.34		634.4	25.1		634.4	20.27
634.6	34.12		634.6	35.3		634.6	35.52		634.6	21.74		634.6	21.35		634.6	20.12
634.8	38.54		634.8	37.66		634.8	38.39		634.8	21.38		634.8	19.98		634.8	20.18
635	35.99		635	37.61		635	34.18		635	25.18		635	21.95		635	19.7
635.2	34.45		635.2	35.47		635.2	37.18		635.2	22.62		635.2	18.94		635.2	17.93
635.4	34.91		635.4	38.44		635.4	31.75		635.4	22.36		635.4	21.67		635.4	19.22
635.6	35.84		635.6	33.94		635.6	33.85		635.6	19.45		635.6	20.61		635.6	16.75
635.8	35.06		635.8	33.03		635.8	35.13		635.8	22.24		635.8	22.62		635.8	18.1
636	32.12		636	37.56		636	32.89		636	22.86		636	21.32		636	17.52
636.2	36.65		636.2	40.47		636.2	35.06		636.2	25.13		636.2	18.99		636.2	16.94
636.4	35.09		636.4	35.36		636.4	35.59		636.4	19.24		636.4	20.3		636.4	19.59
636.6	29.32		636.6	34.66		636.6	36.86		636.6	22.45		636.6	20.79		636.6	16.53
636.8	32.98		636.8	33.98		636.8	33.96		636.8	19.4		636.8	19.53		636.8	15.67
637	32.7		637	32.21		637	34.9		637	19.61		637	17.77		637	18.02
637.2	32.65		637.2	32.97		637.2	34		637.2	19.79		637.2	22.21		637.2	19.77
637.4	33.17		637.4	36.27		637.4	32.57		637.4	19.96		637.4	17.2		637.4	15.62
637.6	30.98		637.6	31.86		637.6	29.79		637.6	17.33		637.6	17.78		637.6	15.68
637.8	27.83		637.8	34.93		637.8	33.28		637.8	17.54		637.8	17.3		637.8	17.86
638	30.59		638	36.7		638	30.97		638	18.46		638	15.78		638	18.65
638.2	30.83		638.2	29.03		638.2	31.18		638.2	16.67		638.2	18.57		638.2	16.59
638.4	31.12		638.4	33.5		638.4	31.19		638.4	17.7		638.4	19.39		638.4	18.16
638.6	33.48		638.6	32.61		638.6	35.66		638.6	19.78		638.6	20.63		638.6	18.27
638.8	31.69		638.8	32.27		638.8	29.84		638.8	18.64		638.8	20.43		638.8	16.3
639	33.72		639	30.48		639	32.97		639	18.3		639	20.03		639	15.26
639.2	33.59		639.2	34.31		639.2	29.8		639.2	19.03		639.2	19.65		639.2	15.69
639.4	28.45		639.4	33.88		639.4	31.21		639.4	17.73		639.4	17.42		639.4	17.54
639.6	27.92		639.6	33.4		639.6	32.23		639.6	18.75		639.6	16.51		639.6	15.4
639.8	29.7		639.8	30.01		639.8	31.04		639.8	19.42		639.8	16.4		639.8	13.6
640	31.62		640	29.71		640	32.41		640	18.63		640	18.81		640	16.39
640.2	28.45		640.2	30.58		640.2	33.03		640.2	18.78		640.2	21.95		640.2	16.86
640.4	30.99		640.4	28.34		640.4	31.9		640.4	16.13		640.4	18.07		640.4	14.74
640.6	27.76		640.6	33.2		640.6	27.57		640.6	16.99		640.6	19.93		640.6	12.75
640.8	29.09		640.8	30.22		640.8	31.01		640.8	16.71		640.8	17.59		640.8	14.32
641	28.52		641	34.71		641	26.23		641	18.3		641	19.41		641	14.84
641.2	32.14		641.2	29.05		641.2	32.62		641.2	17.51		641.2	17.13		641.2	14.51
641.4	27.28		641.4	28.61		641.4	28.39		641.4	16.24		641.4	16.19		641.4	15.92
641.6	31.17		641.6	30.78		641.6	29.2		641.6	19.85		641.6	15.7		641.6	14.31
641.8	27.1		641.8	31.77		641.8	29.35		641.8	17.12		641.8	14.73		641.8	14.36
642	25.73		642	28.7		642	28.22		642	15.47		642	18.48		642	12.38
642.2	25.85		642.2	27.81		642.2	26.41		642.2	13.98		642.2	13.76		642.2	14.28
642.4	29.3		642.4	24.77		642.4	26.13		642.4	15.47		642.4	13.23		642.4	16.04
642.6	25.32		642.6	28.22		642.6	28.54		642.6	13.88		642.6	14.01		642.6	14.73
642.8	30.27		642.8	28.33		642.8	26.65		642.8	15.93		642.8	16.68		642.8	12.41
643	25.99		643	27.49		643	28.56		643	15.41		643	15.51		643	13.13
643.2	28.23		643.2	27.02		643.2	24.67		643.2	15.78		643.2	15.15		643.2	13.82
643.4	27.84		643.4	26.49		643.4	25.3		643.4	14.69		643.4	17.95		643.4	13.77
643.6	25.41		643.6	26.96		643.6	26.19		643.6	16.47		643.6	18.4		643.6	12.7
643.8	28.89		643.8	25.29		643.8	24.67		643.8	15.31		643.8	16.52		643.8	13.31
644	26.12		644	26.09		644	24.74		644	16.93		644	16.04		644	12.74
644.2	25.96		644.2	26.03		644.2	25.29		644.2	14.34		644.2	17.99		644.2	14.33
644.4	27.76		644.4	26.6		644.4	26.33		644.4	14.86		644.4	14.14		644.4	12.98
644.6	26.2		644.6	24.6		644.6	26.56		644.6	13.93		644.6	15.22		644.6	11.22
644.8	24.84		644.8	26.59		644.8	27.8		644.8	14.06		644.8	14.06		644.8	12.31
645	25.99		645	26.88		645	25.3		645	14.12		645	16.97		645	12.85
645.2	26.05		645.2	25.5		645.2	27.2		645.2	15.17		645.2	15.8		645.2	11.76
645.4	21.93		645.4	27.92		645.4	26.42		645.4	13.63		645.4	14.31		645.4	13.9
645.6	28.82		645.6	25.47		645.6	24.46		645.6	13.28		645.6	16.44		645.6	13.07
645.8	25.16		645.8	25.03		645.8	24.34		645.8	14.57		645.8	15.43		645.8	12.06
646	24.17		646	27.78		646	27.72		646	13.39		646	16.49		646	12.17
646.2	26.68		646.2	22.47		646.2	25.62		646.2	12.04		646.2	12.96		646.2	11.07
646.4	25.17		646.4	24.79		646.4	25.67		646.4	12.66		646.4	13.33		646.4	12.01
646.6	25.5		646.6	23.65		646.6	26.06		646.6	15.09		646.6	12.42		646.6	11.28
646.8	25.45		646.8	24.19		646.8	25.9		646.8	13.29		646.8	13.15		646.8	13.2
647	23.33		647	25.35		647	24.19		647	18.2		647	14.45		647	10.02
647.2	25.89		647.2	25.14		647.2	23.11		647.2	14.66		647.2	10.76		647.2	11.41
647.4	25.01		647.4	25.33		647.4	23.1		647.4	14.88		647.4	12.62		647.4	10.77
647.6	23.66		647.6	25.53		647.6	25.4		647.6	13.48		647.6	11.54		647.6	12.63
647.8	23.24		647.8	25.9		647.8	24.82		647.8	13.14		647.8	14.61		647.8	10.37
648	23.17		648	23.25		648	23.35		648	13.18		648	12.71		648	11.27
648.2	23		648.2	22.25		648.2	24		648.2	13.8		648.2	12.87		648.2	10.53
648.4	23.12		648.4	25.78		648.4	22.16		648.4	15.86		648.4	12.46		648.4	10.42
648.6	21.33		648.6	22.03		648.6	24.8		648.6	13.26		648.6	11.66		648.6	10.78
648.8	22.35		648.8	21.24		648.8	23.31		648.8	12.63		648.8	14.11		648.8	8.667
649	20.39		649	24.38		649	22.89		649	12.92		649	13.31		649	7.53
649.2	24.26		649.2	23.68		649.2	20.86		649.2	12		649.2	13.58		649.2	10.99
649.4	24.3		649.4	20.65		649.4	23.11		649.4	10.44		649.4	11.32		649.4	8.92
649.6	23.79		649.6	25.16		649.6	21.39		649.6	10.27		649.6	14.29		649.6	9.92
649.8	21.44		649.8	22.94		649.8	23.03		649.8	12.2		649.8	11.79		649.8	11.83
650	22.6		650	21.64		650	20.89		650	10.57		650	11.59		650	10.2

## Sheet: (b)
ZnFe2O4@MIP			ZnFe2O4@MIP+Arg			ZnFe2O4@NIP			ZnFe2O4@NIP+Arg			QDs@NH2			QDs@NH2+Arg			Arg
Wavelength (nm)	Absorbance		Wavelength (nm)	Absorbance		Wavelength (nm)	Absorbance		Wavelength (nm)	Absorbance		Wavelength (nm)	Absorbance		Wavelength (nm)	Absorbance		Wavelength (nm)	Absorbance
190	0.116		190	0.216		190	0.11462		190	0.223		190	0.111		190	0.119		190	0.37
191	-0.192		191	-0.279		191	-0.02846		191	0.197		191	0.046		191	0.213		191	0.468
192	-0.296		192	-0.254		192	-0.04769		192	0.222		192	-0.105		192	0.094		192	0.28
193	0.27		193	0.113		193	0.04		193	0.232		193	-0.148		193	-0.073		193	0.325
194	0.371		194	0.238		194	0.09615		194	0.389		194	-0.162		194	-0.056		194	0.387
195	0.244		195	0.394		195	0.06154		195	0.322		195	0.151		195	-0.064		195	0.599
196	0.176		196	0.412		196	0.07692		196	0.626		196	0.341		196	0.108		196	0.57
197	0.303		197	0.512		197	0.31308		197	0.833		197	0.374		197	0.174		197	0.527
198	0.683		198	0.581		198	0.46615		198	0.862		198	0.347		198	0.184		198	0.582
199	0.791		199	0.394		199	0.41154		199	0.732		199	0.327		199	0.165		199	0.56
200	0.745		200	0.571		200	0.39231		200	0.414		200	0.48		200	0.239		200	0.57
201	0.565		201	0.362		201	0.27923		201	0.425		201	0.582		201	0.343		201	0.372
202	0.385		202	0.5		202	0.50385		202	0.684		202	0.617		202	0.531		202	0.555
203	0.4		203	0.715		203	0.73077		203	0.746		203	0.735		203	0.625		203	0.665
204	0.628		204	1.023		204	0.74462		204	0.784		204	0.754		204	0.656		204	0.678
205	0.901		205	1.071		205	0.77231		205	0.689		205	0.852		205	0.636		205	0.756
206	0.887		206	0.815		206	0.61231		206	0.72		206	0.869		206	0.593		206	0.617
207	0.813		207	0.69		207	0.57308		207	0.806		207	0.746		207	0.569		207	0.647
208	0.788		208	0.776		208	0.48231		208	0.767		208	0.885		208	0.599		208	0.669
209	0.862		209	0.875		209	0.43462		209	0.72		209	0.951		209	0.721		209	0.66
210	0.857		210	0.776		210	0.62769		210	0.64		210	0.967		210	0.756		210	0.694
211	0.611		211	0.688		211	0.74846		211	0.762		211	0.929		211	0.711		211	0.696
212	0.452		212	0.668		212	0.74		212	0.866		212	0.794		212	0.73		212	0.739
213	0.461		213	0.622		213	0.62923		213	0.881		213	0.808		213	0.755		213	0.861
214	0.543		214	0.633		214	0.49692		214	0.951		214	0.877		214	0.75		214	0.883
215	0.59		215	0.677		215	0.67077		215	0.913		215	0.938		215	0.688		215	0.823
216	0.645		216	0.906		216	0.81231		216	0.935		216	1.064		216	0.627		216	0.733
217	0.791		217	1.092		217	1.01462		217	1.101		217	1.071		217	0.653		217	0.696
218	0.878		218	1.085		218	1.04846		218	1.062		218	1.048		218	0.684		218	0.767
219	1.022		219	1.016		219	0.83077		219	1.092		219	1.109		219	0.712		219	0.725
220	0.98		220	0.904		220	0.76692		220	0.979		220	1.061		220	0.712		220	0.651
221	0.991		221	0.984		221	0.69846		221	0.966		221	1.069		221	0.741		221	0.554
222	0.939		222	0.968		222	0.82923		222	1.042		222	1.013		222	0.723		222	0.475
223	0.85		223	0.972		223	0.87923		223	1.104		223	1.062		223	0.736		223	0.461
224	0.81		224	0.973		224	0.83923		224	1.174		224	1.153		224	0.761		224	0.411
225	0.728		225	1.04		225	0.86154		225	1.225		225	1.185		225	0.789		225	0.347
226	0.764		226	1.076		226	0.89308		226	1.26		226	1.261		226	0.821		226	0.296
227	0.789		227	1.102		227	0.99		227	1.356		227	1.369		227	0.848		227	0.249
228	0.813		228	1.12		228	1.09		228	1.479		228	1.583		228	0.876		228	0.205
229	0.813		229	1.142		229	1.14154		229	1.578		229	1.767		229	0.897		229	0.17
230	0.802		230	1.137		230	1.16769		230	1.579		230	1.806		230	0.907		230	0.137
231	0.81		231	1.079		231	1.14615		231	1.476		231	1.727		231	0.892		231	0.102
232	0.792		232	1.021		232	1.10231		232	1.414		232	1.594		232	0.856		232	0.068
233	0.768		233	0.966		233	1.04462		233	1.372		233	1.569		233	0.833		233	0.035
234	0.768		234	0.961		234	1.01692		234	1.361		234	1.527		234	0.824		234	0.012
235	0.778		235	0.959		235	0.99		235	1.348		235	1.539		235	0.835		235	-0.006
236	0.777		236	0.953		236	0.99615		236	1.307		236	1.538		236	0.84		236	-0.018
237	0.758		237	0.944		237	0.98846		237	1.319		237	1.517		237	0.836		237	-0.026
238	0.752		238	0.932		238	0.95538		238	1.29		238	1.508		238	0.833		238	-0.035
239	0.768		239	0.924		239	0.93538		239	1.286		239	1.5		239	0.832		239	-0.043
240	0.782		240	0.916		240	0.94231		240	1.316		240	1.546		240	0.835		240	-0.049
241	0.795		241	0.91		241	0.98692		241	1.339		241	1.653		241	0.836		241	-0.054
242	0.798		242	0.926		242	1.02231		242	1.366		242	1.746		242	0.843		242	-0.058
243	0.812		243	0.938		243	1.02846		243	1.34		243	1.837		243	0.848		243	-0.057
244	0.806		244	0.926		244	1.00769		244	1.319		244	1.82		244	0.848		244	-0.057
245	0.792		245	0.903		245	0.98154		245	1.309		245	1.768		245	0.838		245	-0.057
246	0.792		246	0.901		246	0.96462		246	1.31		246	1.745		246	0.834		246	-0.061
247	0.794		247	0.906		247	0.96308		247	1.323		247	1.794		247	0.836		247	-0.063
248	0.807		248	0.906		248	0.96923		248	1.306		248	1.883		248	0.837		248	-0.061
249	0.816		249	0.898		249	0.96538		249	1.27		249	1.841		249	0.831		249	-0.059
250	0.808		250	0.879		250	0.93231		250	1.228		250	1.77		250	0.813		250	-0.059
251	0.797		251	0.874		251	0.90077		251	1.203		251	1.705		251	0.799		251	-0.06
252	0.785		252	0.868		252	0.88462		252	1.204		252	1.704		252	0.795		252	-0.059
253	0.785		253	0.849		253	0.87231		253	1.19		253	1.69		253	0.789		253	-0.06
254	0.783		254	0.838		254	0.86615		254	1.171		254	1.613		254	0.78		254	-0.059
255	0.774		255	0.816		255	0.86538		255	1.132		255	1.56		255	0.765		255	-0.061
256	0.761		256	0.813		256	0.84538		256	1.111		256	1.519		256	0.755		256	-0.062
257	0.76		257	0.817		257	0.84154		257	1.117		257	1.548		257	0.754		257	-0.06
258	0.764		258	0.813		258	0.83308		258	1.13		258	1.597		258	0.756		258	-0.06
259	0.766		259	0.821		259	0.83923		259	1.149		259	1.669		259	0.76		259	-0.059
260	0.767		260	0.821		260	0.85		260	1.15		260	1.731		260	0.763		260	-0.057
261	0.763		261	0.817		261	0.84385		261	1.139		261	1.715		261	0.756		261	-0.057
262	0.761		262	0.809		262	0.82769		262	1.118		262	1.659		262	0.741		262	-0.057
263	0.756		263	0.796		263	0.81		263	1.09		263	1.574		263	0.724		263	-0.055
264	0.746		264	0.785		264	0.79		264	1.062		264	1.511		264	0.709		264	-0.056
265	0.732		265	0.778		265	0.77846		265	1.047		265	1.523		265	0.7		265	-0.055
266	0.727		266	0.779		266	0.77769		266	1.045		266	1.532		266	0.694		266	-0.056
267	0.729		267	0.785		267	0.77538		267	1.049		267	1.548		267	0.692		267	-0.055
268	0.74		268	0.782		268	0.77538		268	1.049		268	1.524		268	0.682		268	-0.055
269	0.735		269	0.775		269	0.76692		269	1.036		269	1.473		269	0.67		269	-0.055
270	0.727		270	0.768		270	0.76		270	1.032		270	1.446		270	0.657		270	-0.054
271	0.723		271	0.763		271	0.75615		271	1.032		271	1.45		271	0.651		271	-0.052
272	0.718		272	0.76		272	0.74923		272	1.027		272	1.45		272	0.646		272	-0.05
273	0.72		273	0.758		273	0.74462		273	1.018		273	1.444		273	0.635		273	-0.049
274	0.712		274	0.754		274	0.73692		274	1.004		274	1.41		274	0.62		274	-0.049
275	0.715		275	0.748		275	0.73		275	0.997		275	1.381		275	0.606		275	-0.049
276	0.717		276	0.744		276	0.72308		276	0.992		276	1.361		276	0.596		276	-0.048
277	0.724		277	0.743		277	0.71538		277	0.985		277	1.326		277	0.589		277	-0.048
278	0.721		278	0.744		278	0.71308		278	0.977		278	1.295		278	0.579		278	-0.046
279	0.719		279	0.734		279	0.71		279	0.957		279	1.267		279	0.569		279	-0.045
280	0.719		280	0.726		280	0.70769		280	0.956		280	1.248		280	0.557		280	-0.045
281	0.719		281	0.728		281	0.70538		281	0.957		281	1.237		281	0.547		281	-0.044
282	0.718		282	0.73		282	0.70231		282	0.964		282	1.22		282	0.539		282	-0.045
283	0.711		283	0.731		283	0.69769		283	0.962		283	1.201		283	0.53		283	-0.044
284	0.704		284	0.723		284	0.69462		284	0.943		284	1.175		284	0.522		284	-0.045
285	0.702		285	0.722		285	0.69		285	0.932		285	1.15		285	0.512		285	-0.044
286	0.709		286	0.726		286	0.68385		286	0.928		286	1.133		286	0.505		286	-0.043
287	0.707		287	0.727		287	0.67923		287	0.928		287	1.123		287	0.496		287	-0.043
288	0.707		288	0.726		288	0.67692		288	0.925		288	1.105		288	0.487		288	-0.042
289	0.701		289	0.72		289	0.67462		289	0.918		289	1.086		289	0.477		289	-0.042
290	0.703		290	0.718		290	0.67231		290	0.913		290	1.069		290	0.47		290	-0.042
291	0.709		291	0.716		291	0.66769		291	0.907		291	1.054		291	0.466		291	-0.04
292	0.698		292	0.712		292	0.66154		292	0.902		292	1.037		292	0.459		292	-0.04
293	0.695		293	0.712		293	0.65846		293	0.897		293	1.016		293	0.453		293	-0.039
294	0.691		294	0.714		294	0.65538		294	0.896		294	1.001		294	0.447		294	-0.039
295	0.696		295	0.716		295	0.65692		295	0.895		295	0.99		295	0.441		295	-0.039
296	0.7		296	0.718		296	0.65385		296	0.891		296	0.979		296	0.434		296	-0.038
297	0.701		297	0.716		297	0.64846		297	0.886		297	0.966		297	0.427		297	-0.037
298	0.699		298	0.715		298	0.64077		298	0.881		298	0.95		298	0.421		298	-0.036
299	0.691		299	0.706		299	0.63385		299	0.875		299	0.935		299	0.415		299	-0.037
300	0.689		300	0.7		300	0.63		300	0.864		300	0.921		300	0.408		300	-0.037
301	0.69		301	0.699		301	0.62692		301	0.859		301	0.908		301	0.403		301	-0.038
302	0.694		302	0.695		302	0.62308		302	0.85		302	0.896		302	0.396		302	-0.037
303	0.691		303	0.693		303	0.61462		303	0.847		303	0.881		303	0.391		303	-0.037
304	0.685		304	0.691		304	0.61077		304	0.842		304	0.866		304	0.385		304	-0.037
305	0.681		305	0.689		305	0.61		305	0.835		305	0.851		305	0.379		305	-0.038
306	0.678		306	0.695		306	0.60692		306	0.828		306	0.838		306	0.374		306	-0.038
307	0.676		307	0.696		307	0.60308		307	0.82		307	0.826		307	0.369		307	-0.039
308	0.673		308	0.695		308	0.59923		308	0.815		308	0.82		308	0.368		308	-0.04
309	0.676		309	0.692		309	0.59692		309	0.808		309	0.81		309	0.363		309	-0.039
310	0.682		310	0.685		310	0.59385		310	0.804		310	0.805		310	0.36		310	-0.038
311	0.686		311	0.682		311	0.58769		311	0.802		311	0.793		311	0.354		311	-0.036
312	0.688		312	0.684		312	0.58077		312	0.798		312	0.782		312	0.348		312	-0.037
313	0.679		313	0.68		313	0.57462		313	0.791		313	0.772		313	0.345		313	-0.038
314	0.678		314	0.682		314	0.57308		314	0.782		314	0.762		314	0.34		314	-0.037
315	0.678		315	0.686		315	0.57		315	0.778		315	0.758		315	0.338		315	-0.034
316	0.674		316	0.684		316	0.56615		316	0.78		316	0.75		316	0.335		316	-0.031
317	0.679		317	0.683		317	0.56231		317	0.78		317	0.738		317	0.331		317	-0.03
318	0.672		318	0.675		318	0.55769		318	0.77		318	0.723		318	0.326		318	-0.032
319	0.679		319	0.676		319	0.55538		319	0.76		319	0.711		319	0.323		319	-0.033
320	0.68		320	0.677		320	0.55		320	0.751		320	0.702		320	0.319		320	-0.032
321	0.682		321	0.669		321	0.54615		321	0.746		321	0.692		321	0.315		321	-0.031
322	0.682		322	0.66		322	0.54308		322	0.742		322	0.683		322	0.311		322	-0.032
323	0.681		323	0.659		323	0.53923		323	0.739		323	0.675		323	0.307		323	-0.034
324	0.685		324	0.663		324	0.53769		324	0.736		324	0.672		324	0.304		324	-0.033
325	0.677		325	0.663		325	0.53308		325	0.731		325	0.666		325	0.301		325	-0.031
326	0.675		326	0.659		326	0.53308		326	0.725		326	0.658		326	0.299		326	-0.029
327	0.679		327	0.653		327	0.52923		327	0.715		327	0.65		327	0.295		327	-0.029
328	0.679		328	0.65		328	0.52308		328	0.709		328	0.64		328	0.29		328	-0.028
329	0.679		329	0.646		329	0.51615		329	0.705		329	0.633		329	0.286		329	-0.029
330	0.678		330	0.643		330	0.51385		330	0.704		330	0.625		330	0.284		330	-0.029
331	0.675		331	0.641		331	0.51385		331	0.704		331	0.619		331	0.28		331	-0.029
332	0.679		332	0.643		332	0.51308		332	0.7		332	0.613		332	0.276		332	-0.028
333	0.677		333	0.644		333	0.51077		333	0.692		333	0.605		333	0.273		333	-0.028
334	0.678		334	0.641		334	0.50385		334	0.685		334	0.595		334	0.269		334	-0.029
335	0.68		335	0.639		335	0.49923		335	0.681		335	0.585		335	0.266		335	-0.029
336	0.678		336	0.636		336	0.49538		336	0.679		336	0.578		336	0.263		336	-0.029
337	0.673		337	0.637		337	0.49615		337	0.676		337	0.571		337	0.262		337	-0.028
338	0.669		338	0.631		338	0.49385		338	0.673		338	0.565		338	0.259		338	-0.028
339	0.665		339	0.63		339	0.49154		339	0.668		339	0.555		339	0.255		339	-0.028
340	0.665		340	0.627		340	0.48846		340	0.665		340	0.549		340	0.252		340	-0.026
341	0.668		341	0.627		341	0.48538		341	0.656		341	0.543		341	0.248		341	-0.027
342	0.667		342	0.626		342	0.48077		342	0.647		342	0.535		342	0.245		342	-0.026
343	0.67		343	0.621		343	0.47692		343	0.644		343	0.527		343	0.242		343	-0.026
344	0.664		344	0.619		344	0.47308		344	0.641		344	0.52		344	0.24		344	-0.026
345	0.662		345	0.616		345	0.47231		345	0.637		345	0.515		345	0.24		345	-0.025
346	0.667		346	0.613		346	0.47154		346	0.632		346	0.509		346	0.236		346	-0.025
347	0.667		347	0.611		347	0.46846		347	0.627		347	0.501		347	0.233		347	-0.024
348	0.667		348	0.607		348	0.46538		348	0.621		348	0.495		348	0.229		348	-0.025
349	0.657		349	0.604		349	0.45846		349	0.616		349	0.489		349	0.227		349	-0.026
350	0.661		350	0.602		350	0.45615		350	0.609		350	0.481		350	0.225		350	-0.028
351	0.663		351	0.6		351	0.45308		351	0.605		351	0.474		351	0.221		351	-0.027
352	0.662		352	0.598		352	0.45		352	0.602		352	0.469		352	0.219		352	-0.025
353	0.657		353	0.596		353	0.44692		353	0.598		353	0.465		353	0.216		353	-0.024
354	0.657		354	0.595		354	0.44308		354	0.594		354	0.461		354	0.214		354	-0.023
355	0.661		355	0.594		355	0.44		355	0.588		355	0.454		355	0.212		355	-0.023
356	0.66		356	0.592		356	0.43692		356	0.583		356	0.448		356	0.21		356	-0.024
357	0.658		357	0.59		357	0.43385		357	0.579		357	0.444		357	0.208		357	-0.024
358	0.656		358	0.589		358	0.43077		358	0.575		358	0.439		358	0.206		358	-0.023
359	0.66		359	0.586		359	0.42615		359	0.571		359	0.433		359	0.203		359	-0.021
360	0.662		360	0.583		360	0.42231		360	0.567		360	0.428		360	0.201		360	-0.02
361	0.664		361	0.583		361	0.42		361	0.562		361	0.424		361	0.199		361	-0.02
362	0.662		362	0.583		362	0.41692		362	0.557		362	0.42		362	0.197		362	-0.02
363	0.658		363	0.579		363	0.41308		363	0.551		363	0.412		363	0.194		363	-0.019
364	0.652		364	0.573		364	0.40615		364	0.543		364	0.407		364	0.192		364	-0.02
365	0.647		365	0.57		365	0.40154		365	0.536		365	0.402		365	0.189		365	-0.02
366	0.648		366	0.567		366	0.39769		366	0.532		366	0.399		366	0.188		366	-0.02
367	0.649		367	0.565		367	0.39462		367	0.529		367	0.394		367	0.187		367	-0.02
368	0.651		368	0.561		368	0.39077		368	0.524		368	0.388		368	0.185		368	-0.019
369	0.648		369	0.557		369	0.38538		369	0.518		369	0.384		369	0.183		369	-0.019
370	0.644		370	0.552		370	0.38077		370	0.511		370	0.38		370	0.181		370	-0.02
371	0.646		371	0.548		371	0.37769		371	0.505		371	0.378		371	0.179		371	-0.021
372	0.644		372	0.547		372	0.37385		372	0.501		372	0.374		372	0.177		372	-0.022
373	0.644		373	0.545		373	0.36923		373	0.496		373	0.369		373	0.174		373	-0.021
374	0.641		374	0.54		374	0.36538		374	0.492		374	0.364		374	0.172		374	-0.02
375	0.637		375	0.535		375	0.36154		375	0.487		375	0.36		375	0.171		375	-0.02
376	0.638		376	0.534		376	0.35846		376	0.481		376	0.356		376	0.169		376	-0.02
377	0.642		377	0.533		377	0.35538		377	0.479		377	0.351		377	0.168		377	-0.019
378	0.643		378	0.53		378	0.35154		378	0.475		378	0.347		378	0.166		378	-0.017
379	0.639		379	0.525		379	0.34769		379	0.47		379	0.344		379	0.165		379	-0.017
380	0.637		380	0.52		380	0.34385		380	0.466		380	0.34		380	0.162		380	-0.018
381	0.633		381	0.518		381	0.34		381	0.46		381	0.337		381	0.161		381	-0.018
382	0.635		382	0.515		382	0.33615		382	0.455		382	0.333		382	0.159		382	-0.018
383	0.632		383	0.511		383	0.33154		383	0.449		383	0.33		383	0.158		383	-0.017
384	0.629		384	0.508		384	0.32692		384	0.443		384	0.327		384	0.157		384	-0.018
385	0.626		385	0.505		385	0.32308		385	0.439		385	0.324		385	0.154		385	-0.018
386	0.624		386	0.503		386	0.32		386	0.435		386	0.32		386	0.152		386	-0.018
387	0.623		387	0.501		387	0.31615		387	0.43		387	0.317		387	0.151		387	-0.018
388	0.621		388	0.498		388	0.31231		388	0.426		388	0.314		388	0.15		388	-0.016
389	0.623		389	0.494		389	0.30846		389	0.422		389	0.311		389	0.15		389	-0.016
390	0.622		390	0.491		390	0.30385		390	0.418		390	0.308		390	0.148		390	-0.017
391	0.618		391	0.488		391	0.30154		391	0.415		391	0.304		391	0.145		391	-0.016
392	0.614		392	0.484		392	0.3		392	0.411		392	0.301		392	0.144		392	-0.016
393	0.61		393	0.48		393	0.29615		393	0.405		393	0.298		393	0.143		393	-0.016
394	0.61		394	0.476		394	0.29154		394	0.401		394	0.295		394	0.142		394	-0.017
395	0.611		395	0.473		395	0.28846		395	0.398		395	0.291		395	0.139		395	-0.016
396	0.61		396	0.472		396	0.28538		396	0.394		396	0.288		396	0.138		396	-0.016
397	0.607		397	0.466		397	0.28231		397	0.389		397	0.286		397	0.137		397	-0.016
398	0.605		398	0.462		398	0.27923		398	0.384		398	0.284		398	0.136		398	-0.018
399	0.601		399	0.459		399	0.27615		399	0.381		399	0.281		399	0.134		399	-0.017
400	0.599		400	0.457		400	0.27385		400	0.378		400	0.278		400	0.134		400	-0.015
401	0.597		401	0.455		401	0.27077		401	0.374		401	0.276		401	0.134		401	-0.014
402	0.595		402	0.449		402	0.26769		402	0.37		402	0.274		402	0.135		402	-0.016
403	0.596		403	0.446		403	0.26462		403	0.366		403	0.271		403	0.132		403	-0.017
404	0.594		404	0.443		404	0.26077		404	0.361		404	0.268		404	0.129		404	-0.017
405	0.592		405	0.441		405	0.25846		405	0.357		405	0.264		405	0.127		405	-0.017
406	0.588		406	0.44		406	0.25692		406	0.354		406	0.261		406	0.125		406	-0.016
407	0.586		407	0.435		407	0.25385		407	0.351		407	0.259		407	0.124		407	-0.016
408	0.584		408	0.431		408	0.25154		408	0.347		408	0.257		408	0.123		408	-0.016
409	0.579		409	0.426		409	0.24846		409	0.343		409	0.254		409	0.122		409	-0.017
410	0.578		410	0.424		410	0.24692		410	0.339		410	0.252		410	0.122		410	-0.017
411	0.575		411	0.425		411	0.24538		411	0.338		411	0.25		411	0.122		411	-0.015
412	0.576		412	0.423		412	0.24231		412	0.335		412	0.247		412	0.121		412	-0.015
413	0.575		413	0.418		413	0.23923		413	0.332		413	0.245		413	0.119		413	-0.015
414	0.572		414	0.412		414	0.23615		414	0.327		414	0.242		414	0.117		414	-0.015
415	0.569		415	0.409		415	0.23385		415	0.324		415	0.24		415	0.116		415	-0.016
416	0.565		416	0.406		416	0.23077		416	0.321		416	0.238		416	0.116		416	-0.016
417	0.563		417	0.403		417	0.22846		417	0.317		417	0.236		417	0.114		417	-0.016
418	0.56		418	0.4		418	0.22615		418	0.314		418	0.234		418	0.113		418	-0.016
419	0.559		419	0.396		419	0.22385		419	0.311		419	0.232		419	0.111		419	-0.015
420	0.557		420	0.394		420	0.22077		420	0.309		420	0.23		420	0.111		420	-0.016
421	0.556		421	0.393		421	0.21923		421	0.306		421	0.229		421	0.112		421	-0.014
422	0.555		422	0.392		422	0.21769		422	0.304		422	0.227		422	0.112		422	-0.012
423	0.552		423	0.391		423	0.21538		423	0.302		423	0.225		423	0.11		423	-0.011
424	0.55		424	0.387		424	0.21308		424	0.298		424	0.222		424	0.108		424	-0.012
425	0.55		425	0.384		425	0.21		425	0.295		425	0.22		425	0.107		425	-0.012
426	0.545		426	0.38		426	0.20692		426	0.29		426	0.218		426	0.106		426	-0.012
427	0.541		427	0.378		427	0.20385		427	0.287		427	0.216		427	0.105		427	-0.012
428	0.536		428	0.374		428	0.20308		428	0.285		428	0.213		428	0.104		428	-0.012
429	0.535		429	0.372		429	0.20154		429	0.282		429	0.211		429	0.102		429	-0.012
430	0.533		430	0.369		430	0.2		430	0.28		430	0.209		430	0.102		430	-0.012
431	0.53		431	0.363		431	0.19692		431	0.276		431	0.208		431	0.101		431	-0.012
432	0.53		432	0.361		432	0.19385		432	0.273		432	0.206		432	0.1		432	-0.013
433	0.528		433	0.358		433	0.19154		433	0.27		433	0.204		433	0.1		433	-0.013
434	0.524		434	0.357		434	0.18923		434	0.267		434	0.202		434	0.099		434	-0.013
435	0.518		435	0.354		435	0.18615		435	0.264		435	0.199		435	0.098		435	-0.013
436	0.516		436	0.35		436	0.18385		436	0.261		436	0.197		436	0.096		436	-0.013
437	0.517		437	0.347		437	0.18154		437	0.259		437	0.196		437	0.096		437	-0.012
438	0.515		438	0.343		438	0.18077		438	0.257		438	0.196		438	0.096		438	-0.013
439	0.511		439	0.34		439	0.17923		439	0.254		439	0.195		439	0.095		439	-0.014
440	0.511		440	0.339		440	0.17846		440	0.253		440	0.193		440	0.094		440	-0.013
441	0.509		441	0.338		441	0.17692		441	0.251		441	0.191		441	0.093		441	-0.011
442	0.505		442	0.335		442	0.17538		442	0.248		442	0.19		442	0.092		442	-0.01
443	0.502		443	0.331		443	0.17231		443	0.244		443	0.187		443	0.091		443	-0.012
444	0.499		444	0.328		444	0.17		444	0.241		444	0.185		444	0.09		444	-0.012
445	0.499		445	0.327		445	0.16923		445	0.24		445	0.184		445	0.09		445	-0.011
446	0.496		446	0.324		446	0.16769		446	0.237		446	0.182		446	0.088		446	-0.011
447	0.493		447	0.322		447	0.16615		447	0.236		447	0.181		447	0.088		447	-0.01
448	0.49		448	0.319		448	0.16385		448	0.234		448	0.179		448	0.087		448	-0.01
449	0.485		449	0.315		449	0.16154		449	0.231		449	0.178		449	0.087		449	-0.01
450	0.482		450	0.311		450	0.15923		450	0.228		450	0.177		450	0.086		450	-0.01
451	0.48		451	0.309		451	0.15846		451	0.226		451	0.175		451	0.084		451	-0.01
452	0.479		452	0.307		452	0.15769		452	0.224		452	0.174		452	0.084		452	-0.01
453	0.476		453	0.305		453	0.15538		453	0.221		453	0.173		453	0.084		453	-0.01
454	0.472		454	0.301		454	0.15385		454	0.218		454	0.171		454	0.083		454	-0.012
455	0.466		455	0.297		455	0.15154		455	0.216		455	0.169		455	0.081		455	-0.013
456	0.463		456	0.295		456	0.15		456	0.215		456	0.167		456	0.08		456	-0.013
457	0.46		457	0.291		457	0.14769		457	0.213		457	0.166		457	0.081		457	-0.014
458	0.457		458	0.289		458	0.14692		458	0.21		458	0.166		458	0.081		458	-0.013
459	0.456		459	0.288		459	0.14615		459	0.209		459	0.166		459	0.081		459	-0.012
460	0.453		460	0.287		460	0.14538		460	0.208		460	0.164		460	0.08		460	-0.01
461	0.45		461	0.284		461	0.14308		461	0.207		461	0.162		461	0.081		461	-0.011
462	0.445		462	0.281		462	0.14231		462	0.205		462	0.161		462	0.081		462	-0.012
463	0.443		463	0.279		463	0.14154		463	0.202		463	0.161		463	0.081		463	-0.012
464	0.442		464	0.277		464	0.14		464	0.201		464	0.159		464	0.079		464	-0.011
465	0.439		465	0.275		465	0.13923		465	0.2		465	0.157		465	0.077		465	-0.01
466	0.436		466	0.272		466	0.13769		466	0.199		466	0.156		466	0.077		466	-0.011
467	0.434		467	0.27		467	0.13615		467	0.197		467	0.155		467	0.076		467	-0.012
468	0.431		468	0.267		468	0.13462		468	0.193		468	0.155		468	0.076		468	-0.012
469	0.43		469	0.266		469	0.13308		469	0.192		469	0.154		469	0.076		469	-0.01
470	0.428		470	0.265		470	0.13231		470	0.191		470	0.153		470	0.075		470	-0.009
471	0.428		471	0.264		471	0.13154		471	0.19		471	0.153		471	0.074		471	-0.009
472	0.426		472	0.262		472	0.13077		472	0.187		472	0.152		472	0.073		472	-0.01
473	0.423		473	0.261		473	0.12846		473	0.185		473	0.15		473	0.073		473	-0.011
474	0.42		474	0.26		474	0.12769		474	0.184		474	0.149		474	0.073		474	-0.01
475	0.416		475	0.259		475	0.12615		475	0.182		475	0.149		475	0.072		475	-0.009
476	0.414		476	0.257		476	0.12615		476	0.181		476	0.15		476	0.072		476	-0.009
477	0.412		477	0.255		477	0.12615		477	0.181		477	0.15		477	0.072		477	-0.009
478	0.409		478	0.252		478	0.12462		478	0.179		478	0.149		478	0.073		478	-0.01
479	0.407		479	0.25		479	0.12308		479	0.177		479	0.148		479	0.072		479	-0.009
480	0.406		480	0.249		480	0.12154		480	0.176		480	0.149		480	0.072		480	-0.009
481	0.406		481	0.247		481	0.12231		481	0.176		481	0.15		481	0.072		481	-0.009
482	0.403		482	0.245		482	0.12231		482	0.175		482	0.149		482	0.071		482	-0.01
483	0.401		483	0.244		483	0.12154		483	0.174		483	0.148		483	0.072		483	-0.009
484	0.397		484	0.243		484	0.11923		484	0.171		484	0.147		484	0.072		484	-0.008
485	0.393		485	0.24		485	0.11769		485	0.168		485	0.145		485	0.071		485	-0.007
486	0.391		486	0.237		486	0.11615		486	0.167		486	0.144		486	0.07		486	-0.008
487	0.388		487	0.235		487	0.11462		487	0.166		487	0.144		487	0.068		487	-0.009
488	0.387		488	0.235		488	0.11385		488	0.164		488	0.145		488	0.07		488	-0.007
489	0.386		489	0.236		489	0.11385		489	0.164		489	0.145		489	0.071		489	-0.006
490	0.384		490	0.235		490	0.11385		490	0.164		490	0.146		490	0.071		490	-0.007
491	0.383		491	0.232		491	0.11308		491	0.163		491	0.146		491	0.071		491	-0.009
492	0.379		492	0.229		492	0.11154		492	0.161		492	0.147		492	0.071		492	-0.009
493	0.375		493	0.227		493	0.11		493	0.159		493	0.147		493	0.073		493	-0.008
494	0.374		494	0.227		494	0.11		494	0.158		494	0.147		494	0.074		494	-0.006
495	0.372		495	0.227		495	0.10923		495	0.158		495	0.146		495	0.073		495	-0.006
496	0.372		496	0.226		496	0.10846		496	0.157		496	0.146		496	0.07		496	-0.005
497	0.371		497	0.222		497	0.10769		497	0.155		497	0.147		497	0.069		497	-0.007
498	0.367		498	0.218		498	0.10538		498	0.152		498	0.147		498	0.07		498	-0.009
499	0.366		499	0.216		499	0.10385		499	0.15		499	0.147		499	0.07		499	-0.01
500	0.365		500	0.217		500	0.10231		500	0.149		500	0.147		500	0.071		500	-0.009
501	0.363		501	0.216		501	0.10154		501	0.148		501	0.147		501	0.071		501	-0.008
502	0.357		502	0.214		502	0.10154		502	0.147		502	0.147		502	0.07		502	-0.008
503	0.353		503	0.211		503	0.1		503	0.145		503	0.146		503	0.07		503	-0.009
504	0.352		504	0.209		504	0.09923		504	0.143		504	0.145		504	0.069		504	-0.009
505	0.353		505	0.209		505	0.09923		505	0.142		505	0.144		505	0.068		505	-0.008
506	0.352		506	0.209		506	0.09923		506	0.141		506	0.143		506	0.067		506	-0.008
507	0.349		507	0.206		507	0.09846		507	0.14		507	0.144		507	0.068		507	-0.009
508	0.345		508	0.203		508	0.09692		508	0.139		508	0.144		508	0.069		508	-0.01
509	0.341		509	0.201		509	0.09538		509	0.138		509	0.143		509	0.067		509	-0.01
510	0.339		510	0.2		510	0.09385		510	0.137		510	0.142		510	0.067		510	-0.009
511	0.337		511	0.198		511	0.09308		511	0.135		511	0.14		511	0.066		511	-0.009
512	0.337		512	0.196		512	0.09154		512	0.134		512	0.139		512	0.066		512	-0.01
513	0.336		513	0.194		513	0.09077		513	0.133		513	0.138		513	0.066		513	-0.01
514	0.333		514	0.192		514	0.09077		514	0.132		514	0.137		514	0.066		514	-0.01
515	0.33		515	0.19		515	0.09		515	0.131		515	0.137		515	0.066		515	-0.01
516	0.327		516	0.188		516	0.08846		516	0.128		516	0.136		516	0.066		516	-0.01
517	0.327		517	0.188		517	0.08769		517	0.127		517	0.134		517	0.065		517	-0.009
518	0.328		518	0.19		518	0.08769		518	0.127		518	0.131		518	0.063		518	-0.007
519	0.327		519	0.19		519	0.08692		519	0.127		519	0.129		519	0.063		519	-0.004
520	0.322		520	0.187		520	0.08538		520	0.125		520	0.128		520	0.062		520	-0.004
521	0.319		521	0.184		521	0.08385		521	0.123		521	0.127		521	0.062		521	-0.006
522	0.315		522	0.181		522	0.08231		522	0.121		522	0.125		522	0.06		522	-0.008
523	0.313		523	0.179		523	0.08154		523	0.12		523	0.123		523	0.06		523	-0.007
524	0.312		524	0.179		524	0.08154		524	0.119		524	0.121		524	0.06		524	-0.005
525	0.309		525	0.178		525	0.08		525	0.117		525	0.119		525	0.059		525	-0.005
526	0.306		526	0.175		526	0.08		526	0.117		526	0.117		526	0.057		526	-0.006
527	0.304		527	0.172		527	0.08		527	0.117		527	0.116		527	0.057		527	-0.007
528	0.303		528	0.17		528	0.07846		528	0.115		528	0.114		528	0.056		528	-0.008
529	0.302		529	0.169		529	0.07769		529	0.115		529	0.109		529	0.054		529	-0.007
530	0.299		530	0.167		530	0.07692		530	0.113		530	0.106		530	0.052		530	-0.007
531	0.297		531	0.165		531	0.07615		531	0.112		531	0.105		531	0.051		531	-0.005
532	0.295		532	0.166		532	0.07462		532	0.11		532	0.103		532	0.051		532	-0.006
533	0.293		533	0.165		533	0.07385		533	0.109		533	0.101		533	0.052		533	-0.006
534	0.29		534	0.164		534	0.07385		534	0.109		534	0.099		534	0.052		534	-0.005
535	0.287		535	0.162		535	0.07308		535	0.108		535	0.096		535	0.051		535	-0.004
536	0.286		536	0.16		536	0.07231		536	0.106		536	0.093		536	0.048		536	-0.004
537	0.283		537	0.159		537	0.07231		537	0.105		537	0.091		537	0.045		537	-0.005
538	0.278		538	0.155		538	0.07		538	0.103		538	0.089		538	0.045		538	-0.007
539	0.277		539	0.154		539	0.06846		539	0.102		539	0.086		539	0.044		539	-0.008
540	0.277		540	0.153		540	0.06846		540	0.102		540	0.085		540	0.045		540	-0.008
541	0.277		541	0.153		541	0.06923		541	0.103		541	0.084		541	0.044		541	-0.007
542	0.272		542	0.151		542	0.06846		542	0.102		542	0.081		542	0.042		542	-0.007
543	0.268		543	0.148		543	0.06615		543	0.099		543	0.079		543	0.04		543	-0.008
544	0.266		544	0.147		544	0.06462		544	0.096		544	0.076		544	0.039		544	-0.008
545	0.264		545	0.145		545	0.06385		545	0.094		545	0.073		545	0.038		545	-0.009
546	0.262		546	0.145		546	0.06231		546	0.093		546	0.072		546	0.037		546	-0.009
547	0.26		547	0.143		547	0.06231		547	0.093		547	0.071		547	0.038		547	-0.008
548	0.259		548	0.142		548	0.06308		548	0.093		548	0.07		548	0.039		548	-0.008
549	0.259		549	0.141		549	0.06308		549	0.094		549	0.069		549	0.039		549	-0.007
550	0.258		550	0.14		550	0.06231		550	0.092		550	0.069		550	0.038		550	-0.007
551	0.256		551	0.139		551	0.06154		551	0.092		551	0.069		551	0.036		551	-0.007
552	0.254		552	0.139		552	0.06077		552	0.092		552	0.067		552	0.034		552	-0.006
553	0.249		553	0.137		553	0.06077		553	0.091		553	0.065		553	0.034		553	-0.007
554	0.245		554	0.134		554	0.06154		554	0.09		554	0.063		554	0.033		554	-0.008
555	0.243		555	0.132		555	0.06		555	0.089		555	0.063		555	0.033		555	-0.007
556	0.241		556	0.132		556	0.05846		556	0.087		556	0.062		556	0.033		556	-0.007
557	0.237		557	0.131		557	0.05615		557	0.086		557	0.061		557	0.033		557	-0.006
558	0.237		558	0.129		558	0.05692		558	0.085		558	0.06		558	0.033		558	-0.005
559	0.239		559	0.128		559	0.05692		559	0.085		559	0.059		559	0.032		559	-0.005
560	0.239		560	0.128		560	0.05538		560	0.083		560	0.059		560	0.031		560	-0.007
561	0.235		561	0.127		561	0.05385		561	0.083		561	0.058		561	0.031		561	-0.008
562	0.231		562	0.124		562	0.05385		562	0.082		562	0.057		562	0.03		562	-0.008
563	0.23		563	0.123		563	0.05462		563	0.082		563	0.056		563	0.029		563	-0.007
564	0.231		564	0.124		564	0.05462		564	0.082		564	0.054		564	0.028		564	-0.005
565	0.232		565	0.126		565	0.05385		565	0.081		565	0.055		565	0.029		565	-0.004
566	0.23		566	0.126		566	0.05385		566	0.081		566	0.055		566	0.03		566	-0.004
567	0.225		567	0.123		567	0.05462		567	0.081		567	0.054		567	0.03		567	-0.006
568	0.221		568	0.12		568	0.05462		568	0.081		568	0.053		568	0.029		568	-0.006
569	0.22		569	0.118		569	0.05308		569	0.079		569	0.051		569	0.028		569	-0.005
570	0.22		570	0.119		570	0.05231		570	0.078		570	0.05		570	0.027		570	-0.004
571	0.22		571	0.118		571	0.05154		571	0.078		571	0.05		571	0.028		571	-0.004
572	0.218		572	0.117		572	0.05154		572	0.077		572	0.051		572	0.029		572	-0.003
573	0.213		573	0.116		573	0.05		573	0.076		573	0.052		573	0.03		573	-0.003
574	0.21		574	0.115		574	0.04923		574	0.074		574	0.051		574	0.029		574	-0.004
575	0.209		575	0.114		575	0.04769		575	0.073		575	0.049		575	0.027		575	-0.004
576	0.207		576	0.112		576	0.04692		576	0.072		576	0.047		576	0.028		576	-0.006
577	0.203		577	0.108		577	0.04615		577	0.07		577	0.047		577	0.028		577	-0.008
578	0.205		578	0.108		578	0.04692		578	0.071		578	0.046		578	0.028		578	-0.006
579	0.205		579	0.109		579	0.04769		579	0.072		579	0.045		579	0.026		579	-0.003
580	0.204		580	0.109		580	0.04615		580	0.071		580	0.044		580	0.026		580	-0.002
581	0.199		581	0.107		581	0.04538		581	0.07		581	0.044		581	0.025		581	-0.003
582	0.195		582	0.105		582	0.04462		582	0.068		582	0.046		582	0.026		582	-0.005
583	0.195		583	0.106		583	0.04538		583	0.068		583	0.047		583	0.027		583	-0.004
584	0.194		584	0.105		584	0.04462		584	0.067		584	0.048		584	0.027		584	-0.004
585	0.192		585	0.102		585	0.04308		585	0.066		585	0.046		585	0.026		585	-0.005
586	0.192		586	0.098		586	0.04154		586	0.065		586	0.044		586	0.024		586	-0.007
587	0.192		587	0.099		587	0.04154		587	0.064		587	0.044		587	0.024		587	-0.007
588	0.192		588	0.101		588	0.04231		588	0.065		588	0.043		588	0.024		588	-0.005
589	0.191		589	0.101		589	0.04231		589	0.064		589	0.043		589	0.025		589	-0.003
590	0.188		590	0.099		590	0.04154		590	0.063		590	0.043		590	0.025		590	-0.003
591	0.185		591	0.099		591	0.04154		591	0.063		591	0.043		591	0.025		591	-0.003
592	0.182		592	0.098		592	0.04154		592	0.063		592	0.043		592	0.025		592	-0.004
593	0.18		593	0.095		593	0.04		593	0.061		593	0.042		593	0.026		593	-0.005
594	0.177		594	0.092		594	0.03846		594	0.059		594	0.042		594	0.025		594	-0.007
595	0.177		595	0.092		595	0.03846		595	0.058		595	0.042		595	0.025		595	-0.007
596	0.177		596	0.092		596	0.03846		596	0.058		596	0.041		596	0.024		596	-0.005
597	0.176		597	0.09		597	0.03846		597	0.059		597	0.041		597	0.024		597	-0.005
598	0.17		598	0.089		598	0.03692		598	0.059		598	0.04		598	0.023		598	-0.006
599	0.167		599	0.089		599	0.03615		599	0.058		599	0.04		599	0.019		599	-0.008
600	0.164		600	0.088		600	0.03462		600	0.056		600	0.038		600	0.016		600	-0.008
601	0.163		601	0.085		601	0.03385		601	0.054		601	0.037		601	0.017		601	-0.009
602	0.162		602	0.081		602	0.03308		602	0.053		602	0.038		602	0.021		602	-0.009
603	0.162		603	0.082		603	0.03308		603	0.052		603	0.038		603	0.021		603	-0.009
604	0.161		604	0.083		604	0.03385		604	0.052		604	0.038		604	0.02		604	-0.006
605	0.16		605	0.085		605	0.03462		605	0.053		605	0.038		605	0.019		605	-0.004
606	0.158		606	0.084		606	0.03462		606	0.053		606	0.038		606	0.019		606	-0.004
607	0.156		607	0.081		607	0.03462		607	0.052		607	0.038		607	0.018		607	-0.006
608	0.157		608	0.079		608	0.03385		608	0.05		608	0.036		608	0.018		608	-0.006
609	0.156		609	0.078		609	0.03231		609	0.048		609	0.035		609	0.018		609	-0.005
610	0.153		610	0.079		610	0.03154		610	0.047		610	0.035		610	0.019		610	-0.004
611	0.148		611	0.078		611	0.03077		611	0.048		611	0.035		611	0.018		611	-0.005
612	0.145		612	0.075		612	0.03231		612	0.048		612	0.034		612	0.015		612	-0.009
613	0.145		613	0.075		613	0.03231		613	0.047		613	0.033		613	0.014		613	-0.008
614	0.147		614	0.073		614	0.03154		614	0.047		614	0.033		614	0.013		614	-0.007
615	0.144		615	0.072		615	0.03		615	0.047		615	0.034		615	0.016		615	-0.006
616	0.144		616	0.073		616	0.02923		616	0.048		616	0.034		616	0.015		616	-0.005
617	0.144		617	0.075		617	0.03077		617	0.048		617	0.034		617	0.015		617	-0.004
618	0.144		618	0.075		618	0.03077		618	0.046		618	0.034		618	0.015		618	-0.004
619	0.141		619	0.069		619	0.02923		619	0.044		619	0.034		619	0.018		619	-0.008
620	0.138		620	0.065		620	0.02923		620	0.043		620	0.034		620	0.018		620	-0.01
621	0.139		621	0.068		621	0.03		621	0.044		621	0.033		621	0.017		621	-0.007
622	0.141		622	0.071		622	0.03		622	0.045		622	0.032		622	0.016		622	-0.003
623	0.141		623	0.07		623	0.03		623	0.043		623	0.03		623	0.015		623	-0.003
624	0.14		624	0.069		624	0.03		624	0.042		624	0.029		624	0.016		624	-0.002
625	0.136		625	0.067		625	0.02846		625	0.04		625	0.029		625	0.016		625	-0.004
626	0.132		626	0.065		626	0.02538		626	0.039		626	0.03		626	0.017		626	-0.006
627	0.128		627	0.064		627	0.02538		627	0.039		627	0.03		627	0.018		627	-0.007
628	0.126		628	0.065		628	0.02615		628	0.04		628	0.029		628	0.018		628	-0.005
629	0.125		629	0.067		629	0.02692		629	0.039		629	0.03		629	0.017		629	-0.002
630	0.126		630	0.068		630	0.02615		630	0.039		630	0.03		630	0.015		630	-0.002
631	0.127		631	0.066		631	0.02615		631	0.039		631	0.029		631	0.014		631	-0.002
632	0.126		632	0.064		632	0.02615		632	0.038		632	0.027		632	0.013		632	-0.004
633	0.124		633	0.063		633	0.02615		633	0.038		633	0.025		633	0.012		633	-0.005
634	0.122		634	0.063		634	0.02615		634	0.039		634	0.026		634	0.011		634	-0.005
635	0.12		635	0.061		635	0.02462		635	0.039		635	0.027		635	0.013		635	-0.007
636	0.118		636	0.057		636	0.02308		636	0.037		636	0.028		636	0.016		636	-0.007
637	0.117		637	0.056		637	0.02308		637	0.035		637	0.027		637	0.015		637	-0.007
638	0.118		638	0.057		638	0.02385		638	0.037		638	0.029		638	0.015		638	-0.005
639	0.118		639	0.057		639	0.02462		639	0.037		639	0.028		639	0.014		639	-0.003
640	0.115		640	0.057		640	0.02462		640	0.036		640	0.028		640	0.011		640	-0.003
641	0.112		641	0.056		641	0.02385		641	0.034		641	0.027		641	0.01		641	-0.005
642	0.108		642	0.055		642	0.02231		642	0.032		642	0.026		642	0.011		642	-0.008
643	0.109		643	0.055		643	0.02154		643	0.033		643	0.025		643	0.012		643	-0.006
644	0.11		644	0.055		644	0.02308		644	0.034		644	0.025		644	0.014		644	-0.002
645	0.108		645	0.055		645	0.02231		645	0.032		645	0.025		645	0.014		645	-0.001
646	0.107		646	0.053		646	0.02		646	0.032		646	0.025		646	0.014		646	-0.003
647	0.106		647	0.051		647	0.01923		647	0.031		647	0.025		647	0.013		647	-0.005
648	0.104		648	0.05		648	0.01846		648	0.03		648	0.025		648	0.013		648	-0.004
649	0.102		649	0.05		649	0.01923		649	0.03		649	0.023		649	0.011		649	-0.004
650	0.103		650	0.052		650	0.02077		650	0.031		650	0.022		650	0.01		650	-0.003
651	0.104		651	0.05		651	0.02154		651	0.031		651	0.022		651	0.01		651	-0.003
652	0.1		652	0.05		652	0.02077		652	0.032		652	0.023		652	0.011		652	-0.004
653	0.096		653	0.048		653	0.01846		653	0.031		653	0.023		653	0.01		653	-0.007
654	0.095		654	0.045		654	0.01769		654	0.028		654	0.022		654	0.008		654	-0.008
655	0.096		655	0.044		655	0.01692		655	0.025		655	0.023		655	0.008		655	-0.008
656	0.096		656	0.043		656	0.01769		656	0.025		656	0.024		656	0.01		656	-0.006
657	0.092		657	0.044		657	0.01769		657	0.026		657	0.023		657	0.012		657	-0.006
658	0.091		658	0.045		658	0.01846		658	0.028		658	0.021		658	0.011		658	-0.003
659	0.092		659	0.045		659	0.01769		659	0.026		659	0.022		659	0.01		659	-0.001
660	0.091		660	0.043		660	0.01615		660	0.024		660	0.021		660	0.009		660	-0.002
661	0.089		661	0.042		661	0.01538		661	0.024		661	0.02		661	0.008		661	-0.004
662	0.087		662	0.043		662	0.01615		662	0.025		662	0.02		662	0.008		662	-0.004
663	0.084		663	0.042		663	0.01615		663	0.023		663	0.021		663	0.01		663	-0.006
664	0.082		664	0.041		664	0.01462		664	0.022		664	0.021		664	0.01		664	-0.007
665	0.082		665	0.039		665	0.01462		665	0.023		665	0.021		665	0.01		665	-0.007
666	0.082		666	0.038		666	0.01462		666	0.023		666	0.019		666	0.01		666	-0.005
667	0.082		667	0.039		667	0.01615		667	0.022		667	0.017		667	0.01		667	-0.005
668	0.081		668	0.041		668	0.01692		668	0.022		668	0.018		668	0.01		668	-0.004
669	0.081		669	0.04		669	0.01538		669	0.023		669	0.018		669	0.011		669	-0.004
670	0.08		670	0.038		670	0.01385		670	0.022		670	0.02		670	0.011		670	-0.003
671	0.077		671	0.036		671	0.01462		671	0.022		671	0.02		671	0.011		671	-0.005
672	0.075		672	0.037		672	0.01462		672	0.021		672	0.018		672	0.009		672	-0.005
673	0.077		673	0.038		673	0.01462		673	0.021		673	0.017		673	0.009		673	-0.005
674	0.076		674	0.038		674	0.01308		674	0.021		674	0.016		674	0.008		674	-0.003
675	0.07		675	0.034		675	0.01231		675	0.02		675	0.016		675	0.009		675	-0.004
676	0.067		676	0.033		676	0.01231		676	0.019		676	0.017		676	0.009		676	-0.003
677	0.067		677	0.032		677	0.01231		677	0.017		677	0.018		677	0.01		677	-0.002
678	0.066		678	0.033		678	0.01231		678	0.016		678	0.018		678	0.011		678	-0.003
679	0.063		679	0.031		679	0.01231		679	0.016		679	0.017		679	0.009		679	-0.005
680	0.064		680	0.03		680	0.01231		680	0.016		680	0.016		680	0.009		680	-0.007
681	0.064		681	0.031		681	0.01231		681	0.017		681	0.015		681	0.008		681	-0.007
682	0.063		682	0.03		682	0.01231		682	0.018		682	0.014		682	0.006		682	-0.005
683	0.058		683	0.03		683	0.01231		683	0.019		683	0.013		683	0.005		683	-0.004
684	0.057		684	0.028		684	0.01077		684	0.018		684	0.013		684	0.006		684	-0.005
685	0.055		685	0.028		685	0.01077		685	0.017		685	0.014		685	0.006		685	-0.006
686	0.055		686	0.03		686	0.01077		686	0.017		686	0.017		686	0.008		686	-0.004
687	0.055		687	0.029		687	0.01		687	0.015		687	0.016		687	0.008		687	-0.005
688	0.055		688	0.028		688	0.00923		688	0.015		688	0.016		688	0.006		688	-0.002
689	0.057		689	0.029		689	0.00923		689	0.013		689	0.017		689	0.008		689	-0.002
690	0.054		690	0.029		690	0.01		690	0.014		690	0.017		690	0.011		690	-0.001
691	0.053		691	0.027		691	0.00923		691	0.013		691	0.015		691	0.01		691	-0.003
692	0.052		692	0.027		692	0.00769		692	0.012		692	0.013		692	0.007		692	-0.003
693	0.054		693	0.029		693	0.00692		693	0.012		693	0.013		693	0.007		693	-0.001
694	0.053		694	0.029		694	0.00769		694	0.013		694	0.013		694	0.006		694	-0.001
695	0.051		695	0.027		695	0.00692		695	0.013		695	0.013		695	0.004		695	-0.001
696	0.049		696	0.025		696	0.00692		696	0.012		696	0.013		696	0.004		696	-0.001
697	0.048		697	0.027		697	0.00846		697	0.013		697	0.013		697	0.005		697	0.001
698	0.05		698	0.028		698	0.01		698	0.015		698	0.012		698	0.004		698	0.004
699	0.049		699	0.026		699	0.01		699	0.015		699	0.011		699	0.004		699	0.003
700	0.046		700	0.023		700	0.00846		700	0.012		700	0.01		700	0.004		700	0
701	0.042		701	0.022		701	0.00769		701	0.01		701	0.01		701	0.007		701	-0.001
702	0.041		702	0.022		702	0.00692		702	0.009		702	0.011		702	0.007		702	-0.001
703	0.041		703	0.023		703	0.00692		703	0.009		703	0.011		703	0.005		703	-0.001
704	0.039		704	0.02		704	0.00615		704	0.009		704	0.009		704	0.002		704	-0.003
705	0.037		705	0.016		705	0.00462		705	0.008		705	0.007		705	0.002		705	-0.005
706	0.033		706	0.015		706	0.00462		706	0.007		706	0.007		706	0.003		706	-0.004
707	0.035		707	0.019		707	0.00615		707	0.007		707	0.006		707	0.003		707	-0.001
708	0.037		708	0.021		708	0.00615		708	0.008		708	0.007		708	0.002		708	0
709	0.037		709	0.018		709	0.00538		709	0.008		709	0.007		709	0.002		709	-0.001
710	0.035		710	0.015		710	0.00462		710	0.006		710	0.008		710	0.002		710	-0.003
711	0.034		711	0.015		711	0.00462		711	0.005		711	0.008		711	0.004		711	-0.003
712	0.032		712	0.017		712	0.00462		712	0.005		712	0.007		712	0.005		712	-0.001
713	0.032		713	0.018		713	0.00462		713	0.007		713	0.006		713	0.003		713	0.001
714	0.032		714	0.018		714	0.00385		714	0.008		714	0.008		714	0.004		714	0
715	0.029		715	0.017		715	0.00308		715	0.006		715	0.008		715	0.006		715	-0.004
716	0.027		716	0.013		716	0.00385		716	0.006		716	0.007		716	0.005		716	-0.005
717	0.029		717	0.011		717	0.00538		717	0.005		717	0.006		717	0.002		717	-0.004
718	0.03		718	0.013		718	0.00538		718	0.005		718	0.007		718	0.002		718	-0.001
719	0.029		719	0.014		719	0.00615		719	0.007		719	0.007		719	0.002		719	0
720	0.026		720	0.013		720	0.00462		720	0.007		720	0.005		720	0.001		720	-0.002
721	0.023		721	0.012		721	0.00385		721	0.005		721	0.004		721	0		721	-0.002
722	0.025		722	0.011		722	0.00462		722	0.004		722	0.005		722	0.001		722	-0.003
723	0.025		723	0.01		723	0.00538		723	0.004		723	0.006		723	0.003		723	-0.004
724	0.022		724	0.008		724	0.00385		724	0.003		724	0.004		724	0.004		724	-0.005
725	0.019		725	0.006		725	0.00154		725	0.002		725	0.003		725	0.005		725	-0.006
726	0.017		726	0.005		726	0.00154		726	0.001		726	0.004		726	0.004		726	-0.006
727	0.017		727	0.005		727	0.00308		727	0.003		727	0.006		727	0.002		727	-0.006
728	0.015		728	0.005		728	0.00385		728	0.004		728	0.006		728	0.001		728	-0.005
729	0.016		729	0.005		729	0.00308		729	0.004		729	0.006		729	0.003		729	-0.003
730	0.016		730	0.006		730	0.00231		730	0.003		730	0.004		730	0.002		730	-0.002
731	0.016		731	0.005		731	0.00154		731	0.002		731	0.002		731	-0.002		731	-0.003
732	0.013		732	0.003		732	0.000769231		732	0.001		732	0.002		732	-0.002		732	-0.006
733	0.012		733	0.003		733	0.000769231		733	0.002		733	0.002		733	0		733	-0.005
734	0.012		734	0.004		734	0.00154		734	0		734	0.002		734	0		734	-0.006
735	0.011		735	0.003		735	0.00154		735	-0.001		735	0.002		735	0		735	-0.006
736	0.01		736	0.004		736	0		736	-0.005		736	0.001		736	0		736	-0.006
737	0.011		737	0.004		737	0.000769231		737	-0.004		737	0.002		737	0		737	-0.005
738	0.011		738	0.003		738	0		738	-0.002		738	0.004		738	0.002		738	-0.005
739	0.007		739	0.001		739	0		739	-0.001		739	0.005		739	0.002		739	-0.005
740	0.008		740	0.003		740	0		740	-0.001		740	0.003		740	0.001		740	-0.001
741	0.01		741	0.005		741	0		741	-0.002		741	0.003		741	0.002		741	0.001
742	0.008		742	0.003		742	0		742	-0.002		742	0.002		742	0		742	0
743	0.002		743	0.003		743	0.000769231		743	-0.001		743	0.001		743	-0.002		743	0
744	0		744	0.003		744	0.000769231		744	-0.001		744	0.001		744	-0.004		744	-0.001
745	0.002		745	0.003		745	0.000769231		745	-0.001		745	-0.001		745	-0.005		745	0
746	0.001		746	0		746	-0.00154		746	-0.004		746	-0.002		746	-0.003		746	-0.002
747	0.002		747	0.001		747	-0.00231		747	-0.003		747	-0.002		747	-0.002		747	0.002
748	0.003		748	0.002		748	0		748	-0.001		748	-0.001		748	-0.002		748	0.005
749	0.003		749	0.002		749	0.000769231		749	0.001		749	-0.001		749	-0.003		749	0.004
750	0		750	0		750	0		750	0		750	0		750	0		750	0
751	-0.005		751	-0.001		751	-0.00154		751	-0.004		751	0.001		751	0.001		751	-0.002
752	-0.007		752	-0.001		752	0		752	-0.005		752	0		752	-0.001		752	-0.002
753	-0.009		753	0		753	0.000769231		753	-0.005		753	-0.003		753	-0.004		753	-0.002
754	-0.011		754	-0.003		754	0.000769231		754	-0.003		754	-0.003		754	-0.007		754	-0.005
755	-0.011		755	-0.005		755	-0.00154		755	-0.004		755	-0.002		755	-0.006		755	-0.008
756	-0.013		756	-0.009		756	-0.00385		756	-0.007		756	0		756	-0.002		756	-0.008
757	-0.013		757	-0.006		757	-0.00538		757	-0.007		757	0		757	0.002		757	-0.004
758	-0.012		758	-0.002		758	-0.00308		758	-0.005		758	-0.002		758	0.001		758	0
759	-0.008		759	0		759	-0.00308		759	-0.006		759	-0.004		759	0.001		759	0.001
760	-0.01		760	-0.002		760	-0.00462		760	-0.007		760	-0.002		760	0.001		760	-0.001
761	-0.01		761	-0.005		761	-0.00462		761	-0.007		761	-0.002		761	-0.002		761	-0.003
762	-0.009		762	-0.005		762	-0.00308		762	-0.006		762	0		762	-0.003		762	-0.001
763	-0.01		763	-0.006		763	-0.00308		763	-0.006		763	0		763	-0.001		763	-0.001
764	-0.015		764	-0.007		764	-0.00462		764	-0.008		764	0		764	0.001		764	-0.002
765	-0.018		765	-0.009		765	-0.00308		765	-0.008		765	-0.002		765	-0.001		765	-0.003
766	-0.02		766	-0.009		766	-0.00385		766	-0.008		766	-0.002		766	-0.004		766	-0.002
767	-0.019		767	-0.006		767	-0.00308		767	-0.007		767	-0.002		767	-0.004		767	0
768	-0.019		768	-0.005		768	-0.00385		768	-0.006		768	-0.003		768	-0.003		768	0.002
769	-0.018		769	-0.004		769	-0.00385		769	-0.007		769	-0.003		769	-0.002		769	0.003
770	-0.018		770	-0.006		770	-0.00615		770	-0.01		770	-0.003		770	-0.002		770	0.001
771	-0.02		771	-0.011		771	-0.00615		771	-0.01		771	-0.004		771	-0.003		771	-0.004
772	-0.026		772	-0.016		772	-0.00615		772	-0.011		772	-0.005		772	-0.005		772	-0.008
773	-0.031		773	-0.016		773	-0.00462		773	-0.011		773	-0.005		773	-0.006		773	-0.006
774	-0.029		774	-0.012		774	-0.00462		774	-0.011		774	-0.005		774	-0.005		774	-0.005
775	-0.027		775	-0.014		775	-0.00462		775	-0.01		775	-0.005		775	-0.003		775	-0.008
776	-0.028		776	-0.015		776	-0.00462		776	-0.01		776	-0.005		776	-0.003		776	-0.007
777	-0.028		777	-0.016		777	-0.00692		777	-0.012		777	-0.002		777	0		777	-0.005
778	-0.029		778	-0.013		778	-0.00692		778	-0.013		778	-0.003		778	-0.006		778	-0.004
779	-0.027		779	-0.013		779	-0.00692		779	-0.013		779	-0.004		779	-0.011		779	-0.004
780	-0.027		780	-0.012		780	-0.00615		780	-0.013		780	-0.006		780	-0.009		780	-0.003
781	-0.028		781	-0.013		781	-0.00538		781	-0.013		781	-0.007		781	-0.006		781	-0.004
782	-0.029		782	-0.017		782	-0.00692		782	-0.014		782	-0.007		782	-0.008		782	-0.004
783	-0.03		783	-0.019		783	-0.00692		783	-0.012		783	-0.006		783	-0.012		783	-0.003
784	-0.028		784	-0.015		784	-0.00692		784	-0.009		784	-0.004		784	-0.01		784	-0.003
785	-0.032		785	-0.01		785	-0.00538		785	-0.008		785	-0.003		785	-0.006		785	-0.001
786	-0.034		786	-0.011		786	-0.00769		786	-0.013		786	-0.005		786	-0.001		786	-0.003
787	-0.039		787	-0.016		787	-0.00923		787	-0.018		787	-0.005		787	0.002		787	-0.007
788	-0.037		788	-0.018		788	-0.00769		788	-0.015		788	-0.006		788	-0.001		788	-0.006
789	-0.042		789	-0.019		789	-0.00769		789	-0.015		789	-0.004		789	-0.004		789	-0.007
790	-0.038		790	-0.016		790	-0.00846		790	-0.015		790	-0.008		790	-0.009		790	-0.007
791	-0.033		791	-0.012		791	-0.00769		791	-0.01		791	-0.007		791	-0.007		791	0
792	-0.029		792	-0.012		792	-0.00615		792	-0.01		792	-0.006		792	-0.003		792	0.005
793	-0.032		793	-0.013		793	-0.00615		793	-0.011		793	-0.005		793	0.001		793	0.004
794	-0.034		794	-0.013		794	-0.00846		794	-0.013		794	-0.007		794	0.001		794	-0.002
795	-0.034		795	-0.013		795	-0.00769		795	-0.012		795	-0.006		795	-0.002		795	-0.002
796	-0.037		796	-0.017		796	-0.00769		796	-0.013		796	-0.007		796	-0.004		796	-0.002
797	-0.039		797	-0.016		797	-0.00462		797	-0.012		797	-0.009		797	-0.005		797	0.001
798	-0.038		798	-0.015		798	-0.00692		798	-0.012		798	-0.009		798	-0.004		798	0.001
799	-0.041		799	-0.015		799	-0.00923		799	-0.014		799	-0.008		799	-0.006		799	-0.001
800	-0.044		800	-0.016		800	-0.00923		800	-0.012		800	-0.007		800	-0.008		800	-0.001
801	-0.043		801	-0.018		801	-0.00615		801	-0.01		801	-0.006		801	-0.006		801	-0.001
802	-0.041		802	-0.021		802	-0.00846		802	-0.011		802	-0.008		802	-0.006		802	-0.004
803	-0.044		803	-0.028		803	-0.01308		803	-0.016		803	-0.006		803	-0.003		803	-0.011
804	-0.046		804	-0.027		804	-0.01462		804	-0.018		804	-0.009		804	-0.006		804	-0.012
805	-0.047		805	-0.026		805	-0.01231		805	-0.02		805	-0.006		805	-0.008		805	-0.008
806	-0.045		806	-0.023		806	-0.01077		806	-0.02		806	-0.007		806	-0.009		806	-0.004
807	-0.045		807	-0.023		807	-0.01077		807	-0.02		807	-0.005		807	-0.006		807	-0.005
808	-0.049		808	-0.024		808	-0.01231		808	-0.021		808	-0.007		808	-0.005		808	-0.006
809	-0.051		809	-0.025		809	-0.01077		809	-0.02		809	-0.009		809	-0.007		809	-0.004
810	-0.053		810	-0.027		810	-0.01231		810	-0.019		810	-0.014		810	-0.012		810	-0.004
811	-0.052		811	-0.028		811	-0.01385		811	-0.021		811	-0.014		811	-0.014		811	-0.006
812	-0.053		812	-0.025		812	-0.01308		812	-0.019		812	-0.011		812	-0.018		812	-0.007
813	-0.054		813	-0.023		813	-0.00923		813	-0.016		813	-0.011		813	-0.016		813	-0.006
814	-0.054		814	-0.018		814	-0.00769		814	-0.017		814	-0.012		814	-0.012		814	-0.001
815	-0.054		815	-0.023		815	-0.00846		815	-0.022		815	-0.011		815	-0.006		815	-0.003
816	-0.054		816	-0.028		816	-0.00769		816	-0.021		816	-0.011		816	-0.008		816	-0.002
817	-0.057		817	-0.03		817	-0.00923		817	-0.019		817	-0.011		817	-0.011		817	-0.002
818	-0.054		818	-0.026		818	-0.00846		818	-0.018		818	-0.011		818	-0.012		818	0.001
819	-0.055		819	-0.028		819	-0.00846		819	-0.019		819	-0.015		819	-0.012		819	0
820	-0.054		820	-0.026		820	-0.00923		820	-0.017		820	-0.014		820	-0.009		820	0
821	-0.042		821	-0.018		821	-0.01		821	-0.015		821	-0.013		821	-0.005		821	0.005
822	-0.04		822	-0.021		822	-0.01154		822	-0.019		822	-0.012		822	-0.008		822	0.003
823	-0.055		823	-0.03		823	-0.01308		823	-0.024		823	-0.014		823	-0.012		823	-0.004
824	-0.072		824	-0.036		824	-0.01308		824	-0.026		824	-0.013		824	-0.015		824	-0.011
825	-0.07		825	-0.033		825	-0.01154		825	-0.023		825	-0.012		825	-0.014		825	-0.008
826	-0.06		826	-0.027		826	-0.01231		826	-0.021		826	-0.013		826	-0.013		826	-0.002
827	-0.056		827	-0.024		827	-0.01154		827	-0.022		827	-0.012		827	-0.01		827	0.002
828	-0.062		828	-0.026		828	-0.01308		828	-0.024		828	-0.013		828	-0.008		828	0
829	-0.067		829	-0.03		829	-0.01308		829	-0.023		829	-0.013		829	-0.007		829	-0.004
830	-0.069		830	-0.032		830	-0.01308		830	-0.022		830	-0.014		830	-0.008		830	-0.005
831	-0.071		831	-0.033		831	-0.01308		831	-0.022		831	-0.012		831	-0.009		831	-0.004
832	-0.066		832	-0.03		832	-0.01231		832	-0.024		832	-0.015		832	-0.012		832	-0.002
833	-0.058		833	-0.028		833	-0.01231		833	-0.025		833	-0.015		833	-0.012		833	0.001
834	-0.059		834	-0.027		834	-0.01231		834	-0.024		834	-0.016		834	-0.011		834	0
835	-0.07		835	-0.029		835	-0.01308		835	-0.025		835	-0.014		835	-0.005		835	-0.002
836	-0.074		836	-0.031		836	-0.01385		836	-0.024		836	-0.015		836	-0.003		836	-0.005
837	-0.074		837	-0.034		837	-0.01385		837	-0.022		837	-0.015		837	-0.004		837	-0.007
838	-0.072		838	-0.035		838	-0.01385		838	-0.02		838	-0.017		838	-0.01		838	-0.009
839	-0.068		839	-0.032		839	-0.01538		839	-0.02		839	-0.017		839	-0.013		839	-0.003
840	-0.07		840	-0.035		840	-0.01385		840	-0.022		840	-0.016		840	-0.02		840	-0.001

## Sheet: (e)
Size	Intensity(%)
0.4	0
0.4632	0
0.5365	0
0.6213	0
0.7195	0
0.8332	0
0.9649	0
1.117	0
1.294	0
1.499	0
1.736	0
2.01	0
2.328	0
2.696	0
3.122	0
3.615	0.6
4.187	10.2
4.849	16.6
5.615	12.8
6.503	4.1
7.531	0
8.721	0
10.1	0
11.7	0
13.54	0
15.69	0
18.17	0
21.04	0
24.36	0
28.21	0
32.67	0
37.84	0
43.82	0
50.75	0
58.77	0
68.06	0
78.82	0
91.28	0
105.7	0
122.4	0
141.8	0
164.2	0
190.1	0
220.2	0
255	0
295.3	0
342	0
396.1	0
458.7	0
531.2	0
615.1	0
712.4	0
825	0
955.4	0
1106	0
1281	0
1484	0
1718	0
1990	0
2305	0
2669	0
3091	0
3580	0
4145	0
4801	0
5560	0
6439	0
7456	0
8635	0
10000	0

## Sheet: (f)
ZnFe2O4@MIP			ZnFe2O4@MIP+Arg			QDs-NH2			ZnFe2O4 NPs
pH	Zeta Potential (mV)		pH	Zeta Potential (mV)		pH	Zeta Potential (mV)		pH	Zeta Potential (mV)
2	19.4		2	12.6		2	16		5	9.78
3	20.4		3	3.73		3	23		6	7.87
4	4.1		4	-3.44		4	13.3		7	8.86
5	-28.6		5	-20.4		5	10.1		8	6.24
6	-38.4		6	-31.4		6	14.7		9	4.7
7	-36.1		7	-31.6		7	11.1
8	-36.4		8	-29.4		8	-5.11
9	-36.7		9	-32.3		9	-11.9
10	-38.5		10	-33.3		10	-22.5
11	-39.8		11	-35.2		11	-24
12	-36.8		12	-36.1		12	-34.7
13	-34.1		13	-35.9		13	-17

## Sheet: (g)
QDs-NH2			ZnFe2O4@MIP+QDs-NH2			ZnFe2O4@MIP+Arg+QDs-NH2
Time (ns)	Counts		Time (ns)	Counts		Time (ns)	Counts
0	0		0	0		0	0
0.19531	0		0.19531	0		0.19531	0
0.39063	0		0.39063	0		0.39063	0
0.58594	0		0.58594	0		0.58594	0
0.78125	0		0.78125	0		0.78125	0
0.97656	0		0.97656	0		0.97656	0
1.17188	0		1.17188	0		1.17188	0
1.36719	0		1.36719	0		1.36719	0
1.5625	0		1.5625	1		1.5625	0
1.75781	0		1.75781	5		1.75781	7
1.95313	9		1.95313	19		1.95313	12
2.14844	24		2.14844	72		2.14844	48
2.34375	125		2.34375	274		2.34375	184
2.53906	366		2.53906	712		2.53906	541
2.73438	790		2.73438	1000		2.73438	824
2.92969	992		2.92969	912		2.92969	968
3.125	978		3.125	915		3.125	964
3.32031	959		3.32031	920		3.32031	927
3.51563	1000		3.51563	902		3.51563	1000
3.71094	978		3.71094	819		3.71094	948
3.90625	971		3.90625	818		3.90625	909
4.10156	951		4.10156	799		4.10156	921
4.29688	950		4.29688	768		4.29688	860
4.49219	882		4.49219	672		4.49219	785
4.6875	885		4.6875	635		4.6875	790
4.88281	822		4.88281	618		4.88281	785
5.07813	847		5.07813	632		5.07813	720
5.27344	836		5.27344	633		5.27344	742
5.46875	735		5.46875	595		5.46875	711
5.66406	764		5.66406	549		5.66406	696
5.85938	709		5.85938	560		5.85938	686
6.05469	685		6.05469	586		6.05469	627
6.25	659		6.25	532		6.25	647
6.44531	667		6.44531	513		6.44531	580
6.64063	669		6.64063	462		6.64063	569
6.83594	703		6.83594	504		6.83594	560
7.03125	629		7.03125	460		7.03125	529
7.22656	606		7.22656	450		7.22656	575
7.42188	569		7.42188	491		7.42188	551
7.61719	568		7.61719	453		7.61719	560
7.8125	593		7.8125	422		7.8125	514
8.00781	554		8.00781	394		8.00781	485
8.20313	519		8.20313	378		8.20313	496
8.39844	537		8.39844	399		8.39844	461
8.59375	474		8.59375	395		8.59375	485
8.78906	506		8.78906	355		8.78906	440
8.98438	552		8.98438	378		8.98438	428
9.17969	519		9.17969	366		9.17969	469
9.375	473		9.375	317		9.375	391
9.57031	460		9.57031	306		9.57031	400
9.76563	478		9.76563	329		9.76563	398
9.96094	439		9.96094	313		9.96094	394
10.1562	432		10.1562	310		10.1562	396
10.3516	408		10.3516	304		10.3516	393
10.5469	390		10.5469	268		10.5469	406
10.7422	384		10.7422	278		10.7422	337
10.9375	375		10.9375	273		10.9375	379
11.1328	399		11.1328	269		11.1328	358
11.3281	386		11.3281	292		11.3281	355
11.5234	349		11.5234	294		11.5234	327
11.7188	359		11.7188	279		11.7188	314
11.9141	330		11.9141	252		11.9141	304
12.1094	338		12.1094	241		12.1094	322
12.3047	347		12.3047	256		12.3047	311
12.5	317		12.5	239		12.5	307
12.6953	305		12.6953	204		12.6953	277
12.8906	324		12.8906	218		12.8906	288
13.0859	311		13.0859	244		13.0859	296
13.2812	299		13.2812	223		13.2812	281
13.4766	286		13.4766	203		13.4766	295
13.6719	283		13.6719	207		13.6719	262
13.8672	326		13.8672	201		13.8672	265
14.0625	306		14.0625	184		14.0625	240
14.2578	278		14.2578	199		14.2578	288
14.4531	283		14.4531	201		14.4531	234
14.6484	273		14.6484	178		14.6484	210
14.8438	248		14.8438	208		14.8438	251
15.0391	253		15.0391	204		15.0391	208
15.2344	226		15.2344	164		15.2344	232
15.4297	241		15.4297	170		15.4297	251
15.625	256		15.625	188		15.625	238
15.8203	238		15.8203	145		15.8203	232
16.0156	228		16.0156	153		16.0156	227
16.2109	214		16.2109	169		16.2109	210
16.4062	241		16.4062	154		16.4062	202
16.6016	227		16.6016	171		16.6016	216
16.7969	225		16.7969	155		16.7969	182
16.9922	196		16.9922	165		16.9922	177
17.1875	201		17.1875	138		17.1875	169
17.3828	215		17.3828	162		17.3828	207
17.5781	204		17.5781	148		17.5781	193
17.7734	220		17.7734	126		17.7734	185
17.9688	193		17.9688	134		17.9688	189
18.1641	194		18.1641	148		18.1641	181
18.3594	182		18.3594	158		18.3594	175
18.5547	186		18.5547	113		18.5547	168
18.75	153		18.75	110		18.75	161
18.9453	190		18.9453	126		18.9453	164
19.1406	192		19.1406	123		19.1406	164
19.3359	185		19.3359	105		19.3359	176
19.5312	173		19.5312	132		19.5312	167
19.7266	193		19.7266	117		19.7266	151
19.9219	155		19.9219	120		19.9219	137
20.1172	148		20.1172	125		20.1172	155
20.3125	168		20.3125	116		20.3125	136
20.5078	146		20.5078	117		20.5078	164
20.7031	164		20.7031	120		20.7031	153
20.8984	161		20.8984	103		20.8984	130
21.0938	163		21.0938	108		21.0938	132
21.2891	163		21.2891	109		21.2891	124
21.4844	141		21.4844	112		21.4844	151
21.6797	154		21.6797	95		21.6797	133
21.875	134		21.875	101		21.875	135
22.0703	130		22.0703	99		22.0703	133
22.2656	114		22.2656	119		22.2656	128
22.4609	146		22.4609	92		22.4609	129
22.6562	124		22.6562	103		22.6562	115
22.8516	124		22.8516	114		22.8516	119
23.0469	121		23.0469	81		23.0469	102
23.2422	137		23.2422	81		23.2422	120
23.4375	134		23.4375	82		23.4375	117
23.6328	101		23.6328	95		23.6328	115
23.8281	116		23.8281	72		23.8281	107
24.0234	128		24.0234	87		24.0234	118
24.2188	131		24.2188	88		24.2188	90
24.4141	120		24.4141	76		24.4141	104
24.6094	95		24.6094	104		24.6094	119
24.8047	109		24.8047	71		24.8047	108
25	105		25	74		25	108
25.1953	118		25.1953	64		25.1953	91
25.3906	118		25.3906	105		25.3906	114
25.5859	99		25.5859	68		25.5859	93
25.7812	104		25.7812	66		25.7812	99
25.9766	113		25.9766	73		25.9766	77
26.1719	104		26.1719	59		26.1719	98
26.3672	107		26.3672	63		26.3672	105
26.5625	102		26.5625	62		26.5625	107
26.7578	109		26.7578	76		26.7578	96
26.9531	90		26.9531	70		26.9531	90
27.1484	114		27.1484	75		27.1484	90
27.3438	80		27.3438	69		27.3438	93
27.5391	85		27.5391	72		27.5391	87
27.7344	84		27.7344	58		27.7344	90
27.9297	85		27.9297	62		27.9297	84
28.125	79		28.125	60		28.125	73
28.3203	74		28.3203	54		28.3203	83
28.5156	77		28.5156	63		28.5156	79
28.7109	80		28.7109	58		28.7109	94
28.9062	75		28.9062	61		28.9062	77
29.1016	113		29.1016	51		29.1016	82
29.2969	80		29.2969	53		29.2969	80
29.4922	80		29.4922	52		29.4922	58
29.6875	76		29.6875	55		29.6875	69
29.8828	90		29.8828	62		29.8828	84
30.0781	74		30.0781	67		30.0781	66
30.2734	72		30.2734	54		30.2734	66
30.4688	87		30.4688	54		30.4688	72
30.6641	98		30.6641	53		30.6641	70
30.8594	80		30.8594	41		30.8594	66
31.0547	69		31.0547	63		31.0547	78
31.25	66		31.25	57		31.25	78
31.4453	77		31.4453	54		31.4453	75
31.6406	75		31.6406	44		31.6406	71
31.8359	81		31.8359	47		31.8359	77
32.0312	92		32.0312	58		32.0312	52
32.2266	65		32.2266	46		32.2266	62
32.4219	63		32.4219	48		32.4219	61
32.6172	72		32.6172	41		32.6172	77
32.8125	82		32.8125	57		32.8125	63
33.0078	69		33.0078	41		33.0078	68
33.2031	86		33.2031	44		33.2031	52
33.3984	65		33.3984	46		33.3984	48
33.5938	77		33.5938	46		33.5938	47
33.7891	64		33.7891	48		33.7891	55
33.9844	80		33.9844	40		33.9844	50
34.1797	67		34.1797	36		34.1797	45
34.375	69		34.375	46		34.375	50
34.5703	65		34.5703	53		34.5703	52
34.7656	62		34.7656	46		34.7656	54
34.9609	73		34.9609	38		34.9609	53
35.1562	47		35.1562	43		35.1562	50
35.3516	45		35.3516	37		35.3516	62
35.5469	52		35.5469	38		35.5469	51
35.7422	64		35.7422	37		35.7422	47
35.9375	51		35.9375	39		35.9375	64
36.1328	66		36.1328	34		36.1328	47
36.3281	50		36.3281	29		36.3281	42
36.5234	55		36.5234	34		36.5234	41
36.7188	57		36.7188	38		36.7188	49
36.9141	50		36.9141	36		36.9141	41
37.1094	53		37.1094	33		37.1094	43
37.3047	45		37.3047	38		37.3047	41
37.5	64		37.5	34		37.5	47
37.6953	60		37.6953	31		37.6953	50
37.8906	53		37.8906	31		37.8906	46
38.0859	56		38.0859	31		38.0859	51
38.2812	42		38.2812	33		38.2812	55
38.4766	46		38.4766	26		38.4766	54
38.6719	44		38.6719	25		38.6719	49
38.8672	42		38.8672	32		38.8672	38
39.0625	44		39.0625	36		39.0625	43
39.2578	48		39.2578	30		39.2578	43
39.4531	47		39.4531	32		39.4531	40
39.6484	48		39.6484	35		39.6484	35
39.8438	59		39.8438	31		39.8438	38
40.0391	44		40.0391	32		40.0391	46
40.2344	37		40.2344	29		40.2344	44
40.4297	55		40.4297	25		40.4297	27
40.625	48		40.625	29		40.625	52
40.8203	43		40.8203	21		40.8203	37
41.0156	40		41.0156	20		41.0156	47
41.2109	40		41.2109	24		41.2109	52
41.4062	37		41.4062	31		41.4062	42
41.6016	39		41.6016	21		41.6016	33
41.7969	41		41.7969	30		41.7969	38
41.9922	41		41.9922	28		41.9922	31
42.1875	36		42.1875	28		42.1875	39
42.3828	43		42.3828	29		42.3828	26
42.5781	31		42.5781	24		42.5781	33
42.7734	35		42.7734	29		42.7734	36
42.9688	45		42.9688	24		42.9688	34
43.1641	33		43.1641	28		43.1641	27
43.3594	39		43.3594	26		43.3594	33
43.5547	30		43.5547	22		43.5547	47
43.75	34		43.75	26		43.75	28
43.9453	41		43.9453	24		43.9453	32
44.1406	35		44.1406	22		44.1406	39
44.3359	32		44.3359	30		44.3359	38
44.5312	52		44.5312	30		44.5312	23
44.7266	35		44.7266	31		44.7266	33
44.9219	32		44.9219	23		44.9219	28
45.1172	33		45.1172	26		45.1172	34
45.3125	41		45.3125	21		45.3125	28
45.5078	42		45.5078	22		45.5078	38
45.7031	38		45.7031	18		45.7031	26
45.8984	38		45.8984	17		45.8984	33
46.0938	36		46.0938	21		46.0938	34
46.2891	37		46.2891	27		46.2891	33
46.4844	43		46.4844	28		46.4844	40
46.6797	23		46.6797	20		46.6797	33
46.875	28		46.875	10		46.875	30
47.0703	28		47.0703	24		47.0703	33
47.2656	40		47.2656	23		47.2656	40
47.4609	29		47.4609	23		47.4609	24
47.6562	37		47.6562	18		47.6562	24
47.8516	38		47.8516	22		47.8516	41
48.0469	37		48.0469	22		48.0469	24
48.2422	31		48.2422	17		48.2422	23
48.4375	33		48.4375	18		48.4375	28
48.6328	25		48.6328	26		48.6328	23
48.8281	37		48.8281	21		48.8281	33
49.0234	35		49.0234	14		49.0234	30
49.2188	37		49.2188	13		49.2188	20
49.4141	27		49.4141	19		49.4141	27
49.6094	30		49.6094	22		49.6094	23
49.8047	25		49.8047	9		49.8047	27
50	28		50	17		50	42
50.1953	28		50.1953	21		50.1953	19
50.3906	26		50.3906	10		50.3906	20
50.5859	41		50.5859	21		50.5859	29
50.7812	23		50.7812	16		50.7812	28
50.9766	26		50.9766	21		50.9766	19
51.1719	24		51.1719	27		51.1719	30
51.3672	36		51.3672	17		51.3672	12
51.5625	14		51.5625	11		51.5625	17
51.7578	26		51.7578	19		51.7578	21
51.9531	31		51.9531	19		51.9531	16
52.1484	36		52.1484	14		52.1484	25
52.3438	21		52.3438	11		52.3438	15
52.5391	25		52.5391	18		52.5391	21
52.7344	27		52.7344	13		52.7344	31
52.9297	29		52.9297	19		52.9297	23
53.125	32		53.125	16		53.125	23
53.3203	22		53.3203	13		53.3203	22
53.5156	24		53.5156	12		53.5156	19
53.7109	25		53.7109	11		53.7109	27
53.9062	23		53.9062	17		53.9062	21
54.1016	25		54.1016	20		54.1016	15
54.2969	17		54.2969	10		54.2969	18
54.4922	22		54.4922	16		54.4922	19
54.6875	32		54.6875	14		54.6875	12
54.8828	24		54.8828	13		54.8828	26
55.0781	28		55.0781	11		55.0781	23
55.2734	26		55.2734	13		55.2734	21
55.4688	32		55.4688	10		55.4688	17
55.6641	17		55.6641	9		55.6641	27
55.8594	23		55.8594	15		55.8594	19
56.0547	20		56.0547	18		56.0547	25
56.25	26		56.25	11		56.25	16
56.4453	17		56.4453	18		56.4453	20
56.6406	15		56.6406	12		56.6406	25
56.8359	29		56.8359	19		56.8359	23
57.0312	25		57.0312	6		57.0312	20
57.2266	24		57.2266	20		57.2266	16
57.4219	24		57.4219	12		57.4219	14
57.6172	23		57.6172	12		57.6172	15
57.8125	26		57.8125	13		57.8125	15
58.0078	20		58.0078	14		58.0078	22
58.2031	17		58.2031	10		58.2031	22
58.3984	17		58.3984	10		58.3984	19
58.5938	18		58.5938	10		58.5938	27
58.7891	25		58.7891	13		58.7891	22
58.9844	16		58.9844	16		58.9844	11
59.1797	18		59.1797	12		59.1797	14
59.375	20		59.375	8		59.375	19
59.5703	11		59.5703	9		59.5703	24
59.7656	19		59.7656	18		59.7656	15
59.9609	16		59.9609	10		59.9609	16
60.1562	11		60.1562	17		60.1562	14
60.3516	20		60.3516	7		60.3516	21
60.5469	19		60.5469	7		60.5469	14
60.7422	14		60.7422	14		60.7422	15
60.9375	12		60.9375	12		60.9375	15
61.1328	25		61.1328	16		61.1328	7
61.3281	20		61.3281	7		61.3281	22
61.5234	9		61.5234	6		61.5234	10
61.7188	24		61.7188	8		61.7188	16
61.9141	18		61.9141	11		61.9141	20
62.1094	18		62.1094	16		62.1094	19
62.3047	21		62.3047	4		62.3047	18
62.5	12		62.5	15		62.5	16
62.6953	27		62.6953	11		62.6953	11
62.8906	21		62.8906	8		62.8906	9
63.0859	18		63.0859	18		63.0859	14
63.2812	22		63.2812	11		63.2812	19
63.4766	15		63.4766	6		63.4766	13
63.6719	24		63.6719	11		63.6719	11
63.8672	14		63.8672	10		63.8672	17
64.0625	19		64.0625	15		64.0625	19
64.2578	13		64.2578	14		64.2578	19
64.4531	16		64.4531	10		64.4531	9
64.6484	16		64.6484	11		64.6484	20
64.8438	24		64.8438	8		64.8438	13
65.0391	15		65.0391	7		65.0391	15
65.2344	18		65.2344	12		65.2344	14
65.4297	20		65.4297	8		65.4297	8
65.625	15		65.625	10		65.625	12
65.8203	26		65.8203	13		65.8203	9
66.0156	13		66.0156	14		66.0156	8
66.2109	14		66.2109	11		66.2109	11
66.4062	23		66.4062	7		66.4062	18
66.6016	9		66.6016	7		66.6016	22
66.7969	18		66.7969	13		66.7969	13
66.9922	9		66.9922	10		66.9922	15
67.1875	23		67.1875	11		67.1875	14
67.3828	17		67.3828	14		67.3828	10
67.5781	14		67.5781	6		67.5781	17
67.7734	17		67.7734	9		67.7734	8
67.9688	14		67.9688	7		67.9688	8
68.1641	14		68.1641	9		68.1641	13
68.3594	15		68.3594	4		68.3594	17
68.5547	18		68.5547	4		68.5547	19
68.75	15		68.75	13		68.75	21
68.9453	19		68.9453	13		68.9453	11
69.1406	14		69.1406	14		69.1406	9
69.3359	13		69.3359	9		69.3359	11
69.5312	12		69.5312	7		69.5312	5
69.7266	13		69.7266	13		69.7266	16
69.9219	15		69.9219	10		69.9219	14
70.1172	16		70.1172	14		70.1172	10
70.3125	15		70.3125	11		70.3125	7
70.5078	10		70.5078	7		70.5078	8
70.7031	9		70.7031	10		70.7031	14
70.8984	13		70.8984	4		70.8984	6
71.0938	12		71.0938	11		71.0938	11
71.2891	11		71.2891	4		71.2891	18
71.4844	6		71.4844	8		71.4844	9
71.6797	6		71.6797	9		71.6797	7
71.875	14		71.875	10		71.875	17
72.0703	14		72.0703	9		72.0703	9
72.2656	12		72.2656	10		72.2656	15
72.4609	17		72.4609	10		72.4609	9
72.6562	12		72.6562	8		72.6562	10
72.8516	8		72.8516	7		72.8516	9
73.0469	16		73.0469	8		73.0469	8
73.2422	11		73.2422	9		73.2422	12
73.4375	17		73.4375	9		73.4375	16
73.6328	16		73.6328	8		73.6328	11
73.8281	9		73.8281	8		73.8281	13
74.0234	10		74.0234	8		74.0234	17
74.2188	8		74.2188	8		74.2188	16
74.4141	9		74.4141	5		74.4141	11
74.6094	16		74.6094	8		74.6094	12
74.8047	13		74.8047	4		74.8047	9
75	8		75	11		75	7
75.1953	12		75.1953	6		75.1953	14
75.3906	7		75.3906	4		75.3906	5
75.5859	14		75.5859	6		75.5859	12
75.7812	17		75.7812	6		75.7812	10
75.9766	7		75.9766	2		75.9766	12
76.1719	8		76.1719	3		76.1719	8
76.3672	6		76.3672	7		76.3672	14
76.5625	23		76.5625	7		76.5625	12
76.7578	18		76.7578	6		76.7578	8
76.9531	15		76.9531	5		76.9531	7
77.1484	11		77.1484	10		77.1484	8
77.3438	9		77.3438	11		77.3438	5
77.5391	12		77.5391	10		77.5391	8
77.7344	10		77.7344	8		77.7344	9
77.9297	14		77.9297	8		77.9297	6
78.125	9		78.125	2		78.125	10
78.3203	10		78.3203	5		78.3203	10
78.5156	9		78.5156	7		78.5156	8
78.7109	7		78.7109	7		78.7109	7
78.9062	20		78.9062	3		78.9062	11
79.1016	11		79.1016	6		79.1016	13
79.2969	16		79.2969	6		79.2969	6
79.4922	12		79.4922	4		79.4922	9
79.6875	7		79.6875	10		79.6875	9
79.8828	4		79.8828	9		79.8828	9
80.0781	10		80.0781	4		80.0781	10
80.2734	5		80.2734	3		80.2734	10
80.4688	12		80.4688	7		80.4688	3
80.6641	14		80.6641	7		80.6641	8
80.8594	12		80.8594	7		80.8594	13
81.0547	9		81.0547	4		81.0547	3
81.25	11		81.25	2		81.25	12
81.4453	6		81.4453	5		81.4453	6
81.6406	9		81.6406	7		81.6406	4
81.8359	6		81.8359	6		81.8359	9
82.0312	8		82.0312	4		82.0312	9
82.2266	8		82.2266	3		82.2266	8
82.4219	11		82.4219	5		82.4219	8
82.6172	7		82.6172	8		82.6172	4
82.8125	6		82.8125	4		82.8125	6
83.0078	11		83.0078	5		83.0078	5
83.2031	7		83.2031	2		83.2031	9
83.3984	12		83.3984	6		83.3984	5
83.5938	5		83.5938	9		83.5938	6
83.7891	9		83.7891	3		83.7891	9
83.9844	4		83.9844	3		83.9844	7
84.1797	12		84.1797	9		84.1797	6
84.375	5		84.375	2		84.375	10
84.5703	10		84.5703	2		84.5703	11
84.7656	2		84.7656	5		84.7656	5
84.9609	7		84.9609	11		84.9609	7
85.1562	9		85.1562	8		85.1562	5
85.3516	13		85.3516	2		85.3516	9
85.5469	17		85.5469	3		85.5469	6
85.7422	6		85.7422	8		85.7422	1
85.9375	6		85.9375	7		85.9375	6
86.1328	14		86.1328	6		86.1328	10
86.3281	6		86.3281	9		86.3281	11
86.5234	9		86.5234	5		86.5234	13
86.7188	8		86.7188	1		86.7188	3
86.9141	3		86.9141	4		86.9141	9
87.1094	12		87.1094	3		87.1094	5
87.3047	9		87.3047	2		87.3047	9
87.5	7		87.5	10		87.5	12
87.6953	10		87.6953	2		87.6953	6
87.8906	9		87.8906	9		87.8906	6
88.0859	9		88.0859	2		88.0859	7
88.2812	12		88.2812	6		88.2812	1
88.4766	8		88.4766	3		88.4766	5
88.6719	9		88.6719	5		88.6719	10
88.8672	9		88.8672	4		88.8672	5
89.0625	5		89.0625	3		89.0625	3
89.2578	12		89.2578	5		89.2578	8
89.4531	9		89.4531	10		89.4531	7
89.6484	6		89.6484	2		89.6484	4
89.8438	12		89.8438	2		89.8438	5
90.0391	3		90.0391	2		90.0391	3
90.2344	5		90.2344	4		90.2344	10
90.4297	7		90.4297	2		90.4297	13
90.625	5		90.625	2		90.625	9
90.8203	6		90.8203	6		90.8203	7
91.0156	7		91.0156	2		91.0156	5
91.2109	6		91.2109	4		91.2109	5
91.4062	8		91.4062	9		91.4062	6
91.6016	9		91.6016	3		91.6016	7
91.7969	7		91.7969	4		91.7969	7
91.9922	9		91.9922	5		91.9922	6
92.1875	4		92.1875	1		92.1875	5
92.3828	5		92.3828	3		92.3828	7
92.5781	7		92.5781	9		92.5781	10
92.7734	8		92.7734	4		92.7734	6
92.9688	4		92.9688	3		92.9688	4
93.1641	9		93.1641	5		93.1641	5
93.3594	7		93.3594	5		93.3594	7
93.5547	5		93.5547	2		93.5547	8
93.75	9		93.75	5		93.75	8
93.9453	8		93.9453	3		93.9453	4
94.1406	6		94.1406	3		94.1406	4
94.3359	9		94.3359	7		94.3359	2
94.5312	6		94.5312	2		94.5312	7
94.7266	4		94.7266	3		94.7266	7
94.9219	8		94.9219	3		94.9219	5
95.1172	6		95.1172	5		95.1172	2
95.3125	3		95.3125	6		95.3125	4
95.5078	11		95.5078	1		95.5078	6
95.7031	5		95.7031	6		95.7031	0
95.8984	10		95.8984	3		95.8984	6
96.0938	7		96.0938	7		96.0938	4
96.2891	3		96.2891	5		96.2891	4
96.4844	5		96.4844	7		96.4844	6
96.6797	8		96.6797	5		96.6797	3
96.875	9		96.875	3		96.875	6
97.0703	4		97.0703	3		97.0703	4
97.2656	11		97.2656	3		97.2656	6
97.4609	6		97.4609	2		97.4609	3
97.6562	3		97.6562	5		97.6562	8
97.8516	7		97.8516	4		97.8516	5
98.0469	7		98.0469	4		98.0469	4
98.2422	7		98.2422	0		98.2422	3
98.4375	6		98.4375	5		98.4375	6
98.6328	6		98.6328	1		98.6328	4
98.8281	7		98.8281	1		98.8281	3
99.0234	9		99.0234	3		99.0234	8
99.2188	14		99.2188	1		99.2188	3
99.4141	3		99.4141	5		99.4141	5
99.6094	11		99.6094	6		99.6094	5
99.8047	10		99.8047	3		99.8047	4
100	12		100	2		100	6
100.195	7		100.195	5		100.195	4
100.391	10		100.391	1		100.391	4
100.586	12		100.586	3		100.586	8
100.781	4		100.781	1		100.781	8
100.977	6		100.977	1		100.977	4
101.172	6		101.172	3		101.172	8
101.367	4		101.367	3		101.367	4
101.562	3		101.562	6		101.562	6
101.758	7		101.758	1		101.758	6
101.953	5		101.953	7		101.953	3
102.148	9		102.148	4		102.148	5
102.344	8		102.344	5		102.344	9
102.539	7		102.539	2		102.539	1
102.734	7		102.734	3		102.734	10
102.93	6		102.93	0		102.93	9
103.125	6		103.125	2		103.125	6
103.32	5		103.32	1		103.32	7
103.516	3		103.516	1		103.516	11
103.711	6		103.711	1		103.711	2
103.906	7		103.906	3		103.906	5
104.102	3		104.102	4		104.102	7
104.297	3		104.297	4		104.297	7
104.492	7		104.492	3		104.492	6
104.688	6		104.688	2		104.688	4
104.883	8		104.883	1		104.883	4
105.078	7		105.078	3		105.078	7
105.273	4		105.273	2		105.273	5
105.469	3		105.469	0		105.469	3
105.664	6		105.664	4		105.664	3
105.859	9		105.859	4		105.859	3
106.055	4		106.055	4		106.055	4
106.25	7		106.25	2		106.25	9
106.445	2		106.445	7		106.445	5
106.641	4		106.641	0		106.641	6
106.836	6		106.836	4		106.836	3
107.031	7		107.031	4		107.031	1
107.227	3		107.227	4		107.227	1
107.422	6		107.422	4		107.422	2
107.617	5		107.617	5		107.617	9
107.812	6		107.812	1		107.812	7
108.008	6		108.008	5		108.008	9
108.203	7		108.203	2		108.203	5
108.398	8		108.398	6		108.398	7
108.594	6		108.594	2		108.594	2
108.789	9		108.789	2		108.789	4
108.984	6		108.984	2		108.984	1
109.18	7		109.18	3		109.18	3
109.375	0		109.375	1		109.375	6
109.57	2		109.57	7		109.57	1
109.766	2		109.766	1		109.766	1
109.961	8		109.961	6		109.961	8
110.156	7		110.156	2		110.156	5
110.352	10		110.352	1		110.352	6
110.547	7		110.547	6		110.547	6
110.742	4		110.742	1		110.742	4
110.938	8		110.938	5		110.938	6
111.133	4		111.133	4		111.133	3
111.328	3		111.328	3		111.328	3
111.523	8		111.523	3		111.523	2
111.719	13		111.719	1		111.719	1
111.914	6		111.914	3		111.914	3
112.109	4		112.109	2		112.109	7
112.305	2		112.305	1		112.305	5
112.5	7		112.5	5		112.5	4
112.695	10		112.695	7		112.695	5
112.891	5		112.891	5		112.891	4
113.086	7		113.086	6		113.086	1
113.281	4		113.281	3		113.281	3
113.477	5		113.477	5		113.477	4
113.672	4		113.672	3		113.672	6
113.867	8		113.867	4		113.867	4
114.062	6		114.062	3		114.062	3
114.258	6		114.258	2		114.258	6
114.453	3		114.453	4		114.453	4
114.648	3		114.648	1		114.648	6
114.844	3		114.844	4		114.844	1
115.039	5		115.039	3		115.039	6
115.234	6		115.234	3		115.234	6
115.43	6		115.43	5		115.43	5
115.625	5		115.625	1		115.625	3
115.82	10		115.82	3		115.82	5
116.016	4		116.016	3		116.016	3
116.211	5		116.211	4		116.211	2
116.406	4		116.406	1		116.406	4
116.602	7		116.602	3		116.602	2
116.797	4		116.797	3		116.797	4
116.992	6		116.992	3		116.992	5
117.188	8		117.188	1		117.188	7
117.383	5		117.383	1		117.383	6
117.578	4		117.578	0		117.578	4
117.773	3		117.773	2		117.773	9
117.969	4		117.969	2		117.969	0
118.164	3		118.164	4		118.164	6
118.359	6		118.359	2		118.359	7
118.555	5		118.555	3		118.555	4
118.75	2		118.75	5		118.75	2
118.945	4		118.945	3		118.945	4
119.141	5		119.141	1		119.141	9
119.336	3		119.336	3		119.336	5
119.531	6		119.531	1		119.531	4
119.727	5		119.727	0		119.727	6
119.922	1		119.922	3		119.922	1
120.117	1		120.117	2		120.117	1
120.312	7		120.312	2		120.312	1
120.508	4		120.508	1		120.508	2
120.703	2		120.703	4		120.703	0
120.898	7		120.898	1		120.898	4
121.094	1		121.094	1		121.094	3
121.289	5		121.289	0		121.289	4
121.484	3		121.484	2		121.484	5
121.68	8		121.68	2		121.68	4
121.875	4		121.875	3		121.875	4
122.07	2		122.07	2		122.07	3
122.266	3		122.266	2		122.266	1
122.461	2		122.461	3		122.461	4
122.656	2		122.656	3		122.656	7
122.852	4		122.852	0		122.852	2
123.047	5		123.047	1		123.047	4
123.242	1		123.242	4		123.242	4
123.438	5		123.438	2		123.438	5
123.633	3		123.633	1		123.633	7
123.828	4		123.828	2		123.828	1
124.023	4		124.023	1		124.023	5
124.219	1		124.219	4		124.219	7
124.414	2		124.414	1		124.414	3
124.609	0		124.609	1		124.609	2
124.805	7		124.805	4		124.805	1
125	4		125	1		125	4
125.195	1		125.195	2		125.195	4
125.391	3		125.391	4		125.391	2
125.586	4		125.586	5		125.586	4
125.781	3		125.781	3		125.781	5
125.977	9		125.977	2		125.977	2
126.172	7		126.172	1		126.172	4
126.367	8		126.367	4		126.367	5
126.562	2		126.562	2		126.562	6
126.758	5		126.758	0		126.758	2
126.953	5		126.953	2		126.953	5
127.148	3		127.148	1		127.148	4
127.344	2		127.344	4		127.344	4
127.539	5		127.539	1		127.539	5
127.734	2		127.734	1		127.734	3
127.93	4		127.93	3		127.93	1
128.125	1		128.125	3		128.125	4
128.32	4		128.32	2		128.32	0
128.516	5		128.516	0		128.516	1
128.711	3		128.711	4		128.711	3
128.906	5		128.906	2		128.906	3
129.102	3		129.102	1		129.102	4
129.297	6		129.297	0		129.297	3
129.492	1		129.492	4		129.492	1
129.688	3		129.688	2		129.688	4
129.883	0		129.883	1		129.883	4
130.078	3		130.078	1		130.078	3
130.273	1		130.273	3		130.273	6
130.469	0		130.469	1		130.469	3
130.664	4		130.664	2		130.664	1
130.859	4		130.859	1		130.859	3
131.055	3		131.055	6		131.055	4
131.25	2		131.25	1		131.25	4
131.445	5		131.445	2		131.445	1
131.641	5		131.641	2		131.641	4
131.836	2		131.836	0		131.836	1
132.031	0		132.031	3		132.031	0
132.227	3		132.227	2		132.227	6
132.422	1		132.422	3		132.422	4
132.617	4		132.617	1		132.617	5
132.812	8		132.812	1		132.812	4
133.008	3		133.008	3		133.008	5
133.203	1		133.203	0		133.203	4
133.398	1		133.398	3		133.398	2
133.594	9		133.594	0		133.594	5
133.789	4		133.789	1		133.789	3
133.984	5		133.984	1		133.984	2
134.18	2		134.18	2		134.18	3
134.375	3		134.375	0		134.375	2
134.57	4		134.57	0		134.57	2
134.766	5		134.766	1		134.766	3
134.961	3		134.961	3		134.961	5
135.156	4		135.156	5		135.156	3
135.352	4		135.352	4		135.352	2
135.547	4		135.547	0		135.547	5
135.742	2		135.742	2		135.742	1
135.938	3		135.938	2		135.938	1
136.133	8		136.133	1		136.133	2
136.328	4		136.328	1		136.328	2
136.523	4		136.523	2		136.523	1
136.719	0		136.719	6		136.719	1
136.914	2		136.914	1		136.914	3
137.109	3		137.109	3		137.109	1
137.305	2		137.305	3		137.305	1
137.5	3		137.5	0		137.5	1
137.695	6		137.695	1		137.695	3
137.891	1		137.891	5		137.891	2
138.086	6		138.086	1		138.086	4
138.281	5		138.281	1		138.281	5
138.477	3		138.477	3		138.477	3
138.672	4		138.672	0		138.672	3
138.867	6		138.867	1		138.867	1
139.062	4		139.062	3		139.062	4
139.258	3		139.258	1		139.258	3
139.453	5		139.453	2		139.453	3
139.648	1		139.648	2		139.648	2
139.844	1		139.844	0		139.844	2
140.039	3		140.039	1		140.039	3
140.234	1		140.234	1		140.234	4
140.43	1		140.43	3		140.43	5
140.625	6		140.625	1		140.625	3
140.82	3		140.82	1		140.82	0
141.016	5		141.016	0		141.016	0
141.211	3		141.211	3		141.211	3
141.406	7		141.406	2		141.406	2
141.602	2		141.602	1		141.602	1
141.797	0		141.797	2		141.797	3
141.992	2		141.992	3		141.992	5
142.188	5		142.188	2		142.188	4
142.383	5		142.383	2		142.383	3
142.578	4		142.578	3		142.578	3
142.773	0		142.773	2		142.773	1
142.969	2		142.969	2		142.969	4
143.164	1		143.164	1		143.164	3
143.359	7		143.359	2		143.359	0
143.555	0		143.555	3		143.555	1
143.75	1		143.75	3		143.75	3
143.945	2		143.945	1		143.945	0
144.141	4		144.141	3		144.141	3
144.336	5		144.336	3		144.336	5
144.531	1		144.531	1		144.531	1
144.727	2		144.727	1		144.727	3
144.922	2		144.922	5		144.922	1
145.117	2		145.117	2		145.117	3
145.312	5		145.312	3		145.312	2
145.508	4		145.508	2		145.508	4
145.703	3		145.703	2		145.703	2
145.898	2		145.898	2		145.898	0
146.094	1		146.094	0		146.094	1
146.289	4		146.289	0		146.289	3
146.484	6		146.484	1		146.484	4
146.68	5		146.68	1		146.68	6
146.875	3		146.875	4		146.875	2
147.07	4		147.07	1		147.07	3
147.266	4		147.266	0		147.266	3
147.461	3		147.461	3		147.461	2
147.656	2		147.656	0		147.656	5
147.852	2		147.852	3		147.852	2
148.047	0		148.047	2		148.047	4
148.242	1		148.242	1		148.242	1
148.438	5		148.438	2		148.438	4
148.633	4		148.633	1		148.633	5
148.828	7		148.828	3		148.828	2
149.023	2		149.023	4		149.023	4
149.219	1		149.219	4		149.219	3
149.414	0		149.414	0		149.414	2
149.609	2		149.609	3		149.609	1
149.805	2		149.805	3		149.805	1
150	3		150	1		150	3
150.195	2		150.195	2		150.195	3
150.391	4		150.391	3		150.391	2
150.586	2		150.586	2		150.586	0
150.781	1		150.781	7		150.781	1
150.977	2		150.977	2		150.977	1
151.172	2		151.172	0		151.172	3
151.367	1		151.367	1		151.367	3
151.562	2		151.562	2		151.562	1
151.758	3		151.758	2		151.758	3
151.953	3		151.953	1		151.953	2
152.148	1		152.148	0		152.148	1
152.344	0		152.344	1		152.344	1
152.539	0		152.539	1		152.539	1
152.734	3		152.734	0		152.734	2
152.93	1		152.93	1		152.93	3
153.125	2		153.125	3		153.125	4
153.32	4		153.32	2		153.32	0
153.516	2		153.516	2		153.516	1
153.711	4		153.711	1		153.711	1
153.906	3		153.906	0		153.906	2
154.102	1		154.102	1		154.102	1
154.297	3		154.297	1		154.297	1
154.492	2		154.492	0		154.492	3
154.688	2		154.688	3		154.688	2
154.883	2		154.883	0		154.883	3
155.078	3		155.078	0		155.078	1
155.273	2		155.273	0		155.273	3
155.469	3		155.469	0		155.469	2
155.664	2		155.664	2		155.664	1
155.859	3		155.859	4		155.859	2
156.055	3		156.055	1		156.055	0
156.25	2		156.25	1		156.25	4
156.445	1		156.445	2		156.445	1
156.641	2		156.641	1		156.641	1
156.836	2		156.836	0		156.836	2
157.031	2		157.031	0		157.031	2
157.227	1		157.227	1		157.227	3
157.422	0		157.422	1		157.422	1
157.617	2		157.617	3		157.617	1
157.812	0		157.812	2		157.812	2
158.008	2		158.008	1		158.008	0
158.203	2		158.203	3		158.203	4
158.398	1		158.398	3		158.398	1
158.594	0		158.594	1		158.594	1
158.789	1		158.789	3		158.789	1
158.984	4		158.984	2		158.984	2
159.18	1		159.18	2		159.18	1
159.375	2		159.375	4		159.375	0
159.57	3		159.57	3		159.57	1
159.766	3		159.766	1		159.766	0
159.961	3		159.961	2		159.961	2
160.156	0		160.156	1		160.156	3
160.352	3		160.352	2		160.352	0
160.547	3		160.547	2		160.547	2
160.742	2		160.742	0		160.742	3
160.938	4		160.938	0		160.938	1
161.133	1		161.133	0		161.133	2
161.328	4		161.328	2		161.328	1
161.523	0		161.523	2		161.523	2
161.719	2		161.719	0		161.719	1
161.914	5		161.914	3		161.914	1
162.109	2		162.109	0		162.109	1
162.305	5		162.305	4		162.305	1
162.5	1		162.5	3		162.5	4
162.695	3		162.695	2		162.695	3
162.891	3		162.891	0		162.891	1
163.086	3		163.086	0		163.086	3
163.281	5		163.281	3		163.281	0
163.477	1		163.477	2		163.477	2
163.672	3		163.672	1		163.672	2
163.867	2		163.867	1		163.867	4
164.062	0		164.062	1		164.062	3
164.258	2		164.258	0		164.258	2
164.453	2		164.453	2		164.453	1
164.648	1		164.648	3		164.648	0
164.844	0		164.844	1		164.844	0
165.039	2		165.039	0		165.039	4
165.234	1		165.234	0		165.234	5
165.43	3		165.43	1		165.43	1
165.625	4		165.625	0		165.625	1
165.82	1		165.82	0		165.82	2
166.016	2		166.016	1		166.016	0
166.211	2		166.211	1		166.211	4
166.406	1		166.406	0		166.406	2
166.602	0		166.602	1		166.602	0
166.797	4		166.797	4		166.797	2
166.992	3		166.992	0		166.992	3
167.188	5		167.188	1		167.188	2
167.383	3		167.383	1		167.383	2
167.578	1		167.578	1		167.578	4
167.773	3		167.773	1		167.773	1
167.969	2		167.969	0		167.969	0
168.164	4		168.164	0		168.164	2
168.359	2		168.359	1		168.359	3
168.555	2		168.555	1		168.555	2
168.75	1		168.75	1		168.75	1
168.945	1		168.945	2		168.945	1
169.141	1		169.141	0		169.141	1
169.336	1		169.336	1		169.336	4
169.531	3		169.531	1		169.531	0
169.727	3		169.727	1		169.727	1
169.922	1		169.922	0		169.922	2
170.117	3		170.117	2		170.117	3
170.312	2		170.312	0		170.312	2
170.508	3		170.508	0		170.508	2
170.703	2		170.703	0		170.703	1
170.898	2		170.898	1		170.898	2
171.094	1		171.094	0		171.094	1
171.289	0		171.289	1		171.289	0
171.484	1		171.484	1		171.484	2
171.68	2		171.68	3		171.68	0
171.875	2		171.875	3		171.875	2
172.07	0		172.07	0		172.07	1
172.266	2		172.266	1		172.266	3
172.461	3		172.461	0		172.461	2
172.656	1		172.656	2		172.656	1
172.852	2		172.852	1		172.852	2
173.047	0		173.047	0		173.047	4
173.242	1		173.242	1		173.242	1
173.438	4		173.438	3		173.438	4
173.633	4		173.633	1		173.633	1
173.828	3		173.828	1		173.828	3
174.023	5		174.023	0		174.023	2
174.219	1		174.219	1		174.219	2
174.414	5		174.414	2		174.414	0
174.609	1		174.609	0		174.609	3
174.805	3		174.805	1		174.805	2
175	3		175	2		175	2
175.195	1		175.195	3		175.195	2
175.391	3		175.391	1		175.391	2
175.586	0		175.586	0		175.586	2
175.781	0		175.781	1		175.781	0
175.977	2		175.977	1		175.977	2
176.172	5		176.172	0		176.172	1
176.367	3		176.367	2		176.367	3
176.562	1		176.562	0		176.562	3
176.758	4		176.758	1		176.758	3
176.953	2		176.953	1		176.953	4
177.148	1		177.148	1		177.148	1
177.344	2		177.344	1		177.344	5
177.539	2		177.539	1		177.539	0
177.734	1		177.734	0		177.734	0
177.93	2		177.93	0		177.93	0
178.125	3		178.125	1		178.125	2
178.32	0		178.32	1		178.32	2
178.516	1		178.516	1		178.516	1
178.711	1		178.711	1		178.711	0
178.906	6		178.906	0		178.906	2
179.102	4		179.102	1		179.102	3
179.297	1		179.297	1		179.297	2
179.492	1		179.492	0		179.492	1
179.688	2		179.688	0		179.688	3
179.883	2		179.883	0		179.883	1
180.078	3		180.078	1		180.078	0
180.273	1		180.273	0		180.273	2
180.469	1		180.469	4		180.469	0
180.664	0		180.664	0		180.664	2
180.859	0		180.859	1		180.859	2
181.055	0		181.055	2		181.055	2
181.25	0		181.25	0		181.25	1
181.445	3		181.445	0		181.445	1
181.641	5		181.641	0		181.641	1
181.836	1		181.836	1		181.836	3
182.031	2		182.031	0		182.031	2
182.227	0		182.227	3		182.227	3
182.422	1		182.422	1		182.422	1
182.617	0		182.617	2		182.617	3
182.812	0		182.812	2		182.812	2
183.008	2		183.008	0		183.008	0
183.203	2		183.203	0		183.203	1
183.398	2		183.398	3		183.398	2
183.594	3		183.594	1		183.594	1
183.789	2		183.789	1		183.789	2
183.984	5		183.984	4		183.984	1
184.18	0		184.18	0		184.18	1
184.375	2		184.375	1		184.375	0
184.57	2		184.57	1		184.57	0
184.766	2		184.766	0		184.766	1
184.961	3		184.961	0		184.961	3
185.156	1		185.156	3		185.156	3
185.352	1		185.352	0		185.352	0
185.547	0		185.547	0		185.547	1
185.742	1		185.742	1		185.742	1
185.938	1		185.938	0		185.938	3
186.133	1		186.133	2		186.133	2
186.328	1		186.328	1		186.328	1
186.523	0		186.523	2		186.523	3
186.719	2		186.719	0		186.719	1
186.914	0		186.914	0		186.914	1
187.109	1		187.109	1		187.109	1
187.305	3		187.305	1		187.305	3
187.5	2		187.5	1		187.5	0
187.695	1		187.695	3		187.695	1
187.891	1		187.891	0		187.891	3
188.086	1		188.086	1		188.086	1
188.281	2		188.281	1		188.281	1
188.477	1		188.477	0		188.477	1
188.672	1		188.672	1		188.672	2
188.867	3		188.867	1		188.867	3
189.062	1		189.062	0		189.062	2
189.258	2		189.258	1		189.258	1
189.453	3		189.453	1		189.453	4
189.648	2		189.648	0		189.648	2
189.844	0		189.844	0		189.844	0
190.039	2		190.039	0		190.039	1
190.234	0		190.234	0		190.234	1
190.43	1		190.43	1		190.43	2
190.625	1		190.625	1		190.625	3
190.82	2		190.82	2		190.82	3
191.016	3		191.016	0		191.016	2
191.211	1		191.211	1		191.211	2
191.406	2		191.406	0		191.406	1
191.602	1		191.602	0		191.602	1
191.797	3		191.797	0		191.797	0
191.992	4		191.992	1		191.992	0
192.188	0		192.188	4		192.188	2
192.383	1		192.383	0		192.383	0
192.578	3		192.578	0		192.578	3
192.773	1		192.773	2		192.773	3
192.969	5		192.969	1		192.969	1
193.164	1		193.164	0		193.164	2
193.359	1		193.359	0		193.359	0
193.555	1		193.555	1		193.555	1
193.75	0		193.75	1		193.75	0
193.945	3		193.945	1		193.945	3
194.141	2		194.141	1		194.141	0
194.336	2		194.336	0		194.336	4
194.531	2		194.531	0		194.531	1
194.727	2		194.727	1		194.727	0
194.922	0		194.922	0		194.922	1
195.117	1		195.117	0		195.117	3
195.312	1		195.312	1		195.312	1
195.508	4		195.508	3		195.508	0
195.703	3		195.703	4		195.703	1
195.898	1		195.898	0		195.898	0
196.094	1		196.094	0		196.094	1
196.289	3		196.289	2		196.289	3
196.484	2		196.484	0		196.484	1
196.68	1		196.68	0		196.68	0
196.875	1		196.875	0		196.875	2
197.07	1		197.07	1		197.07	3
197.266	3		197.266	0		197.266	1
197.461	2		197.461	1		197.461	4
197.656	1		197.656	1		197.656	3
197.852	0		197.852	1		197.852	0
198.047	1		198.047	0		198.047	2
198.242	1		198.242	0		198.242	3
198.438	2		198.438	0		198.438	0
198.633	2		198.633	0		198.633	0
198.828	1		198.828	2		198.828	3
199.023	0		199.023	1		199.023	1
199.219	0		199.219	1		199.219	4
199.414	2		199.414	1		199.414	1
199.609	4		199.609	1		199.609	2
199.805	3		199.805	0		199.805	0

## Sheet: (h)
QDs-NH2			ZnFe2O4@NIP+QDs-NH2			ZnFe2O4@NIP+Arg+QDs-NH2
Time (ns)	Counts		Time (ns)	Counts		Time (ns)	Counts
0	0		0	0		0	0
0.19531	0		0.19531	0		0.19531	0
0.39063	0		0.39063	0		0.39063	0
0.58594	0		0.58594	0		0.58594	0
0.78125	0		0.78125	0		0.78125	0
0.97656	0		0.97656	0		0.97656	0
1.17188	0		1.17188	0		1.17188	0
1.36719	0		1.36719	0		1.36719	0
1.5625	0		1.5625	0		1.5625	0
1.75781	0		1.75781	6		1.75781	6
1.95313	9		1.95313	23		1.95313	14
2.14844	24		2.14844	78		2.14844	64
2.34375	125		2.34375	276		2.34375	224
2.53906	366		2.53906	683		2.53906	597
2.73438	790		2.73438	994		2.73438	922
2.92969	992		2.92969	1000		2.92969	1000
3.125	978		3.125	990		3.125	931
3.32031	959		3.32031	874		3.32031	966
3.51563	1000		3.51563	878		3.51563	962
3.71094	978		3.71094	856		3.71094	893
3.90625	971		3.90625	825		3.90625	875
4.10156	951		4.10156	875		4.10156	817
4.29688	950		4.29688	815		4.29688	815
4.49219	882		4.49219	760		4.49219	775
4.6875	885		4.6875	750		4.6875	722
4.88281	822		4.88281	678		4.88281	746
5.07813	847		5.07813	635		5.07813	679
5.27344	836		5.27344	700		5.27344	727
5.46875	735		5.46875	618		5.46875	651
5.66406	764		5.66406	610		5.66406	677
5.85938	709		5.85938	615		5.85938	618
6.05469	685		6.05469	610		6.05469	618
6.25	659		6.25	545		6.25	548
6.44531	667		6.44531	572		6.44531	580
6.64063	669		6.64063	554		6.64063	565
6.83594	703		6.83594	515		6.83594	524
7.03125	629		7.03125	495		7.03125	526
7.22656	606		7.22656	486		7.22656	540
7.42188	569		7.42188	503		7.42188	498
7.61719	568		7.61719	450		7.61719	519
7.8125	593		7.8125	436		7.8125	497
8.00781	554		8.00781	452		8.00781	483
8.20313	519		8.20313	460		8.20313	429
8.39844	537		8.39844	402		8.39844	432
8.59375	474		8.59375	429		8.59375	413
8.78906	506		8.78906	412		8.78906	430
8.98438	552		8.98438	374		8.98438	408
9.17969	519		9.17969	409		9.17969	399
9.375	473		9.375	396		9.375	413
9.57031	460		9.57031	377		9.57031	382
9.76563	478		9.76563	353		9.76563	421
9.96094	439		9.96094	380		9.96094	340
10.1562	432		10.1562	331		10.1562	408
10.3516	408		10.3516	322		10.3516	344
10.5469	390		10.5469	285		10.5469	354
10.7422	384		10.7422	322		10.7422	351
10.9375	375		10.9375	324		10.9375	359
11.1328	399		11.1328	296		11.1328	340
11.3281	386		11.3281	291		11.3281	300
11.5234	349		11.5234	283		11.5234	331
11.7188	359		11.7188	298		11.7188	313
11.9141	330		11.9141	269		11.9141	305
12.1094	338		12.1094	257		12.1094	296
12.3047	347		12.3047	291		12.3047	292
12.5	317		12.5	236		12.5	278
12.6953	305		12.6953	261		12.6953	256
12.8906	324		12.8906	246		12.8906	282
13.0859	311		13.0859	261		13.0859	256
13.2812	299		13.2812	274		13.2812	232
13.4766	286		13.4766	232		13.4766	227
13.6719	283		13.6719	212		13.6719	233
13.8672	326		13.8672	235		13.8672	248
14.0625	306		14.0625	213		14.0625	240
14.2578	278		14.2578	224		14.2578	234
14.4531	283		14.4531	225		14.4531	240
14.6484	273		14.6484	223		14.6484	223
14.8438	248		14.8438	202		14.8438	230
15.0391	253		15.0391	224		15.0391	209
15.2344	226		15.2344	208		15.2344	202
15.4297	241		15.4297	215		15.4297	206
15.625	256		15.625	179		15.625	221
15.8203	238		15.8203	166		15.8203	217
16.0156	228		16.0156	170		16.0156	184
16.2109	214		16.2109	166		16.2109	199
16.4062	241		16.4062	163		16.4062	198
16.6016	227		16.6016	183		16.6016	199
16.7969	225		16.7969	181		16.7969	156
16.9922	196		16.9922	160		16.9922	177
17.1875	201		17.1875	143		17.1875	160
17.3828	215		17.3828	168		17.3828	177
17.5781	204		17.5781	177		17.5781	162
17.7734	220		17.7734	144		17.7734	168
17.9688	193		17.9688	161		17.9688	176
18.1641	194		18.1641	132		18.1641	179
18.3594	182		18.3594	147		18.3594	175
18.5547	186		18.5547	144		18.5547	146
18.75	153		18.75	145		18.75	141
18.9453	190		18.9453	157		18.9453	143
19.1406	192		19.1406	125		19.1406	137
19.3359	185		19.3359	172		19.3359	142
19.5312	173		19.5312	138		19.5312	155
19.7266	193		19.7266	135		19.7266	139
19.9219	155		19.9219	116		19.9219	148
20.1172	148		20.1172	109		20.1172	129
20.3125	168		20.3125	127		20.3125	119
20.5078	146		20.5078	127		20.5078	144
20.7031	164		20.7031	112		20.7031	126
20.8984	161		20.8984	107		20.8984	132
21.0938	163		21.0938	106		21.0938	125
21.2891	163		21.2891	121		21.2891	118
21.4844	141		21.4844	107		21.4844	107
21.6797	154		21.6797	112		21.6797	107
21.875	134		21.875	111		21.875	124
22.0703	130		22.0703	117		22.0703	114
22.2656	114		22.2656	132		22.2656	114
22.4609	146		22.4609	104		22.4609	101
22.6562	124		22.6562	95		22.6562	114
22.8516	124		22.8516	101		22.8516	111
23.0469	121		23.0469	100		23.0469	106
23.2422	137		23.2422	108		23.2422	102
23.4375	134		23.4375	67		23.4375	128
23.6328	101		23.6328	78		23.6328	116
23.8281	116		23.8281	99		23.8281	115
24.0234	128		24.0234	87		24.0234	106
24.2188	131		24.2188	102		24.2188	98
24.4141	120		24.4141	81		24.4141	96
24.6094	95		24.6094	95		24.6094	109
24.8047	109		24.8047	90		24.8047	92
25	105		25	87		25	82
25.1953	118		25.1953	87		25.1953	95
25.3906	118		25.3906	88		25.3906	96
25.5859	99		25.5859	89		25.5859	94
25.7812	104		25.7812	70		25.7812	76
25.9766	113		25.9766	76		25.9766	86
26.1719	104		26.1719	75		26.1719	87
26.3672	107		26.3672	76		26.3672	94
26.5625	102		26.5625	75		26.5625	83
26.7578	109		26.7578	76		26.7578	87
26.9531	90		26.9531	81		26.9531	77
27.1484	114		27.1484	76		27.1484	94
27.3438	80		27.3438	78		27.3438	83
27.5391	85		27.5391	70		27.5391	87
27.7344	84		27.7344	83		27.7344	75
27.9297	85		27.9297	73		27.9297	85
28.125	79		28.125	70		28.125	66
28.3203	74		28.3203	49		28.3203	80
28.5156	77		28.5156	75		28.5156	81
28.7109	80		28.7109	70		28.7109	68
28.9062	75		28.9062	56		28.9062	88
29.1016	113		29.1016	62		29.1016	62
29.2969	80		29.2969	63		29.2969	80
29.4922	80		29.4922	50		29.4922	67
29.6875	76		29.6875	66		29.6875	75
29.8828	90		29.8828	62		29.8828	65
30.0781	74		30.0781	68		30.0781	54
30.2734	72		30.2734	51		30.2734	63
30.4688	87		30.4688	74		30.4688	58
30.6641	98		30.6641	65		30.6641	63
30.8594	80		30.8594	53		30.8594	61
31.0547	69		31.0547	52		31.0547	65
31.25	66		31.25	72		31.25	69
31.4453	77		31.4453	74		31.4453	56
31.6406	75		31.6406	52		31.6406	49
31.8359	81		31.8359	62		31.8359	77
32.0312	92		32.0312	71		32.0312	61
32.2266	65		32.2266	54		32.2266	56
32.4219	63		32.4219	52		32.4219	55
32.6172	72		32.6172	58		32.6172	63
32.8125	82		32.8125	43		32.8125	60
33.0078	69		33.0078	44		33.0078	52
33.2031	86		33.2031	47		33.2031	54
33.3984	65		33.3984	50		33.3984	60
33.5938	77		33.5938	44		33.5938	46
33.7891	64		33.7891	43		33.7891	55
33.9844	80		33.9844	36		33.9844	66
34.1797	67		34.1797	45		34.1797	45
34.375	69		34.375	46		34.375	53
34.5703	65		34.5703	46		34.5703	44
34.7656	62		34.7656	49		34.7656	47
34.9609	73		34.9609	47		34.9609	47
35.1562	47		35.1562	56		35.1562	35
35.3516	45		35.3516	49		35.3516	59
35.5469	52		35.5469	39		35.5469	51
35.7422	64		35.7422	32		35.7422	37
35.9375	51		35.9375	42		35.9375	40
36.1328	66		36.1328	35		36.1328	58
36.3281	50		36.3281	50		36.3281	56
36.5234	55		36.5234	41		36.5234	48
36.7188	57		36.7188	43		36.7188	52
36.9141	50		36.9141	44		36.9141	48
37.1094	53		37.1094	47		37.1094	53
37.3047	45		37.3047	34		37.3047	46
37.5	64		37.5	29		37.5	46
37.6953	60		37.6953	35		37.6953	38
37.8906	53		37.8906	33		37.8906	38
38.0859	56		38.0859	35		38.0859	56
38.2812	42		38.2812	36		38.2812	59
38.4766	46		38.4766	40		38.4766	34
38.6719	44		38.6719	41		38.6719	38
38.8672	42		38.8672	36		38.8672	42
39.0625	44		39.0625	41		39.0625	47
39.2578	48		39.2578	34		39.2578	47
39.4531	47		39.4531	44		39.4531	37
39.6484	48		39.6484	41		39.6484	42
39.8438	59		39.8438	30		39.8438	49
40.0391	44		40.0391	37		40.0391	44
40.2344	37		40.2344	37		40.2344	32
40.4297	55		40.4297	42		40.4297	33
40.625	48		40.625	33		40.625	46
40.8203	43		40.8203	36		40.8203	41
41.0156	40		41.0156	38		41.0156	37
41.2109	40		41.2109	24		41.2109	41
41.4062	37		41.4062	35		41.4062	34
41.6016	39		41.6016	24		41.6016	37
41.7969	41		41.7969	44		41.7969	27
41.9922	41		41.9922	37		41.9922	33
42.1875	36		42.1875	40		42.1875	40
42.3828	43		42.3828	29		42.3828	36
42.5781	31		42.5781	28		42.5781	41
42.7734	35		42.7734	28		42.7734	30
42.9688	45		42.9688	28		42.9688	32
43.1641	33		43.1641	25		43.1641	28
43.3594	39		43.3594	25		43.3594	29
43.5547	30		43.5547	31		43.5547	28
43.75	34		43.75	26		43.75	32
43.9453	41		43.9453	22		43.9453	28
44.1406	35		44.1406	32		44.1406	34
44.3359	32		44.3359	27		44.3359	34
44.5312	52		44.5312	29		44.5312	39
44.7266	35		44.7266	28		44.7266	23
44.9219	32		44.9219	29		44.9219	32
45.1172	33		45.1172	21		45.1172	24
45.3125	41		45.3125	23		45.3125	37
45.5078	42		45.5078	25		45.5078	32
45.7031	38		45.7031	23		45.7031	26
45.8984	38		45.8984	29		45.8984	29
46.0938	36		46.0938	28		46.0938	32
46.2891	37		46.2891	30		46.2891	26
46.4844	43		46.4844	19		46.4844	37
46.6797	23		46.6797	23		46.6797	26
46.875	28		46.875	31		46.875	29
47.0703	28		47.0703	33		47.0703	24
47.2656	40		47.2656	19		47.2656	35
47.4609	29		47.4609	27		47.4609	24
47.6562	37		47.6562	23		47.6562	31
47.8516	38		47.8516	19		47.8516	24
48.0469	37		48.0469	24		48.0469	33
48.2422	31		48.2422	24		48.2422	29
48.4375	33		48.4375	19		48.4375	28
48.6328	25		48.6328	27		48.6328	22
48.8281	37		48.8281	28		48.8281	33
49.0234	35		49.0234	24		49.0234	24
49.2188	37		49.2188	24		49.2188	33
49.4141	27		49.4141	20		49.4141	19
49.6094	30		49.6094	18		49.6094	12
49.8047	25		49.8047	17		49.8047	20
50	28		50	17		50	23
50.1953	28		50.1953	24		50.1953	20
50.3906	26		50.3906	23		50.3906	24
50.5859	41		50.5859	21		50.5859	20
50.7812	23		50.7812	30		50.7812	19
50.9766	26		50.9766	18		50.9766	25
51.1719	24		51.1719	17		51.1719	18
51.3672	36		51.3672	18		51.3672	21
51.5625	14		51.5625	16		51.5625	20
51.7578	26		51.7578	18		51.7578	26
51.9531	31		51.9531	25		51.9531	28
52.1484	36		52.1484	27		52.1484	23
52.3438	21		52.3438	12		52.3438	17
52.5391	25		52.5391	22		52.5391	21
52.7344	27		52.7344	27		52.7344	27
52.9297	29		52.9297	25		52.9297	21
53.125	32		53.125	20		53.125	22
53.3203	22		53.3203	15		53.3203	23
53.5156	24		53.5156	25		53.5156	25
53.7109	25		53.7109	21		53.7109	19
53.9062	23		53.9062	20		53.9062	27
54.1016	25		54.1016	23		54.1016	14
54.2969	17		54.2969	17		54.2969	16
54.4922	22		54.4922	9		54.4922	19
54.6875	32		54.6875	22		54.6875	9
54.8828	24		54.8828	12		54.8828	13
55.0781	28		55.0781	17		55.0781	20
55.2734	26		55.2734	24		55.2734	11
55.4688	32		55.4688	17		55.4688	21
55.6641	17		55.6641	18		55.6641	23
55.8594	23		55.8594	18		55.8594	24
56.0547	20		56.0547	15		56.0547	26
56.25	26		56.25	11		56.25	26
56.4453	17		56.4453	21		56.4453	31
56.6406	15		56.6406	17		56.6406	21
56.8359	29		56.8359	23		56.8359	20
57.0312	25		57.0312	14		57.0312	15
57.2266	24		57.2266	18		57.2266	13
57.4219	24		57.4219	22		57.4219	22
57.6172	23		57.6172	20		57.6172	16
57.8125	26		57.8125	16		57.8125	12
58.0078	20		58.0078	18		58.0078	8
58.2031	17		58.2031	15		58.2031	12
58.3984	17		58.3984	16		58.3984	20
58.5938	18		58.5938	17		58.5938	17
58.7891	25		58.7891	11		58.7891	18
58.9844	16		58.9844	7		58.9844	21
59.1797	18		59.1797	10		59.1797	21
59.375	20		59.375	19		59.375	19
59.5703	11		59.5703	13		59.5703	14
59.7656	19		59.7656	13		59.7656	15
59.9609	16		59.9609	19		59.9609	14
60.1562	11		60.1562	13		60.1562	23
60.3516	20		60.3516	12		60.3516	18
60.5469	19		60.5469	18		60.5469	20
60.7422	14		60.7422	15		60.7422	13
60.9375	12		60.9375	13		60.9375	22
61.1328	25		61.1328	21		61.1328	7
61.3281	20		61.3281	11		61.3281	25
61.5234	9		61.5234	19		61.5234	13
61.7188	24		61.7188	15		61.7188	22
61.9141	18		61.9141	11		61.9141	10
62.1094	18		62.1094	14		62.1094	16
62.3047	21		62.3047	13		62.3047	14
62.5	12		62.5	15		62.5	7
62.6953	27		62.6953	16		62.6953	17
62.8906	21		62.8906	15		62.8906	14
63.0859	18		63.0859	17		63.0859	12
63.2812	22		63.2812	16		63.2812	14
63.4766	15		63.4766	11		63.4766	15
63.6719	24		63.6719	7		63.6719	12
63.8672	14		63.8672	10		63.8672	15
64.0625	19		64.0625	17		64.0625	11
64.2578	13		64.2578	7		64.2578	19
64.4531	16		64.4531	13		64.4531	19
64.6484	16		64.6484	13		64.6484	16
64.8438	24		64.8438	9		64.8438	18
65.0391	15		65.0391	10		65.0391	10
65.2344	18		65.2344	9		65.2344	10
65.4297	20		65.4297	17		65.4297	19
65.625	15		65.625	14		65.625	16
65.8203	26		65.8203	11		65.8203	12
66.0156	13		66.0156	11		66.0156	9
66.2109	14		66.2109	9		66.2109	14
66.4062	23		66.4062	13		66.4062	13
66.6016	9		66.6016	11		66.6016	11
66.7969	18		66.7969	4		66.7969	18
66.9922	9		66.9922	7		66.9922	19
67.1875	23		67.1875	12		67.1875	14
67.3828	17		67.3828	10		67.3828	16
67.5781	14		67.5781	13		67.5781	11
67.7734	17		67.7734	8		67.7734	12
67.9688	14		67.9688	13		67.9688	13
68.1641	14		68.1641	14		68.1641	16
68.3594	15		68.3594	8		68.3594	17
68.5547	18		68.5547	7		68.5547	17
68.75	15		68.75	8		68.75	9
68.9453	19		68.9453	19		68.9453	14
69.1406	14		69.1406	9		69.1406	8
69.3359	13		69.3359	9		69.3359	9
69.5312	12		69.5312	14		69.5312	12
69.7266	13		69.7266	14		69.7266	8
69.9219	15		69.9219	5		69.9219	16
70.1172	16		70.1172	7		70.1172	9
70.3125	15		70.3125	10		70.3125	15
70.5078	10		70.5078	9		70.5078	16
70.7031	9		70.7031	14		70.7031	10
70.8984	13		70.8984	11		70.8984	12
71.0938	12		71.0938	11		71.0938	17
71.2891	11		71.2891	8		71.2891	18
71.4844	6		71.4844	7		71.4844	11
71.6797	6		71.6797	11		71.6797	12
71.875	14		71.875	9		71.875	12
72.0703	14		72.0703	7		72.0703	8
72.2656	12		72.2656	9		72.2656	8
72.4609	17		72.4609	8		72.4609	10
72.6562	12		72.6562	5		72.6562	8
72.8516	8		72.8516	11		72.8516	14
73.0469	16		73.0469	8		73.0469	7
73.2422	11		73.2422	9		73.2422	8
73.4375	17		73.4375	9		73.4375	11
73.6328	16		73.6328	8		73.6328	8
73.8281	9		73.8281	7		73.8281	8
74.0234	10		74.0234	6		74.0234	5
74.2188	8		74.2188	11		74.2188	10
74.4141	9		74.4141	5		74.4141	7
74.6094	16		74.6094	10		74.6094	4
74.8047	13		74.8047	10		74.8047	6
75	8		75	8		75	10
75.1953	12		75.1953	6		75.1953	9
75.3906	7		75.3906	5		75.3906	10
75.5859	14		75.5859	7		75.5859	14
75.7812	17		75.7812	8		75.7812	10
75.9766	7		75.9766	5		75.9766	14
76.1719	8		76.1719	6		76.1719	8
76.3672	6		76.3672	10		76.3672	6
76.5625	23		76.5625	11		76.5625	8
76.7578	18		76.7578	10		76.7578	14
76.9531	15		76.9531	7		76.9531	9
77.1484	11		77.1484	13		77.1484	9
77.3438	9		77.3438	10		77.3438	6
77.5391	12		77.5391	11		77.5391	16
77.7344	10		77.7344	6		77.7344	8
77.9297	14		77.9297	8		77.9297	11
78.125	9		78.125	10		78.125	9
78.3203	10		78.3203	11		78.3203	6
78.5156	9		78.5156	15		78.5156	7
78.7109	7		78.7109	3		78.7109	13
78.9062	20		78.9062	8		78.9062	13
79.1016	11		79.1016	4		79.1016	8
79.2969	16		79.2969	8		79.2969	10
79.4922	12		79.4922	7		79.4922	8
79.6875	7		79.6875	9		79.6875	8
79.8828	4		79.8828	10		79.8828	10
80.0781	10		80.0781	3		80.0781	12
80.2734	5		80.2734	8		80.2734	8
80.4688	12		80.4688	7		80.4688	7
80.6641	14		80.6641	6		80.6641	8
80.8594	12		80.8594	11		80.8594	10
81.0547	9		81.0547	5		81.0547	13
81.25	11		81.25	9		81.25	10
81.4453	6		81.4453	7		81.4453	4
81.6406	9		81.6406	9		81.6406	8
81.8359	6		81.8359	4		81.8359	7
82.0312	8		82.0312	8		82.0312	6
82.2266	8		82.2266	9		82.2266	7
82.4219	11		82.4219	4		82.4219	7
82.6172	7		82.6172	9		82.6172	7
82.8125	6		82.8125	7		82.8125	9
83.0078	11		83.0078	5		83.0078	8
83.2031	7		83.2031	9		83.2031	9
83.3984	12		83.3984	7		83.3984	8
83.5938	5		83.5938	7		83.5938	9
83.7891	9		83.7891	3		83.7891	8
83.9844	4		83.9844	4		83.9844	6
84.1797	12		84.1797	6		84.1797	9
84.375	5		84.375	5		84.375	11
84.5703	10		84.5703	9		84.5703	10
84.7656	2		84.7656	8		84.7656	10
84.9609	7		84.9609	5		84.9609	11
85.1562	9		85.1562	3		85.1562	13
85.3516	13		85.3516	6		85.3516	3
85.5469	17		85.5469	9		85.5469	7
85.7422	6		85.7422	8		85.7422	13
85.9375	6		85.9375	9		85.9375	3
86.1328	14		86.1328	9		86.1328	6
86.3281	6		86.3281	5		86.3281	4
86.5234	9		86.5234	8		86.5234	2
86.7188	8		86.7188	8		86.7188	5
86.9141	3		86.9141	8		86.9141	8
87.1094	12		87.1094	13		87.1094	6
87.3047	9		87.3047	9		87.3047	9
87.5	7		87.5	7		87.5	7
87.6953	10		87.6953	8		87.6953	9
87.8906	9		87.8906	5		87.8906	8
88.0859	9		88.0859	0		88.0859	6
88.2812	12		88.2812	4		88.2812	9
88.4766	8		88.4766	9		88.4766	4
88.6719	9		88.6719	10		88.6719	4
88.8672	9		88.8672	8		88.8672	6
89.0625	5		89.0625	4		89.0625	3
89.2578	12		89.2578	7		89.2578	4
89.4531	9		89.4531	1		89.4531	8
89.6484	6		89.6484	6		89.6484	6
89.8438	12		89.8438	4		89.8438	6
90.0391	3		90.0391	8		90.0391	5
90.2344	5		90.2344	3		90.2344	9
90.4297	7		90.4297	1		90.4297	8
90.625	5		90.625	13		90.625	6
90.8203	6		90.8203	3		90.8203	9
91.0156	7		91.0156	6		91.0156	2
91.2109	6		91.2109	2		91.2109	6
91.4062	8		91.4062	3		91.4062	4
91.6016	9		91.6016	5		91.6016	13
91.7969	7		91.7969	5		91.7969	5
91.9922	9		91.9922	4		91.9922	9
92.1875	4		92.1875	7		92.1875	13
92.3828	5		92.3828	4		92.3828	10
92.5781	7		92.5781	3		92.5781	5
92.7734	8		92.7734	7		92.7734	6
92.9688	4		92.9688	5		92.9688	6
93.1641	9		93.1641	7		93.1641	13
93.3594	7		93.3594	3		93.3594	4
93.5547	5		93.5547	7		93.5547	3
93.75	9		93.75	8		93.75	4
93.9453	8		93.9453	2		93.9453	2
94.1406	6		94.1406	4		94.1406	8
94.3359	9		94.3359	6		94.3359	9
94.5312	6		94.5312	10		94.5312	2
94.7266	4		94.7266	6		94.7266	6
94.9219	8		94.9219	7		94.9219	6
95.1172	6		95.1172	5		95.1172	4
95.3125	3		95.3125	6		95.3125	5
95.5078	11		95.5078	4		95.5078	6
95.7031	5		95.7031	6		95.7031	9
95.8984	10		95.8984	5		95.8984	7
96.0938	7		96.0938	5		96.0938	4
96.2891	3		96.2891	3		96.2891	4
96.4844	5		96.4844	6		96.4844	6
96.6797	8		96.6797	4		96.6797	7
96.875	9		96.875	4		96.875	6
97.0703	4		97.0703	5		97.0703	6
97.2656	11		97.2656	3		97.2656	8
97.4609	6		97.4609	1		97.4609	7
97.6562	3		97.6562	4		97.6562	8
97.8516	7		97.8516	4		97.8516	5
98.0469	7		98.0469	7		98.0469	6
98.2422	7		98.2422	6		98.2422	7
98.4375	6		98.4375	4		98.4375	4
98.6328	6		98.6328	4		98.6328	12
98.8281	7		98.8281	5		98.8281	1
99.0234	9		99.0234	9		99.0234	11
99.2188	14		99.2188	5		99.2188	4
99.4141	3		99.4141	6		99.4141	2
99.6094	11		99.6094	4		99.6094	10
99.8047	10		99.8047	2		99.8047	5
100	12		100	3		100	6
100.195	7		100.195	5		100.195	6
100.391	10		100.391	6		100.391	5
100.586	12		100.586	2		100.586	4
100.781	4		100.781	7		100.781	7
100.977	6		100.977	0		100.977	1
101.172	6		101.172	8		101.172	5
101.367	4		101.367	5		101.367	4
101.562	3		101.562	4		101.562	3
101.758	7		101.758	3		101.758	4
101.953	5		101.953	6		101.953	5
102.148	9		102.148	6		102.148	5
102.344	8		102.344	5		102.344	4
102.539	7		102.539	6		102.539	8
102.734	7		102.734	2		102.734	5
102.93	6		102.93	6		102.93	6
103.125	6		103.125	3		103.125	5
103.32	5		103.32	4		103.32	9
103.516	3		103.516	2		103.516	4
103.711	6		103.711	6		103.711	2
103.906	7		103.906	8		103.906	6
104.102	3		104.102	5		104.102	4
104.297	3		104.297	3		104.297	3
104.492	7		104.492	6		104.492	4
104.688	6		104.688	2		104.688	12
104.883	8		104.883	6		104.883	2
105.078	7		105.078	5		105.078	3
105.273	4		105.273	3		105.273	8
105.469	3		105.469	7		105.469	3
105.664	6		105.664	0		105.664	7
105.859	9		105.859	5		105.859	4
106.055	4		106.055	6		106.055	1
106.25	7		106.25	3		106.25	3
106.445	2		106.445	3		106.445	1
106.641	4		106.641	6		106.641	5
106.836	6		106.836	6		106.836	5
107.031	7		107.031	3		107.031	3
107.227	3		107.227	4		107.227	4
107.422	6		107.422	3		107.422	1
107.617	5		107.617	2		107.617	4
107.812	6		107.812	4		107.812	3
108.008	6		108.008	5		108.008	9
108.203	7		108.203	6		108.203	2
108.398	8		108.398	1		108.398	3
108.594	6		108.594	2		108.594	4
108.789	9		108.789	4		108.789	4
108.984	6		108.984	4		108.984	2
109.18	7		109.18	4		109.18	2
109.375	0		109.375	6		109.375	1
109.57	2		109.57	2		109.57	4
109.766	2		109.766	6		109.766	2
109.961	8		109.961	3		109.961	0
110.156	7		110.156	3		110.156	4
110.352	10		110.352	4		110.352	3
110.547	7		110.547	2		110.547	3
110.742	4		110.742	7		110.742	8
110.938	8		110.938	4		110.938	5
111.133	4		111.133	2		111.133	1
111.328	3		111.328	2		111.328	6
111.523	8		111.523	3		111.523	5
111.719	13		111.719	4		111.719	3
111.914	6		111.914	2		111.914	3
112.109	4		112.109	5		112.109	5
112.305	2		112.305	2		112.305	4
112.5	7		112.5	2		112.5	4
112.695	10		112.695	4		112.695	5
112.891	5		112.891	3		112.891	7
113.086	7		113.086	4		113.086	2
113.281	4		113.281	0		113.281	4
113.477	5		113.477	9		113.477	3
113.672	4		113.672	2		113.672	4
113.867	8		113.867	3		113.867	5
114.062	6		114.062	2		114.062	2
114.258	6		114.258	3		114.258	4
114.453	3		114.453	1		114.453	4
114.648	3		114.648	3		114.648	0
114.844	3		114.844	3		114.844	3
115.039	5		115.039	5		115.039	2
115.234	6		115.234	1		115.234	2
115.43	6		115.43	2		115.43	3
115.625	5		115.625	3		115.625	3
115.82	10		115.82	3		115.82	5
116.016	4		116.016	2		116.016	3
116.211	5		116.211	4		116.211	4
116.406	4		116.406	1		116.406	3
116.602	7		116.602	0		116.602	3
116.797	4		116.797	4		116.797	1
116.992	6		116.992	3		116.992	2
117.188	8		117.188	1		117.188	2
117.383	5		117.383	1		117.383	3
117.578	4		117.578	0		117.578	5
117.773	3		117.773	2		117.773	1
117.969	4		117.969	3		117.969	2
118.164	3		118.164	4		118.164	3
118.359	6		118.359	0		118.359	7
118.555	5		118.555	5		118.555	6
118.75	2		118.75	4		118.75	7
118.945	4		118.945	1		118.945	4
119.141	5		119.141	5		119.141	7
119.336	3		119.336	3		119.336	1
119.531	6		119.531	2		119.531	5
119.727	5		119.727	3		119.727	5
119.922	1		119.922	0		119.922	4
120.117	1		120.117	6		120.117	3
120.312	7		120.312	0		120.312	6
120.508	4		120.508	3		120.508	2
120.703	2		120.703	1		120.703	1
120.898	7		120.898	0		120.898	6
121.094	1		121.094	1		121.094	7
121.289	5		121.289	3		121.289	2
121.484	3		121.484	2		121.484	7
121.68	8		121.68	4		121.68	3
121.875	4		121.875	5		121.875	0
122.07	2		122.07	3		122.07	4
122.266	3		122.266	1		122.266	3
122.461	2		122.461	1		122.461	5
122.656	2		122.656	3		122.656	5
122.852	4		122.852	1		122.852	5
123.047	5		123.047	2		123.047	2
123.242	1		123.242	4		123.242	2
123.438	5		123.438	0		123.438	4
123.633	3		123.633	0		123.633	5
123.828	4		123.828	1		123.828	3
124.023	4		124.023	4		124.023	4
124.219	1		124.219	4		124.219	5
124.414	2		124.414	4		124.414	0
124.609	0		124.609	3		124.609	4
124.805	7		124.805	1		124.805	5
125	4		125	1		125	3
125.195	1		125.195	3		125.195	2
125.391	3		125.391	4		125.391	5
125.586	4		125.586	1		125.586	5
125.781	3		125.781	2		125.781	2
125.977	9		125.977	2		125.977	4
126.172	7		126.172	3		126.172	4
126.367	8		126.367	4		126.367	4
126.562	2		126.562	2		126.562	2
126.758	5		126.758	4		126.758	4
126.953	5		126.953	3		126.953	8
127.148	3		127.148	3		127.148	3
127.344	2		127.344	3		127.344	1
127.539	5		127.539	4		127.539	2
127.734	2		127.734	0		127.734	1
127.93	4		127.93	1		127.93	3
128.125	1		128.125	5		128.125	2
128.32	4		128.32	3		128.32	3
128.516	5		128.516	1		128.516	1
128.711	3		128.711	2		128.711	0
128.906	5		128.906	2		128.906	3
129.102	3		129.102	2		129.102	2
129.297	6		129.297	1		129.297	4
129.492	1		129.492	1		129.492	2
129.688	3		129.688	2		129.688	2
129.883	0		129.883	1		129.883	5
130.078	3		130.078	3		130.078	5
130.273	1		130.273	1		130.273	0
130.469	0		130.469	2		130.469	2
130.664	4		130.664	1		130.664	3
130.859	4		130.859	3		130.859	4
131.055	3		131.055	2		131.055	0
131.25	2		131.25	2		131.25	2
131.445	5		131.445	2		131.445	4
131.641	5		131.641	3		131.641	1
131.836	2		131.836	2		131.836	2
132.031	0		132.031	3		132.031	2
132.227	3		132.227	2		132.227	2
132.422	1		132.422	1		132.422	1
132.617	4		132.617	5		132.617	1
132.812	8		132.812	3		132.812	2
133.008	3		133.008	1		133.008	1
133.203	1		133.203	2		133.203	2
133.398	1		133.398	0		133.398	2
133.594	9		133.594	3		133.594	0
133.789	4		133.789	4		133.789	4
133.984	5		133.984	0		133.984	1
134.18	2		134.18	2		134.18	1
134.375	3		134.375	1		134.375	2
134.57	4		134.57	0		134.57	2
134.766	5		134.766	3		134.766	5
134.961	3		134.961	3		134.961	6
135.156	4		135.156	2		135.156	2
135.352	4		135.352	0		135.352	4
135.547	4		135.547	2		135.547	1
135.742	2		135.742	3		135.742	0
135.938	3		135.938	2		135.938	2
136.133	8		136.133	2		136.133	5
136.328	4		136.328	3		136.328	4
136.523	4		136.523	1		136.523	2
136.719	0		136.719	1		136.719	2
136.914	2		136.914	3		136.914	4
137.109	3		137.109	2		137.109	3
137.305	2		137.305	1		137.305	3
137.5	3		137.5	3		137.5	1
137.695	6		137.695	1		137.695	1
137.891	1		137.891	3		137.891	4
138.086	6		138.086	0		138.086	3
138.281	5		138.281	1		138.281	3
138.477	3		138.477	1		138.477	1
138.672	4		138.672	1		138.672	2
138.867	6		138.867	3		138.867	5
139.062	4		139.062	1		139.062	2
139.258	3		139.258	1		139.258	3
139.453	5		139.453	3		139.453	2
139.648	1		139.648	3		139.648	4
139.844	1		139.844	1		139.844	2
140.039	3		140.039	5		140.039	7
140.234	1		140.234	4		140.234	3
140.43	1		140.43	3		140.43	3
140.625	6		140.625	3		140.625	3
140.82	3		140.82	2		140.82	4
141.016	5		141.016	0		141.016	4
141.211	3		141.211	3		141.211	2
141.406	7		141.406	2		141.406	3
141.602	2		141.602	3		141.602	0
141.797	0		141.797	0		141.797	4
141.992	2		141.992	1		141.992	1
142.188	5		142.188	2		142.188	3
142.383	5		142.383	7		142.383	1
142.578	4		142.578	0		142.578	1
142.773	0		142.773	1		142.773	3
142.969	2		142.969	4		142.969	2
143.164	1		143.164	0		143.164	0
143.359	7		143.359	4		143.359	2
143.555	0		143.555	4		143.555	4
143.75	1		143.75	1		143.75	2
143.945	2		143.945	2		143.945	2
144.141	4		144.141	0		144.141	3
144.336	5		144.336	2		144.336	6
144.531	1		144.531	1		144.531	5
144.727	2		144.727	0		144.727	1
144.922	2		144.922	1		144.922	2
145.117	2		145.117	2		145.117	5
145.312	5		145.312	3		145.312	1
145.508	4		145.508	2		145.508	2
145.703	3		145.703	6		145.703	2
145.898	2		145.898	1		145.898	2
146.094	1		146.094	1		146.094	2
146.289	4		146.289	3		146.289	2
146.484	6		146.484	1		146.484	4
146.68	5		146.68	1		146.68	4
146.875	3		146.875	3		146.875	3
147.07	4		147.07	0		147.07	1
147.266	4		147.266	1		147.266	1
147.461	3		147.461	2		147.461	3
147.656	2		147.656	1		147.656	3
147.852	2		147.852	7		147.852	3
148.047	0		148.047	3		148.047	2
148.242	1		148.242	1		148.242	2
148.438	5		148.438	0		148.438	0
148.633	4		148.633	1		148.633	2
148.828	7		148.828	1		148.828	6
149.023	2		149.023	0		149.023	1
149.219	1		149.219	5		149.219	5
149.414	0		149.414	0		149.414	4
149.609	2		149.609	2		149.609	1
149.805	2		149.805	2		149.805	5
150	3		150	2		150	2
150.195	2		150.195	0		150.195	4
150.391	4		150.391	2		150.391	4
150.586	2		150.586	2		150.586	3
150.781	1		150.781	0		150.781	3
150.977	2		150.977	2		150.977	1
151.172	2		151.172	3		151.172	2
151.367	1		151.367	1		151.367	0
151.562	2		151.562	0		151.562	3
151.758	3		151.758	0		151.758	5
151.953	3		151.953	0		151.953	1
152.148	1		152.148	2		152.148	1
152.344	0		152.344	2		152.344	2
152.539	0		152.539	0		152.539	2
152.734	3		152.734	1		152.734	4
152.93	1		152.93	0		152.93	1
153.125	2		153.125	2		153.125	4
153.32	4		153.32	1		153.32	0
153.516	2		153.516	0		153.516	3
153.711	4		153.711	0		153.711	1
153.906	3		153.906	4		153.906	3
154.102	1		154.102	3		154.102	0
154.297	3		154.297	0		154.297	0
154.492	2		154.492	3		154.492	3
154.688	2		154.688	0		154.688	1
154.883	2		154.883	3		154.883	3
155.078	3		155.078	3		155.078	4
155.273	2		155.273	0		155.273	1
155.469	3		155.469	0		155.469	2
155.664	2		155.664	3		155.664	1
155.859	3		155.859	0		155.859	1
156.055	3		156.055	2		156.055	5
156.25	2		156.25	4		156.25	4
156.445	1		156.445	3		156.445	2
156.641	2		156.641	1		156.641	1
156.836	2		156.836	1		156.836	5
157.031	2		157.031	1		157.031	3
157.227	1		157.227	1		157.227	1
157.422	0		157.422	2		157.422	1
157.617	2		157.617	2		157.617	3
157.812	0		157.812	0		157.812	1
158.008	2		158.008	4		158.008	2
158.203	2		158.203	1		158.203	2
158.398	1		158.398	0		158.398	3
158.594	0		158.594	0		158.594	1
158.789	1		158.789	2		158.789	3
158.984	4		158.984	1		158.984	1
159.18	1		159.18	0		159.18	1
159.375	2		159.375	4		159.375	1
159.57	3		159.57	2		159.57	3
159.766	3		159.766	5		159.766	0
159.961	3		159.961	1		159.961	4
160.156	0		160.156	1		160.156	3
160.352	3		160.352	1		160.352	2
160.547	3		160.547	1		160.547	1
160.742	2		160.742	3		160.742	2
160.938	4		160.938	1		160.938	0
161.133	1		161.133	4		161.133	0
161.328	4		161.328	1		161.328	0
161.523	0		161.523	2		161.523	0
161.719	2		161.719	3		161.719	3
161.914	5		161.914	0		161.914	3
162.109	2		162.109	0		162.109	0
162.305	5		162.305	1		162.305	5
162.5	1		162.5	3		162.5	1
162.695	3		162.695	0		162.695	3
162.891	3		162.891	0		162.891	2
163.086	3		163.086	2		163.086	3
163.281	5		163.281	2		163.281	0
163.477	1		163.477	2		163.477	3
163.672	3		163.672	0		163.672	0
163.867	2		163.867	2		163.867	2
164.062	0		164.062	2		164.062	2
164.258	2		164.258	1		164.258	0
164.453	2		164.453	0		164.453	3
164.648	1		164.648	1		164.648	1
164.844	0		164.844	1		164.844	1
165.039	2		165.039	0		165.039	2
165.234	1		165.234	2		165.234	1
165.43	3		165.43	1		165.43	0
165.625	4		165.625	1		165.625	4
165.82	1		165.82	2		165.82	1
166.016	2		166.016	0		166.016	2
166.211	2		166.211	0		166.211	1
166.406	1		166.406	3		166.406	3
166.602	0		166.602	2		166.602	1
166.797	4		166.797	1		166.797	0
166.992	3		166.992	3		166.992	2
167.188	5		167.188	4		167.188	1
167.383	3		167.383	0		167.383	1
167.578	1		167.578	3		167.578	2
167.773	3		167.773	0		167.773	2
167.969	2		167.969	2		167.969	1
168.164	4		168.164	2		168.164	2
168.359	2		168.359	2		168.359	3
168.555	2		168.555	2		168.555	0
168.75	1		168.75	2		168.75	1
168.945	1		168.945	2		168.945	2
169.141	1		169.141	2		169.141	1
169.336	1		169.336	0		169.336	0
169.531	3		169.531	2		169.531	1
169.727	3		169.727	0		169.727	2
169.922	1		169.922	2		169.922	2
170.117	3		170.117	1		170.117	0
170.312	2		170.312	1		170.312	2
170.508	3		170.508	0		170.508	0
170.703	2		170.703	1		170.703	3
170.898	2		170.898	0		170.898	0
171.094	1		171.094	0		171.094	2
171.289	0		171.289	0		171.289	1
171.484	1		171.484	1		171.484	4
171.68	2		171.68	0		171.68	3
171.875	2		171.875	1		171.875	0
172.07	0		172.07	2		172.07	3
172.266	2		172.266	0		172.266	1
172.461	3		172.461	1		172.461	1
172.656	1		172.656	3		172.656	0
172.852	2		172.852	2		172.852	2
173.047	0		173.047	1		173.047	2
173.242	1		173.242	1		173.242	1
173.438	4		173.438	0		173.438	2
173.633	4		173.633	1		173.633	3
173.828	3		173.828	1		173.828	1
174.023	5		174.023	1		174.023	2
174.219	1		174.219	1		174.219	2
174.414	5		174.414	2		174.414	3
174.609	1		174.609	0		174.609	3
174.805	3		174.805	2		174.805	1
175	3		175	1		175	0
175.195	1		175.195	0		175.195	3
175.391	3		175.391	2		175.391	4
175.586	0		175.586	1		175.586	0
175.781	0		175.781	4		175.781	2
175.977	2		175.977	0		175.977	0
176.172	5		176.172	1		176.172	2
176.367	3		176.367	0		176.367	1
176.562	1		176.562	1		176.562	0
176.758	4		176.758	0		176.758	1
176.953	2		176.953	0		176.953	2
177.148	1		177.148	1		177.148	3
177.344	2		177.344	2		177.344	3
177.539	2		177.539	1		177.539	1
177.734	1		177.734	0		177.734	3
177.93	2		177.93	3		177.93	0
178.125	3		178.125	0		178.125	1
178.32	0		178.32	1		178.32	1
178.516	1		178.516	3		178.516	1
178.711	1		178.711	1		178.711	0
178.906	6		178.906	2		178.906	0
179.102	4		179.102	0		179.102	3
179.297	1		179.297	1		179.297	2
179.492	1		179.492	1		179.492	2
179.688	2		179.688	2		179.688	3
179.883	2		179.883	1		179.883	1
180.078	3		180.078	0		180.078	3
180.273	1		180.273	1		180.273	2
180.469	1		180.469	2		180.469	1
180.664	0		180.664	0		180.664	5
180.859	0		180.859	0		180.859	1
181.055	0		181.055	2		181.055	0
181.25	0		181.25	1		181.25	1
181.445	3		181.445	4		181.445	1
181.641	5		181.641	1		181.641	2
181.836	1		181.836	0		181.836	3
182.031	2		182.031	1		182.031	3
182.227	0		182.227	0		182.227	1
182.422	1		182.422	1		182.422	1
182.617	0		182.617	1		182.617	0
182.812	0		182.812	2		182.812	2
183.008	2		183.008	0		183.008	2
183.203	2		183.203	0		183.203	0
183.398	2		183.398	0		183.398	3
183.594	3		183.594	1		183.594	0
183.789	2		183.789	1		183.789	1
183.984	5		183.984	0		183.984	0
184.18	0		184.18	1		184.18	1
184.375	2		184.375	1		184.375	0
184.57	2		184.57	3		184.57	3
184.766	2		184.766	2		184.766	0
184.961	3		184.961	3		184.961	0
185.156	1		185.156	2		185.156	0
185.352	1		185.352	3		185.352	1
185.547	0		185.547	0		185.547	2
185.742	1		185.742	3		185.742	0
185.938	1		185.938	2		185.938	1
186.133	1		186.133	1		186.133	4
186.328	1		186.328	0		186.328	0
186.523	0		186.523	0		186.523	1
186.719	2		186.719	1		186.719	0
186.914	0		186.914	2		186.914	0
187.109	1		187.109	1		187.109	1
187.305	3		187.305	0		187.305	1
187.5	2		187.5	2		187.5	2
187.695	1		187.695	0		187.695	1
187.891	1		187.891	0		187.891	1
188.086	1		188.086	2		188.086	1
188.281	2		188.281	1		188.281	0
188.477	1		188.477	2		188.477	1
188.672	1		188.672	5		188.672	2
188.867	3		188.867	1		188.867	1
189.062	1		189.062	0		189.062	2
189.258	2		189.258	1		189.258	0
189.453	3		189.453	1		189.453	0
189.648	2		189.648	0		189.648	4
189.844	0		189.844	1		189.844	1
190.039	2		190.039	0		190.039	1
190.234	0		190.234	2		190.234	1
190.43	1		190.43	0		190.43	0
190.625	1		190.625	1		190.625	1
190.82	2		190.82	1		190.82	0
191.016	3		191.016	1		191.016	1
191.211	1		191.211	1		191.211	1
191.406	2		191.406	3		191.406	1
191.602	1		191.602	0		191.602	2
191.797	3		191.797	0		191.797	2
191.992	4		191.992	1		191.992	0
192.188	0		192.188	1		192.188	2
192.383	1		192.383	1		192.383	1
192.578	3		192.578	1		192.578	0
192.773	1		192.773	1		192.773	2
192.969	5		192.969	2		192.969	0
193.164	1		193.164	2		193.164	3
193.359	1		193.359	0		193.359	2
193.555	1		193.555	0		193.555	1
193.75	0		193.75	1		193.75	2
193.945	3		193.945	0		193.945	3
194.141	2		194.141	0		194.141	1
194.336	2		194.336	1		194.336	0
194.531	2		194.531	2		194.531	1
194.727	2		194.727	1		194.727	0
194.922	0		194.922	3		194.922	1
195.117	1		195.117	4		195.117	1
195.312	1		195.312	2		195.312	1
195.508	4		195.508	2		195.508	0
195.703	3		195.703	2		195.703	2
195.898	1		195.898	0		195.898	0
196.094	1		196.094	2		196.094	0
196.289	3		196.289	1		196.289	0
196.484	2		196.484	0		196.484	1
196.68	1		196.68	0		196.68	1
196.875	1		196.875	1		196.875	3
197.07	1		197.07	0		197.07	1
197.266	3		197.266	1		197.266	3
197.461	2		197.461	0		197.461	1
197.656	1		197.656	0		197.656	1
197.852	0		197.852	1		197.852	1
198.047	1		198.047	1		198.047	1
198.242	1		198.242	1		198.242	0
198.438	2		198.438	1		198.438	2
198.633	2		198.633	2		198.633	3
198.828	1		198.828	3		198.828	1
199.023	0		199.023	1		199.023	2
199.219	0		199.219	0		199.219	0
199.414	2		199.414	0		199.414	2
199.609	4		199.609	3		199.609	1
199.805	3		199.805	2		199.805	2

## Sheet: (i)
0 μg/L			0.5 μg/L			1.0 μg/L			3.0 μg/L			5.0 μg/L			7.0 μg/L			10.0 μg/L			20.0 μg/L			30.0 μg/L			50.0 μg/L
Wavelength (nm)	Fluorescence Intensity		Wavelength (nm)	Fluorescence Intensity		Wavelength (nm)	Fluorescence Intensity		Wavelength (nm)	Fluorescence Intensity		Wavelength (nm)	Fluorescence Intensity		Wavelength (nm)	Fluorescence Intensity		Wavelength (nm)	Fluorescence Intensity		Wavelength (nm)	Fluorescence Intensity		Wavelength (nm)	Fluorescence Intensity		Wavelength (nm)	Fluorescence Intensity
450	82468.6		450	83014.8		450	66040		450	78940		450	68710		450	76790		450	61149		450	63130		450	79270		450	75166.7
451	81820.5		451	83330		451	65770		451	80100		451	67350		451	77030		451	61271.4		451	63100		451	79580		451	75344.8
452	78569.5		452	84059.1		452	64730		452	78160		452	68680		452	78200		452	60669.6		452	61520		452	78440		452	75114.3
453	79238.2		453	83911.3		453	65570		453	77980		453	65850		453	76910		453	61098		453	60670		453	76760		453	74401.9
454	79217.6		454	83270.9		454	65170		454	77190		454	65230		454	75850		454	60078		454	62310		454	77510		454	74726.7
455	78548.9		455	81704.4		455	62230		455	77120		455	65890		455	74460		455	60282		455	59700		455	76880		455	72338.1
456	75822.6		456	80177.3		456	62580		456	73870		456	63480		456	73180		456	58425.6		456	57740		456	74730		456	72264.8
457	78260.8		457	81064		457	62710		457	74260		457	62950		457	71810		457	58507.2		457	58660		457	73380		457	70138.1
458	75750.5		458	78837.4		458	60800		458	72780		458	61860		458	71570		458	58027.8		458	55450		458	73170		458	70085.7
459	76470.7		459	77763.5		459	62050		459	72300		459	61360		459	71700		459	57813.6		459	59340		459	72530		459	67749.5
460	75637.4		460	77349.8		460	60470		460	72060		460	60900		460	72210		460	57181.2		460	56820		460	72120		460	67728.6
461	75740.3		461	76216.7		461	60840		461	72080		461	60810		461	70600		461	55559.4		461	56890		461	72300		461	68430.5
462	76573.6		462	77960.6		462	62280		462	73460		462	62620		462	71130		462	57803.4		462	57020		462	73250		462	69142.9
463	74145.6		463	76748.8		463	63220		463	72200		463	63010		463	69000		463	55355.4		463	57530		463	70130		463	68409.5
464	75874		464	77753.7		464	63110		464	73200		464	62840		464	68720		464	57293.4		464	57890		464	73050		464	67571.4
465	76892.5		465	78541.9		465	61960		465	72620		465	64120		465	70840		465	58078.8		465	58290		465	71340		465	68210.5
466	75791.7		466	78423.6		466	63330		466	73400		466	64340		466	70010		466	59190.6		466	57300		466	73390		466	68943.8
467	76583.9		467	78118.2		467	62360		467	72880		467	63890		467	71040		467	57640.2		467	57610		467	72430		467	69719
468	76223.8		468	79704.4		468	63090		468	72710		468	64490		468	71840		468	58976.4		468	58710		468	71090		468	70515.2
469	76244.4		469	80009.9		469	62280		469	72580		469	64120		469	70640		469	58068.6		469	57440		469	72870		469	69404.8
470	76326.7		470	78827.6		470	65030		470	73260		470	64900		470	70300		470	59598.6		470	58790		470	71890		470	70295.2
471	76347.2		471	79024.6		471	64340		471	72800		471	63400		471	69850		471	56181.6		471	58470		471	73680		471	69174.3
472	74732		472	77014.8		472	61990		472	71790		472	63140		472	68370		472	56120.4		472	57430		472	71140		472	67906.7
473	72612.7		473	74758.6		473	60540		473	69520		473	62800		473	68680		473	55998		473	55730		473	69930		473	67644.8
474	71090.1		474	73300.5		474	58870		474	68600		474	60700		474	65220		474	54906.6		474	55230		474	69020		474	65968.6
475	70256.8		475	74463.1		475	58540		475	66990		475	58720		475	64500		475	54192.6		475	53180		475	67890		475	66911.4
476	69958.4		476	72216.7		476	57210		476	66440		476	59480		476	64230		476	52978.8		476	53790		476	67710		476	64271.4
477	69783.5		477	72394.1		477	57870		477	65840		477	58650		477	65850		477	53203.2		477	53400		477	66140		477	65937.1
478	68795.9		478	69891.6		478	55580		478	66580		478	58670		478	63300		478	52713.6		478	51670		478	65880		478	63821
479	66686.8		479	68285.7		479	57260		479	63830		479	58120		479	63000		479	51387.6		479	51980		479	65690		479	63391.4
480	64629.2		480	67270.9		480	56810		480	62420		480	55170		480	62770		480	50245.2		480	51560		480	65680		480	63904.8
481	66254.7		481	70236.5		481	57310		481	64060		481	56120		481	63130		481	52162.8		481	52760		481	65810		481	64072.4
482	66583.9		482	68670		482	57380		482	64260		482	57370		482	62310		482	53427.6		482	52000		482	65930		482	63873.3
483	67849.4		483	67881.8		483	57840		483	64940		483	57100		483	63830		483	52489.2		483	54900		483	64450		483	65350.5
484	68466.6		484	67970.4		484	58630		484	64020		484	57430		484	62900		484	52428		484	53390		484	66870		484	65958.1
485	67190.9		485	69586.2		485	57600		485	65140		485	57610		485	63850		485	54916.8		485	54560		485	67170		485	67320
486	68600.4		486	67458.1		486	57850		486	65540		486	58190		486	62750		486	53529.6		486	54600		486	67530		486	66209.5
487	68260.9		487	68610.8		487	58540		487	64380		487	57610		487	62930		487	53713.2		487	55430		487	69370		487	67801.9
488	68127.1		488	69694.6		488	59860		488	66280		488	56820		488	64880		488	56895.6		488	56540		488	68770		488	69823.8
489	67149.8		489	69182.3		489	60050		489	66420		489	58500		489	65220		489	55845		489	57020		489	71450		489	69142.9
490	67540.7		490	69724.1		490	59690		490	65800		490	60610		490	63760		490	56416.2		490	57640		490	71950		490	71940
491	68158		491	70689.7		491	60100		491	67740		491	58630		491	63780		491	56650.8		491	57290		491	73010		491	72641.9
492	69505.7		492	70403.9		492	63190		492	67290		492	61520		492	69240		492	57936		492	59760		492	74560		492	76444.8
493	71028.4		493	73655.2		493	65840		493	70160		493	65740		493	70040		493	59343.6		493	63110		493	75910		493	79032.4
494	72900.8		494	76029.6		494	65960		494	72180		494	66330		494	72250		494	62332.2		494	63720		494	79740		494	80897.1
495	75493.3		495	77379.3		495	70220		495	72980		495	66360		495	73960		495	65096.4		495	68190		495	83860		495	85841.9
496	77777.3		496	80167.5		496	70660		496	76490		496	70190		496	76060		496	67014		496	70030		496	85960		496	89079
497	78230		497	82009.9		497	74040		497	78650		497	73160		497	78430		497	68635.8		497	74620		497	90340		497	93269.5
498	82767		498	84157.6		498	77620		498	81240		498	76880		498	82500		498	75694.2		498	77300		498	92450		498	99901
499	85750.5		499	87379.3		499	80170		499	83580		499	75860		499	85860		499	76061.4		499	79380		499	98440		499	105150
500	86470.6		500	89842.4		500	81930		500	87770		500	83650		500	90130		500	80386.2		500	85490		500	103390		500	110639
501	89505.6		501	93940.9		501	85890		501	90810		501	85250		501	92860		501	86139		501	89050		501	109090		501	117815
502	94948		502	96620.7		502	89920		502	94670		502	90850		502	99820		502	90086.4		502	96070		502	114330		502	125557
503	97664		503	103369		503	96200		503	101610		503	94360		503	103080		503	96655.2		503	102660		503	120720		503	131361
504	104506		504	110039		504	101550		504	106840		504	101200		504	109780		504	100521		504	105470		504	129150		504	143115
505	108178		505	115163		505	107990		505	113140		505	107990		505	118510		505	107233		505	115340		505	138050		505	150553
506	114505		506	121172		506	113710		506	121290		506	116550		506	125060		506	114648		506	121640		506	146920		506	164455
507	122314		507	130424		507	120470		507	127970		507	122200		507	132020		507	124379		507	132700		507	158870		507	174994
508	127921		508	135044		508	128500		508	137570		508	132210		508	140230		508	131866		508	142930		508	172280		508	189933
509	136275		509	143537		509	135250		509	145120		509	137820		509	150270		509	141137		509	151570		509	185340		509	204537
510	143476		510	151626		510	147850		510	154990		510	151520		510	163570		510	153224		510	163850		510	197060		510	221268
511	151254		511	163635		511	158860		511	164270		511	159780		511	174090		511	164659		511	175660		511	210590		511	237810
512	160390		512	172108		512	169470		512	175410		512	172270		512	185230		512	176511		512	192250		512	225300		512	253953
513	172684		513	183655		513	177310		513	187030		513	183860		513	201280		513	187721		513	204420		513	242180		513	272077
514	184628		514	194621		514	190810		514	199060		514	196030		514	216600		514	201797		514	218960		514	258430		514	293669
515	197715		515	206138		515	202680		515	211300		515	208760		515	227810		515	216699		515	232990		515	277580		515	318958
516	205914		516	217567		516	215660		516	229080		516	223100		516	242940		516	234202		516	254170		516	297000		516	339753
517	219042		517	230039		517	228920		517	238930		517	240020		517	260820		517	251195		517	269740		517	318000		517	365891
518	232499		518	243704		518	241050		518	254170		518	253190		518	275790		518	267872		518	287790		518	337420		518	392281
519	244453		519	259901		519	255870		519	268330		519	270040		519	295120		519	287161		519	306220		519	363620		519	422096
520	254844		520	271626		520	274660		520	289860		520	287320		520	314560		520	304113		520	330760		520	384450		520	446600
521	271521		521	286266		521	287750		521	302840		521	302390		521	331590		521	325533		521	349260		521	408960		521	481999
522	285605		522	301458		522	302100		522	319660		522	320040		522	349940		522	343148		522	370210		522	434800		522	511144
523	296963		523	315576		523	320130		523	340190		523	338690		523	373850		523	362681		523	391880		523	461010		523	537607
524	314113		524	326601		524	331070		524	353460		524	360020		524	388190		524	380338		524	413450		524	480730		524	571403
525	323300		525	344365		525	347810		525	371970		525	373270		525	406730		525	400962		525	438060		525	509430		525	598966
526	338485		526	358502		526	363560		526	386960		526	392400		526	424770		526	422729		526	460580		526	530030		526	631033
527	347220		527	373379		527	378990		527	404590		527	405380		527	447590		527	446995		527	484120		527	554250		527	667920
528	363526		528	385251		528	390930		528	425460		528	426490		528	463220		528	466079		528	501470		528	577790		528	696195
529	375749		529	395498		529	402740		529	436770		529	441020		529	481740		529	484194		529	527820		529	601990		529	718468
530	382045		530	407872		530	418440		530	450410		530	458310		530	500360		530	501779		530	543930		530	623940		530	750630
531	395707		531	417458		531	426200		531	464080		531	473770		531	518670		531	519639		531	562980		531	642060		531	773321
532	405111		532	425980		532	436550		532	475270		532	485590		532	530140		532	539804		532	586380		532	660700		532	800308
533	412765		533	435980		533	448920		533	485070		533	494120		533	540850		533	547740		533	596880		533	679690		533	822957
534	415553		534	439586		534	448990		534	496580		534	510020		534	555690		534	562295		534	611870		534	694430		534	841573
535	423351		535	448000		535	456300		535	505050		535	515970		535	567710		535	576494		535	622930		535	704970		535	856690
536	428876		536	443803		536	458000		536	509820		536	523040		536	574110		536	588050		536	639820		536	710490		536	867795
537	428166		537	451862		537	462470		537	517900		537	529760		537	578300		537	591569		537	648240		537	723790		537	884295
538	433588		538	451852		538	463370		538	519310		538	531830		538	581210		538	593477		538	654540		538	724570		538	888507
539	428001		539	452424		539	461550		539	515650		539	537380		539	585340		539	600545		539	654820		539	730290		539	899381
540	427724		540	446887		540	464540		540	515620		540	530150		540	586520		540	604126		540	655970		540	727180		540	892959
541	422909		541	445635		541	459900		541	513270		541	531420		541	583470		541	594670		541	656500		541	716360		541	896280
542	417610		542	438256		542	452480		542	511750		542	520960		542	572540		542	598414		542	648800		542	718970		542	888035
543	408238		543	429044		543	443360		543	496610		543	515040		543	570970		543	589244		543	651140		543	707200		543	873442
544	406962		544	416581		544	432770		544	495600		544	505560		544	557570		544	577983		544	638810		544	693110		544	859435
545	391160		545	409300		545	424860		545	483570		545	497210		545	547290		545	564488		545	624140		545	681650		545	848844
546	381798		546	397143		546	411300		546	471370		546	480420		546	529470		546	553370		546	605040		546	664840		546	821710
547	368125		547	385941		547	400940		547	450450		547	470080		547	517780		547	542110		547	593860		547	641600		547	801072
548	351623		548	372276		548	387240		548	439340		548	455780		548	500750		548	520129		548	579630		548	622190		548	780361
549	344761		549	357547		549	367420		549	424450		549	432310		549	484220		549	505114		549	555180		549	605150		549	755627
550	325317		550	344690		550	354110		550	409800		550	424100		550	469510		550	487866		550	539290		550	574850		550	721988
551	318012		551	328788		551	338650		551	391110		551	401270		551	447840		551	464600		551	518010		551	553020		551	695336
552	298434		552	312384		552	321680		552	374030		552	385780		552	427480		552	446699		552	495450		552	530030		552	660618
553	289124		553	297576		553	308010		553	352900		553	365360		553	408810		553	426941		553	471320		553	503140		553	625617
554	274926		554	284108		554	293570		554	338150		554	350110		554	384000		554	399901		554	444860		554	473870		554	598159
555	259330		555	267635		555	275160		555	320110		555	330620		555	365780		555	381602		555	421480		555	453880		555	566469
556	246624		556	253655		556	260020		556	302810		556	313350		556	347490		556	359244		556	397120		556	423670		556	530326
557	229278		557	239970		557	242380		557	282670		557	293940		557	325850		557	339201		557	373640		557	403110		557	501370
558	213785		558	224906		558	226660		558	268170		558	275600		558	303490		558	320341		558	351190		558	371070		558	466400
559	205390		559	207921		559	213790		559	248640		559	258580		559	287800		559	299278		559	328330		559	354620		559	438879
560	193270		560	197626		560	202050		560	236680		560	242630		560	266960		560	281326		560	311490		560	328680		560	412479
561	180040		561	185498		561	188430		561	222350		561	227260		561	254340		561	263089		561	293850		561	308050		561	385870
562	170061		562	172798		562	175160		562	204380		562	212160		562	235780		562	240292		562	272310		562	290360		562	357710
563	157674		563	165094		563	164060		563	195430		563	196830		563	219170		563	228194		563	252100		563	268360		563	334735
564	147623		564	152778		564	154410		564	180440		564	183480		564	205000		564	213761		564	236640		564	251270		564	311447
565	138168		565	142631		565	143180		565	164620		565	170820		565	190130		565	198951		565	217140		565	230900		565	287666
566	131275		566	133172		566	135280		566	157060		566	161460		566	176850		566	184977		566	206330		566	214290		566	269867
567	122314		567	125675		567	129420		567	148260		567	152230		567	166970		567	172084		567	192690		567	202980		567	252089
568	116172		568	119517		568	118820		568	136400		568	137310		568	153650		568	160691		568	176710		568	189230		568	232613
569	110143		569	112700		569	111610		569	127170		569	128370		569	147350		569	150450		569	165640		569	177390		569	218051
570	103971		570	105734		570	105680		570	123670		570	123100		570	135720		570	140791		570	154750		570	164570		570	205239
571	97818.3		571	100995		571	100030		571	113900		571	118030		571	126930		571	133487		571	144690		571	154080		571	190290
572	91902.7		572	94660.1		572	94210		572	108730		572	107470		572	119620		572	123308		572	135640		572	144000		572	178284
573	89186.7		573	90719.2		573	89140		573	102280		573	100640		573	112600		573	116596		573	125680		573	133940		573	167745
574	85431.6		574	84256.2		574	83330		574	96420		574	95120		574	107160		574	110578		574	120200		574	127830		574	155645
575	80369.9		575	81536.9		575	81920		575	91580		575	92410		575	102540		575	102184		575	115290		575	122520		575	148825
576	74701.2		576	76817.7		576	75310		576	88500		576	86310		576	95390		576	97359		576	105630		576	112880		576	138045
577	74022.2		577	73280.8		577	73340		577	83040		577	83620		577	90440		577	92922		577	101620		577	107120		577	133770
578	70009.8		578	71684.7		578	69620		578	78880		578	78490		578	85780		578	88046.4		578	96260		578	103140		578	124070
579	67509.9		579	67911.3		579	66780		579	76350		579	74150		579	82750		579	83793		579	91290		579	97410		579	114871
580	63703.3		580	64650.2		580	64000		580	72900		580	72410		580	79930		580	81498		580	85180		580	91820		580	112462
581	63178.6		581	63950.7		581	61750		581	68930		581	67850		581	76040		581	76153.2		581	82430		581	87460		581	104353
582	60534.6		582	61566.5		582	59750		582	67760		582	65510		582	73630		582	72195.6		582	80100		582	84070		582	99869.5
583	58559.3		583	59507.4		583	57960		583	65050		583	63940		583	68980		583	69696.6		583	76290		583	80730		583	96381
584	56594.3		584	58206.9		584	56550		584	62410		584	59980		584	66180		584	68544		584	74170		584	78480		584	92096.2
585	54804.2		585	56532		585	52850		585	59930		585	59500		585	64900		585	64708.8		585	70790		585	74600		585	88618.1
586	51954.4		586	54453.2		586	51900		586	57890		586	58620		586	62940		586	62740.2		586	66770		586	70880		586	84815.2
587	51913.2		587	51694.6		587	50760		587	57080		587	55320		587	60800		587	60475.8		587	64230		587	70910		587	84197.1
588	49814.5		588	51724.1		588	49890		588	55290		588	53900		588	59500		588	58282.8		588	64250		588	67240		588	80341.9
589	49289.8		589	49832.5		589	48220		589	52980		589	51850		589	57880		589	56457		589	61540		589	65180		589	76371.4
590	47798		590	47753.7		590	46870		590	52400		590	48910		590	56910		590	56589.6		590	60050		590	63300		590	75711.4
591	45637.6		591	48019.7		591	45740		591	49820		591	49750		591	54530		591	53682.6		591	56970		591	63490		591	71332.4
592	44927.7		592	46561.6		592	44490		592	48640		592	48230		592	53720		592	53917.2		592	55450		592	59290		592	69279
593	44392.7		593	45832.5		593	42310		593	48620		593	47030		593	51210		593	49429.2		593	55600		593	57690		593	67697.1
594	43425.6		594	43586.2		594	43280		594	46650		594	45690		594	50020		594	48827.4		594	52810		594	56770		594	64973.3
595	43117		595	44679.8		595	42620		595	47520		595	44740		595	50170		595	49174.2		595	51260		595	56410		595	64931.4
596	41923.6		596	42709.4		596	40500		596	44560		596	43740		596	47280		596	49194.6		596	50450		596	54510		596	61977.1
597	41615		597	43221.7		597	40620		597	44540		597	43710		597	47450		597	47481		597	49840		597	52390		597	60416.2
598	41152		598	40985.2		598	38910		598	44400		598	42910		598	45980		598	45400.2		598	49270		598	51100		598	59892.4
599	40277.5		599	41468		599	37720		599	43060		599	41460		599	44910		599	44013		599	47860		599	52920		599	57126.7
600	40339.2		600	39290.6		600	38490		600	42510		600	39610		600	45160		600	43452		600	46580		600	49100		600	57063.8
601	38322.8		601	39960.6		601	38280		601	40540		601	40540		601	44740		601	41840.4		601	44750		601	49240		601	56037.1
602	38837.2		602	39734		602	37370		602	40430		602	39320		602	43520		602	41279.4		602	44410		602	49000		602	55010.5
603	39228.1		603	37684.7		603	36790		603	40230		603	39100		603	42530		603	42544.2		603	45050		603	46440		603	54130.5
604	37715.8		604	38049.3		604	37100		604	39590		604	38600		604	42410		604	41483.4		604	42970		604	46280		604	52140
605	36213.8		605	38433.5		605	35060		605	38410		605	38510		605	41710		605	39851.4		605	43210		605	46050		605	51480
606	37993.6		606	37399		606	35640		606	38320		606	37330		606	41700		606	39127.2		606	42340		606	44850		606	52066.7
607	37232.3		607	37605.9		607	35000		607	38660		607	36310		607	39570		607	40208.4		607	40970		607	45480		607	49845.7
608	34711.7		608	36453.2		608	34070		608	38900		608	36500		608	39260		608	39372		608	39950		608	44980		608	49185.7
609	35956.6		609	36472.9		609	33680		609	37950		609	35750		609	39680		609	37740		609	40900		609	43560		609	48483.8
610	35133.5		610	36867		610	34470		610	37510		610	34400		610	39240		610	37005.6		610	40860		610	43400		610	48567.6
611	33899		611	35103.4		611	33520		611	36220		611	35350		611	38260		611	36903.6		611	39490		611	41450		611	47520
612	35503.9		612	35596.1		612	33870		612	35990		612	35050		612	38220		612	35098.2		612	39090		612	41210		612	47184.8
613	34948.3		613	34699.5		613	32420		613	35670		613	34240		613	36720		613	36597.6		613	39550		613	40020		613	46901.9
614	34722		614	35093.6		614	33450		614	35800		614	34260		614	36920		614	36097.8		614	37510		614	39400		614	46283.8
615	32973		615	34985.2		615	32640		615	35040		615	33120		615	36020		615	35536.8		615	37810		615	39470		615	46503.8
616	34650		616	35270.9		616	32990		616	35760		616	33310		616	35970		616	34486.2		616	36780		616	40230		616	43811.4
617	33878.4		617	33231.5		617	33190		617	35500		617	33520		617	35950		617	35751		617	36750		617	39570		617	44942.9
618	33487.4		618	33871.9		618	31660		618	34260		618	33550		618	35550		618	33619.2		618	37550		618	38790		618	44272.4
619	32119.1		619	33546.8		619	32350		619	34140		619	32530		619	34870		619	34598.4		619	35990		619	39580		619	43298.1
620	33322.8		620	32886.7		620	29980		620	33620		620	30750		620	35230		620	32742		620	35450		620	39160		620	42669.5
621	32952.5		621	32788.2		621	32110		621	32560		621	31260		621	34750		621	33180.6		621	34370		621	37590		621	41548.6
622	32263.2		622	32876.8		622	30380		622	33480		622	31750		622	34210		622	32517.6		622	36190		622	37090		622	41077.1
623	32520.4		623	33014.8		623	30540		623	33170		623	30460		623	33680		623	32925.6		623	33910		623	38100		623	39872.4
624	32304.3		624	32906.4		624	30490		624	31930		624	31190		624	33320		624	33058.2		624	34320		624	37650		624	40144.8
625	32078		625	32482.8		625	29720		625	33180		625	31330		625	32010		625	32058.6		625	34300		625	37160		625	40102.9
626	31645.9		626	31970.4		626	29290		626	32230		626	29560		626	32300		626	30875.4		626	33310		626	35350		626	39044.8
627	30987.5		627	30601		627	29490		627	32750		627	29560		627	32820		627	30936.6		627	32990		627	35810		627	40312.4
628	30359.9		628	30857.1		628	29400		628	31590		628	28540		628	32020		628	30916.2		628	31890		628	35510		628	39023.8
629	29999.8		629	32019.7		629	28870		629	31550		629	30420		629	32100		629	30671.4		629	33250		629	35840		629	38678.1
630	29598.6		630	29468		630	28270		630	29880		630	28820		630	30760		630	31375.2		630	32250		630	35070		630	39118.1
631	30853.7		631	31310.3		631	29870		631	31010		631	29540		631	32010		631	30559.2		631	31420		631	34590		631	37001.9
632	29444.3		632	30660.1		632	27860		632	29940		632	27800		632	30810		632	29641.2		632	31260		632	34230		632	36698.1
633	28755		633	29763.5		633	27370		633	30220		633	28430		633	31210		633	29498.4		633	30700		633	34230		633	36373.3
634	28672.7		634	29586.2		634	27340		634	30020		634	27110		634	29830		634	29620.8		634	29650		634	32840		634	35828.6
635	28477.2		635	29517.2		635	28560		635	29280		635	28060		635	30380		635	29121		635	29560		635	32500		635	35577.1
636	29907.2		636	28384.2		636	27520		636	30580		636	27000		636	29990		636	29161.8		636	29430		636	33290		636	35807.6
637	29382.5		637	29399		637	26830		637	28850		637	26250		637	29180		637	27897		637	28850		637	32620		637	34571.4
638	28652.1		638	28906.4		638	27340		638	28520		638	27700		638	28130		638	27978.6		638	28640		638	31880		638	36457.1
639	28878.4		639	29211.8		639	27610		639	29040		639	25710		639	28760		639	27509.4		639	28360		639	31480		639	33220
640	27664.4		640	29133		640	25490		640	28750		640	26750		640	28560		640	27183		640	28020		640	32620		640	33660
641	28065.7		641	28551.7		641	26300		641	28150		641	25890		641	28580		641	27070.8		641	28300		641	30700		641	33502.9
642	27366.1		642	27517.2		642	26000		642	27470		642	26020		642	27660		642	27315.6		642	28690		642	31000		642	32434.3
643	27993.6		643	28955.7		643	25650		643	27620		643	25450		643	26600		643	26560.8		643	27570		643	29640		643	32266.7
644	26656.2		644	27635.5		644	25460		644	27330		644	25110		644	27930		644	26285.4		644	27540		644	30250		644	32277.1
645	28559.5		645	27724.1		645	24640		645	27730		645	25380		645	27320		645	25969.2		645	28520		645	30410		645	31983.8
646	27726.2		646	27349.8		646	26760		646	27970		646	25150		646	27780		646	25632.6		646	28370		646	31910		646	32486.7
647	28271.4		647	28541.9		647	26460		647	28040		647	25820		647	28070		647	25918.2		647	27460		647	30530		647	32319
648	28199.4		648	28157.6		648	25630		648	27500		648	26470		648	28040		648	25285.8		648	27140		648	30770		648	32916.2
649	28364		649	28433.5		649	25910		649	27810		649	25610		649	27350		649	26112		649	26600		649	30510		649	33157.1
650	29608.9		650	27980.3		650	25210		650	27780		650	25950		650	28750		650	25959		650	26740		650	30050		650	32560

## Sheet: (j)
MIP μPAD+Arg					NIP μPAD+Arg
CMC-RR(μg/L)	F/F0	error bar			CMC-RR(μg/L)	F/F0	error bar
0	1.04	0.0312			0	0.99	0.0396
0.5	1.06	0.0318			0.5	0.98	0.0392
1	1.075	0.03225			1	1	0.04
5	1.21	0.0363			5	1.02	0.0408
7	1.24	0.0372			10	1.05	0.042
10	1.34	0.0402			15	1.06	0.0424
15	1.39	0.0417			20	1.08	0.0432
20	1.49	0.0447			30	1.14	0.0456
30	1.72	0.0516			50	1.2	0.048
50	2.11	0.0633

## Sheet: (k)
Ala MIP				NIP
CMC-RR (μg/L)	F/F0	error bar		CMC-RR (μg/L)	F/F0	error bar
0	0.99	0.0297		0	1.02	0.0306
10	1.02	0.0306		10	1	0.03
20	1.06	0.0318		20	1.03	0.0309
30	1.04	0.0312		30	1.035	0.03105
40	1.04	0.0312		40	1.06	0.0318
50	1.1	0.033		50	1.08	0.0324

## Sheet: (l)
Lys MIP				NIP
CMC-RR (μg/L)	F/F0	error bar		CMC-RR (μg/L)	F/F0	error bar
0	1.03	0.0309		0	0.99	0.0297
10	1.05	0.0315		10	1.02	0.0306
20	1.06	0.0318		20	1.03	0.0309
30	1.09	0.0327		30	1.07	0.0321
40	1.1	0.033		40	1.09	0.0327
50	1.13	0.0339		50	1.09	0.0327
