# Supplementary material for: Molecular imprinting-based indirect fluorescence detection strategy implemented on paper chip for non-fluorescent microcystin
Source: Nat Commun. 2023 Oct 17;14:6553. doi: 10.1038/s41467-023-42244-z (PMC10582162; doi:10.1038/s41467-023-42244-z)
Supplement: Supplementary file 6 — Source Data [file 41467_2023_42244_MOESM6_ESM.zip › Original data-final/Figure 4.xlsx]

## Sheet: (a)
Before reaction			30°C			40°C			50°C			60°C			70°C
Size (d. nm)	Intensity		Size (d. nm)	Intensity		Size (d. nm)	Intensity		Size (d. nm)	Intensity		Size (d. nm)	Intensity		Size (d. nm)	Intensity
0.4	0		0.4	0		0.4	0		0.4	0		0.4	0		0.4	0
0.4632	0		0.4632	0		0.4632	0		0.4632	0		0.4632	0		0.4632	0
0.5365	0		0.5365	0		0.5365	0		0.5365	0		0.5365	0		0.5365	0
0.6213	0		0.6213	0		0.6213	0		0.6213	0		0.6213	0		0.6213	0
0.7195	0		0.7195	0		0.7195	0		0.7195	0		0.7195	0		0.7195	0
0.8332	0		0.8332	0		0.8332	0		0.8332	0		0.8332	0		0.8332	0
0.9649	0		0.9649	0		0.9649	0		0.9649	0		0.9649	0		0.9649	0
1.117	0		1.117	0		1.117	0		1.117	0		1.117	0		1.117	0
1.294	0		1.294	0		1.294	0		1.294	0		1.294	0		1.294	0
1.499	0		1.499	0		1.499	0		1.499	0		1.499	0		1.499	0
1.736	0		1.736	0		1.736	0		1.736	0		1.736	0		1.736	0
2.01	0		2.01	0		2.01	0		2.01	0		2.01	0		2.01	0
2.328	0		2.328	0		2.328	0		2.328	0		2.328	0		2.328	0
2.696	0		2.696	0		2.696	0		2.696	0		2.696	0		2.696	0
3.122	0		3.122	0		3.122	0		3.122	0		3.122	0		3.122	0
3.615	0		3.615	0		3.615	0		3.615	0		3.615	0		3.615	0
4.187	0		4.187	0		4.187	0		4.187	0		4.187	0		4.187	0
4.849	0		4.849	0		4.849	0		4.849	0		4.849	0		4.849	0
5.615	0		5.615	0		5.615	0		5.615	0		5.615	0		5.615	0
6.503	0		6.503	0		6.503	0		6.503	0		6.503	0		6.503	0
7.531	0		7.531	0		7.531	0		7.531	0		7.531	0		7.531	0
8.721	0		8.721	0		8.721	0		8.721	0		8.721	0		8.721	0
10.1	0		10.1	0		10.1	0		10.1	0		10.1	0		10.1	0
11.7	0		11.7	0		11.7	0		11.7	0		11.7	0		11.7	0
13.54	0		13.54	0		13.54	0		13.54	0		13.54	0		13.54	0
15.69	0		15.69	0		15.69	0		15.69	0		15.69	0		15.69	0
18.17	0		18.17	0		18.17	0		18.17	0		18.17	0		18.17	0
21.04	0		21.04	0		21.04	0		21.04	0		21.04	0		21.04	0
24.36	0		24.36	0		24.36	0		24.36	0		24.36	0		24.36	0
28.21	0		28.21	0		28.21	0		28.21	0		28.21	0		28.21	0
32.67	0		32.67	0		32.67	0		32.67	0		32.67	0		32.67	0
37.84	0		37.84	0		37.84	0		37.84	0		37.84	0		37.84	0
43.82	0		43.82	0		43.82	0		43.82	0		43.82	0		43.82	0
50.75	0		50.75	0		50.75	0		50.75	0		50.75	0		50.75	0
58.77	0		58.77	0		58.77	0		58.77	0		58.77	0		58.77	0
68.06	0		68.06	0		68.06	0		68.06	0		68.06	0		68.06	0
78.82	0		78.82	0		78.82	0		78.82	0		78.82	0		78.82	0
91.28	0		91.28	0		91.28	0		91.28	0		91.28	0		91.28	0
105.7	21.8		105.7	14.2		105.7	5		105.7	0		105.7	0		105.7	0
122.4	38.1		122.4	30.8		122.4	16.2		122.4	0		122.4	0		122.4	0
141.8	30.4		141.8	32.8		141.8	25.4		141.8	3.3		141.8	0		141.8	0
164.2	9.6		164.2	19		164.2	26.2		164.2	15.3		164.2	0		164.2	0
190.1	0		190.1	3.2		190.1	18.6		190.1	26.4		190.1	0		190.1	0
220.2	0		220.2	0		220.2	7.9		220.2	28.1		220.2	0		220.2	0
255	0		255	0		255	0.7		255	19.6		255	0		255	0
295.3	0		295.3	0		295.3	0		295.3	7.4		295.3	0		295.3	0
342	0		342	0		342	0		342	0		342	0		342	0
396.1	0		396.1	0		396.1	0		396.1	0		396.1	0		396.1	0
458.7	0		458.7	0		458.7	0		458.7	0		458.7	0		458.7	0
531.2	0		531.2	0		531.2	0		531.2	0		531.2	0		531.2	0
615.1	0		615.1	0		615.1	0		615.1	0		615.1	0		615.1	0
712.4	0		712.4	0		712.4	0		712.4	0		712.4	5.4		712.4	0
825	0		825	0		825	0		825	0		825	16.3		825	0
955.4	0		955.4	0		955.4	0		955.4	0		955.4	25.6		955.4	0
1106	0		1106	0		1106	0		1106	0		1106	26.8		1106	5.2
1281	0		1281	0		1281	0		1281	0		1281	18.8		1281	14.8
1484	0		1484	0		1484	0		1484	0		1484	7.1		1484	22.6
1718	0		1718	0		1718	0		1718	0		1718	0		1718	24.2
1990	0		1990	0		1990	0		1990	0		1990	0		1990	19.2
2305	0		2305	0		2305	0		2305	0		2305	0		2305	10.8
2669	0		2669	0		2669	0		2669	0		2669	0		2669	3.4
3091	0		3091	0		3091	0		3091	0		3091	0		3091	0
3580	0		3580	0		3580	0		3580	0		3580	0		3580	0
4145	0		4145	0		4145	0		4145	0		4145	0		4145	0
4801	0		4801	0		4801	0		4801	0		4801	0		4801	0
5560	0		5560	0		5560	0		5560	0		5560	0		5560	0
6439	0		6439	0		6439	0		6439	0		6439	0		6439	0
7456	0		7456	0		7456	0		7456	0		7456	0		7456	0
8635	0		8635	0		8635	0		8635	0		8635	0		8635	0
10000	0		10000	0		10000	0		10000	0		10000	0		10000	0

## Sheet: (b)
Before reaction			500 rpm			600 rpm			700 rpm			800 rpm			900 rpm
Size (d. nm)	Intensity		Size (d. nm)	Intensity		Size (d. nm)	Intensity		Size (d. nm)	Intensity		Size (d. nm)	Intensity		Size (d. nm)	Intensity
0.4	0		0.4	0		0.4	0		0.4	0		0.4	0		0.4	0
0.4632	0		0.4632	0		0.4632	0		0.4632	0		0.4632	0		0.4632	0
0.5365	0		0.5365	0		0.5365	0		0.5365	0		0.5365	0		0.5365	0
0.6213	0		0.6213	0		0.6213	0		0.6213	0		0.6213	0		0.6213	0
0.7195	0		0.7195	0		0.7195	0		0.7195	0		0.7195	0		0.7195	0
0.8332	0		0.8332	0		0.8332	0		0.8332	0		0.8332	0		0.8332	0
0.9649	0		0.9649	0		0.9649	0		0.9649	0		0.9649	0		0.9649	0
1.117	0		1.117	0		1.117	0		1.117	0		1.117	0		1.117	0
1.294	0		1.294	0		1.294	0		1.294	0		1.294	0		1.294	0
1.499	0		1.499	0		1.499	0		1.499	0		1.499	0		1.499	0
1.736	0		1.736	0		1.736	0		1.736	0		1.736	0		1.736	0
2.01	0		2.01	0		2.01	0		2.01	0		2.01	0		2.01	0
2.328	0		2.328	0		2.328	0		2.328	0		2.328	0		2.328	0
2.696	0		2.696	0		2.696	0		2.696	0		2.696	0		2.696	0
3.122	0		3.122	0		3.122	0		3.122	0		3.122	0		3.122	0
3.615	0		3.615	0		3.615	0		3.615	0		3.615	0		3.615	0
4.187	0		4.187	0		4.187	0		4.187	0		4.187	0		4.187	0
4.849	0		4.849	0		4.849	0		4.849	0		4.849	0		4.849	0
5.615	0		5.615	0		5.615	0		5.615	0		5.615	0		5.615	0
6.503	0		6.503	0		6.503	0		6.503	0		6.503	0		6.503	0
7.531	0		7.531	0		7.531	0		7.531	0		7.531	0		7.531	0
8.721	0		8.721	0		8.721	0		8.721	0		8.721	0		8.721	0
10.1	0		10.1	0		10.1	0		10.1	0		10.1	0		10.1	0
11.7	0		11.7	0		11.7	0		11.7	0		11.7	0		11.7	0
13.54	0		13.54	0		13.54	0		13.54	0		13.54	0		13.54	0
15.69	0		15.69	0		15.69	0		15.69	0		15.69	0		15.69	0
18.17	0		18.17	0		18.17	0		18.17	0		18.17	0		18.17	0
21.04	0		21.04	0		21.04	0		21.04	0		21.04	0		21.04	0
24.36	0		24.36	0		24.36	0		24.36	0		24.36	0		24.36	0
28.21	0		28.21	0		28.21	0		28.21	0		28.21	0		28.21	0
32.67	0		32.67	0		32.67	0		32.67	0		32.67	0		32.67	0
37.84	0		37.84	0		37.84	0		37.84	0		37.84	0		37.84	0
43.82	0		43.82	0		43.82	0		43.82	0		43.82	0		43.82	0
50.75	0		50.75	0		50.75	0		50.75	0		50.75	0		50.75	0
58.77	0		58.77	0		58.77	0		58.77	0		58.77	0		58.77	0
68.06	0		68.06	0		68.06	0		68.06	0		68.06	0		68.06	0
78.82	0		78.82	0		78.82	0		78.82	0		78.82	0		78.82	0
91.28	3.4		91.28	0		91.28	0		91.28	0		91.28	0		91.28	0
105.7	21.7		105.7	9.8		105.7	0		105.7	5		105.7	0		105.7	0
122.4	34.5		122.4	26		122.4	16.2		122.4	16.2		122.4	16.2		122.4	0
141.8	28.9		141.8	32.8		141.8	31.7		141.8	25.4		141.8	31.7		141.8	12.6
164.2	11.5		164.2	23.7		164.2	31.9		164.2	26.2		164.2	31.9		164.2	30.8
190.1	0		190.1	7.7		190.1	17.6		190.1	18.6		190.1	17.6		190.1	34.4
220.2	0		220.2	0		220.2	2.6		220.2	7.9		220.2	2.6		220.2	19.7
255	0		255	0		255	0		255	0.7		255	0		255	2.4
295.3	0		295.3	0		295.3	0		295.3	0		295.3	0		295.3	0
342	0		342	0		342	0		342	0		342	0		342	0
396.1	0		396.1	0		396.1	0		396.1	0		396.1	0		396.1	0
458.7	0		458.7	0		458.7	0		458.7	0		458.7	0		458.7	0
531.2	0		531.2	0		531.2	0		531.2	0		531.2	0		531.2	0
615.1	0		615.1	0		615.1	0		615.1	0		615.1	0		615.1	0
712.4	0		712.4	0		712.4	0		712.4	0		712.4	0		712.4	0
825	0		825	0		825	0		825	0		825	0		825	0
955.4	0		955.4	0		955.4	0		955.4	0		955.4	0		955.4	0
1106	0		1106	0		1106	0		1106	0		1106	0		1106	0
1281	0		1281	0		1281	0		1281	0		1281	0		1281	0
1484	0		1484	0		1484	0		1484	0		1484	0		1484	0
1718	0		1718	0		1718	0		1718	0		1718	0		1718	0
1990	0		1990	0		1990	0		1990	0		1990	0		1990	0
2305	0		2305	0		2305	0		2305	0		2305	0		2305	0
2669	0		2669	0		2669	0		2669	0		2669	0		2669	0
3091	0		3091	0		3091	0		3091	0		3091	0		3091	0
3580	0		3580	0		3580	0		3580	0		3580	0		3580	0
4145	0		4145	0		4145	0		4145	0		4145	0		4145	0
4801	0		4801	0		4801	0		4801	0		4801	0		4801	0
5560	0		5560	0		5560	0		5560	0		5560	0		5560	0
6439	0		6439	0		6439	0		6439	0		6439	0		6439	0
7456	0		7456	0		7456	0		7456	0		7456	0		7456	0
8635	0		8635	0		8635	0		8635	0		8635	0		8635	0
10000	0		10000	0		10000	0		10000	0		10000	0		10000	0

## Sheet: (c)
HEPES				PBS				Tris
pH	F/F0	error bar		pH	F/F0	error bar		pH	F/F0	error bar
6.5	1.19	0.01785		5	1.06	0.00848		7	1.06	0.00848
7	1.23	0.01845		6	1.07	0.00856		7.5	1.05	0.0084
7.5	1.21	0.01815		6.5	1.08	0.00864		8	1.05	0.0084
8	1.15	0.01725		7	1.13	0.00904		8.5	1.03	0.00824
8.5	1.09	0.01635		7.5	1.12	0.00896		9	1.03	0.00824
				8	1.06	0.00848
				8.5	1.05	0.0084
				9	1.05	0.0084

## Sheet: (d)
125 mg/L ZnFe2O4@MIP				62.5 mg/L ZnFe2O4@MIP				31.25 mg/L ZnFe2O4@MIP
Arg concentration (μg/L)	F/F0	error bar		Arg concentration (μg/L)	F/F0	error bar		Arg concentration (μg/L)	F/F0	error bar
0	1.05	0.01		0	1.03	0.01		0	1.02	0.01
10	1.07	0.02		10	1.07	0.02		10	1.11	0.02
20	1.1	0.02		20	1.13	0.02		20	1.18	0.02
50	1.17	0.02		50	1.27	0.03		50	1.37	0.03

## Sheet: (e)
QDs			0.5 min			1 min			2 min			3 min			5 min			9 min			12 min			15 min				Time (min)	F0/F	error bar
Wavelength (nm)	Fluorescence Intensity		Wavelength (nm)	Fluorescence Intensity		Wavelength (nm)	Fluorescence Intensity		Wavelength (nm)	Fluorescence Intensity		Wavelength (nm)	Fluorescence Intensity		Wavelength (nm)	Fluorescence Intensity		Wavelength (nm)	Fluorescence Intensity		Wavelength (nm)	Fluorescence Intensity		Wavelength (nm)	Fluorescence Intensity			0	1.25	0.05
450	35570		450	258160		450	253110		450	252000		450	246660		450	251730		450	384140		450	247810		450	253390			1	1.3	0.05
451	41730		451	261580		451	253430		451	251980		451	251050		451	253290		451	336870		451	253280		451	256590			2	1.39	0.05
452	48110		452	262920		452	259690		452	258490		452	255770		452	256260		452	314300		452	258480		452	257890			3	1.47	0.05
453	58690		453	267460		453	263350		453	259370		453	260550		453	259540		453	305830		453	259250		453	261210			5	1.6	0.05
454	66920		454	272090		454	262970		454	268490		454	268880		454	265390		454	292190		454	264170		454	265400			9	2.1	0.09
455	74420		455	275570		455	269960		455	268180		455	268970		455	267150		455	293060		455	274550		455	273290			12	2.89	0.07
456	81150		456	277060		456	272490		456	269450		456	271330		456	274640		456	291840		456	273110		456	272800			15	2.92	0.09
457	86890		457	283250		457	275770		457	274670		457	274770		457	273230		457	290330		457	273310		457	277590
458	93340		458	281550		458	277770		458	275350		458	276840		458	277640		458	290680		458	279420		458	276540
459	93880		459	279970		459	277350		459	277760		459	273730		459	276360		459	282840		459	277780		459	280210
460	94150		460	279860		460	276350		460	276710		460	275800		460	273600		460	281690		460	274930		460	272940
461	90660		461	274710		461	272910		461	273690		461	269440		461	271350		461	275590		461	269820		461	271870
462	85910		462	272500		462	270280		462	270110		462	269110		462	268090		462	273240		462	265990		462	269730
463	77890		463	266760		463	263160		463	259920		463	262860		463	260600		463	265500		463	259390		463	262830
464	71500		464	260290		464	255440		464	258110		464	254050		464	254880		464	261400		464	253460		464	256540
465	62650		465	254900		465	250310		465	246090		465	244120		465	250740		465	250000		465	246860		465	247390
466	55110		466	245980		466	242050		466	240110		466	240490		466	237980		466	242700		466	239150		466	238900
467	47390		467	239060		467	235370		467	231530		467	232300		467	231880		467	236840		467	232690		467	233340
468	43040		468	231320		468	225660		468	226250		468	225880		468	224330		468	232030		468	225980		468	225480
469	37150		469	225280		469	223580		469	222880		469	220290		469	217670		469	223160		469	219480		469	217800
470	34180		470	218150		470	214760		470	212550		470	209880		470	214750		470	215260		470	206920		470	211570
471	30090		471	210770		471	206240		471	205830		471	205740		471	208680		471	208570		471	207030		471	201140
472	29770		472	205830		472	202890		472	201820		472	200610		472	199730		472	203040		472	196390		472	200380
473	28830		473	200400		473	197470		473	196070		473	195090		473	195020		473	197680		473	191480		473	190950
474	28640		474	196680		474	193200		474	188960		474	192540		474	190030		474	192350		474	187650		474	187680
475	30450		475	192480		475	190600		475	189950		475	186680		475	186650		475	186050		475	181460		475	182970
476	32780		476	189550		476	185720		476	183720		476	184670		476	182270		476	185520		476	179700		476	179490
477	34080		477	185430		477	184820		477	184710		477	182440		477	182240		477	179790		477	175090		477	176460
478	36350		478	182720		478	181930		478	182330		478	183780		478	179940		478	180960		478	174660		478	173200
479	40560		479	187310		479	184240		479	185080		479	181810		479	179470		479	181780		479	174560		479	173990
480	44240		480	186440		480	185270		480	182530		480	182810		480	181510		480	179570		480	170410		480	174020
481	49940		481	191090		481	188800		481	186920		481	187880		481	180670		481	181010		481	172890		481	169820
482	54570		482	191600		482	190840		482	186160		482	185340		482	184810		482	181780		482	171310		482	171650
483	61850		483	196720		483	190740		483	189360		483	186340		483	185120		483	183190		483	173800		483	170910
484	69320		484	198270		484	198740		484	193540		484	191350		484	188210		484	182680		484	170160		484	171980
485	77100		485	201270		485	200570		485	197210		485	194720		485	192040		485	183590		485	173960		485	173130
486	89770		486	205190		486	203550		486	202180		486	197890		486	195360		486	186420		486	173980		486	172110
487	100410		487	213250		487	208060		487	205920		487	204470		487	197610		487	189790		487	171200		487	175030
488	112750		488	216880		488	214550		488	214370		488	210040		488	204430		488	192130		488	172230		488	171550
489	126880		489	226690		489	223230		489	219090		489	212800		489	210010		489	193000		489	174960		489	174320
490	145130		490	235600		490	232530		490	226690		490	222580		490	216260		490	200800		490	176870		490	178360
491	163920		491	244570		491	243750		491	236500		491	232700		491	226880		491	205350		491	179220		491	178230
492	185050		492	258390		492	256720		492	249190		492	248360		492	232180		492	214890		492	182150		492	182160
493	207860		493	272130		493	267980		493	263600		493	260220		493	244840		493	218610		493	183640		493	184880
494	235340		494	291800		494	285310		494	277440		494	269350		494	258470		494	226060		494	189810		494	188830
495	265160		495	309890		495	300800		495	292760		495	288550		495	270390		495	233380		495	191380		495	190830
496	302570		496	328430		496	323590		496	309930		496	304240		496	288500		496	242410		496	196600		496	196990
497	335910		497	353610		497	345240		497	330110		497	323230		497	301300		497	254910		497	201530		497	201660
498	380190		498	377930		498	372990		498	356770		498	346150		498	323140		498	269910		498	210630		498	208260
499	418700		499	406120		499	397400		499	379960		499	371960		499	344120		499	281830		499	218730		499	215910
500	468640		500	439470		500	428170		500	409380		500	397600		500	362760		500	297430		500	226930		500	222960
501	516620		501	472690		501	463660		501	441010		501	426640		501	394870		501	315680		501	236570		501	231490
502	577570		502	513800		502	500080		502	474770		502	460280		502	424900		502	336030		502	250280		502	242760
503	640700		503	558680		503	538980		503	512410		503	495030		503	456630		503	361610		503	263470		503	255150
504	709130		504	598520		504	587380		504	557950		504	536620		504	493880		504	383960		504	272820		504	270490
505	780410		505	648300		505	628840		505	601310		505	579960		505	527640		505	409030		505	288950		505	286990
506	841150		506	702230		506	678690		506	641920		506	616200		506	565810		506	438170		506	305990		506	300960
507	926460		507	755580		507	736620		507	695200		507	668700		507	614340		507	467160		507	325190		507	319320
508	1004460		508	818910		508	789800		508	748440		508	721130		508	653230		508	503820		508	342630		508	337210
509	1084690		509	873740		509	856680		509	800660		509	772800		509	700440		509	531780		509	363140		509	356390
510	1180250		510	934260		510	906420		510	859780		510	824350		510	748690		510	576200		510	389840		510	379850
511	1261620		511	999430		511	969050		511	917510		511	873670		511	801870		511	603840		511	406270		511	399730
512	1340000		512	1070600		512	1035510		512	977270		512	925530		512	847930		512	646650		512	437840		512	422060
513	1438940		513	1127630		513	1106050		513	1038000		513	991620		513	899260		513	683120		513	459180		513	448210
514	1516900		514	1203620		514	1158060		514	1095870		514	1051510		514	952350		514	722680		514	484720		514	474290
515	1614680		515	1273610		515	1235180		515	1159460		515	1107230		515	1002090		515	769080		515	513990		515	495360
516	1708730		516	1343120		516	1293910		516	1214330		516	1154900		516	1056820		516	807610		516	535100		516	523890
517	1789710		517	1411620		517	1357380		517	1273140		517	1221270		517	1108660		517	843580		517	560660		517	552730
518	1859750		518	1474090		518	1414180		518	1330460		518	1278400		518	1152300		518	881680		518	590450		518	567100
519	1932520		519	1538440		519	1473730		519	1392820		519	1324460		519	1200710		519	926890		519	617510		519	597240
520	2004110		520	1590810		520	1532260		520	1433750		520	1373290		520	1239120		520	963800		520	641610		520	622850
521	2080150		521	1642150		521	1587630		521	1486650		521	1412660		521	1295120		521	991120		521	668230		521	647430
522	2136560		522	1698460		522	1629340		522	1532440		522	1459860		522	1329260		522	1034430		522	692620		522	669140
523	2192250		523	1731090		523	1676310		523	1569300		523	1486700		523	1365000		523	1054360		523	708160		523	686160
524	2235650		524	1769280		524	1710210		524	1610520		524	1525970		524	1385840		524	1089020		524	728240		524	707000
525	2288570		525	1810870		525	1741160		525	1635970		525	1551340		525	1414010		525	1113870		525	743190		525	721810
526	2323020		526	1844550		526	1761880		526	1658890		526	1581060		526	1444500		526	1141690		526	764570		526	736820
527	2342470		527	1864220		527	1774720		527	1683980		527	1599880		527	1454180		527	1156000		527	779610		527	755500
528	2366290		528	1887540		528	1809450		528	1696460		528	1615880		528	1467470		528	1165450		528	794980		528	763410
529	2362780		529	1888400		529	1816810		529	1700310		529	1615960		529	1473890		529	1183540		529	802850		529	774530
530	2373260		530	1888320		530	1816530		530	1705630		530	1612080		530	1475650		530	1196850		530	810790		530	782960
531	2361090		531	1893340		531	1814210		531	1704500		531	1613070		531	1473700		531	1193920		531	807860		531	784150
532	2349660		532	1879770		532	1791680		532	1700020		532	1600410		532	1472880		532	1204230		532	818750		532	790290
533	2331380		533	1866850		533	1785380		533	1679230		533	1588760		533	1462040		533	1196050		533	811490		533	789800
534	2304410		534	1850080		534	1756310		534	1658360		534	1572690		534	1437200		534	1187680		534	810960		534	786190
535	2252700		535	1812740		535	1735820		535	1638430		535	1547000		535	1428000		535	1175900		535	812590		535	781850
536	2221440		536	1778700		536	1713910		536	1600370		536	1520340		536	1398490		536	1157960		536	805110		536	778560
537	2163700		537	1744910		537	1674150		537	1571170		537	1482330		537	1370560		537	1143440		537	799280		537	765250
538	2110270		538	1701660		538	1633270		538	1533300		538	1455240		538	1334590		538	1127870		538	781620		538	750470
539	2045700		539	1653190		539	1578290		539	1491160		539	1413770		539	1299950		539	1103820		539	769590		539	739290
540	1982530		540	1611290		540	1534350		540	1442660		540	1380640		540	1264930		540	1077960		540	753920		540	727150
541	1915200		541	1538330		541	1495820		541	1399600		541	1332410		541	1229440		541	1045190		541	733790		541	707060
542	1841530		542	1495600		542	1428370		542	1347040		542	1282110		542	1178300		542	1016470		542	718800		542	690080
543	1771660		543	1446750		543	1372430		543	1286620		543	1222220		543	1136940		543	987420		543	697970		543	676460
544	1689960		544	1380360		544	1311110		544	1237140		544	1176050		544	1089050		544	953820		544	671560		544	654440
545	1607250		545	1310100		545	1258140		545	1179850		545	1128690		545	1046400		545	922400		545	651980		545	636930
546	1529540		546	1259330		546	1198680		546	1126500		546	1076120		546	997890		546	887490		546	626960		546	612110
547	1452520		547	1187700		547	1138930		547	1069020		547	1022230		547	950730		547	852980		547	603730		547	590150
548	1377740		548	1128210		548	1078300		548	1025030		548	972710		548	905240		548	818080		548	583070		548	566490
549	1296770		549	1065590		549	1018060		549	970040		549	918370		549	854070		549	777760		549	560680		549	543940
550	1214190		550	1010450		550	965280		550	911000		550	867620		550	808970		550	744160		550	538040		550	522550
551	1139170		551	944390		551	914350		551	856150		551	819770		551	766580		551	707400		551	510570		551	496050
552	1074200		552	893800		552	857590		552	808860		552	768840		552	724390		552	673790		552	490040		552	479080
553	998420		553	836090		553	804930		553	756770		553	721670		553	687460		553	636640		553	468790		553	451670
554	933140		554	783380		554	754560		554	717980		554	684820		554	639310		554	611150		554	442280		554	434710
555	864610		555	733490		555	704730		555	674320		555	642320		555	604670		555	576050		555	427680		555	416910
556	805950		556	688680		556	665000		556	625630		556	602420		556	571960		556	551100		556	405710		556	390680
557	742840		557	637470		557	620490		557	585190		557	564810		557	529740		557	524160		557	385580		557	376540
558	684510		558	599020		558	578160		558	550450		558	529410		558	501070		558	496920		558	366500		558	355770
559	636090		559	557360		559	541470		559	519760		559	497130		559	470980		559	470650		559	349370		559	343030
560	586660		560	522050		560	504780		560	484660		560	460320		560	449300		560	451130		560	336200		560	324970
561	534050		561	484810		561	472100		561	448030		561	436210		561	419220		561	426620		561	316180		561	313350
562	498090		562	452840		562	446120		562	422610		562	408580		562	392060		562	404800		562	302510		562	295890
563	461190		563	421980		563	413120		563	397380		563	387590		563	371840		563	388610		563	290150		563	281370
564	419910		564	397920		564	386550		564	369100		564	363430		564	349690		564	367930		564	278590		564	270140
565	387840		565	371660		565	365950		565	351880		565	337860		565	327540		565	353260		565	267090		565	263830
566	354570		566	347540		566	346550		566	330430		566	324080		566	314730		566	335070		566	253030		566	245890
567	333280		567	324260		567	322010		567	312280		567	305120		567	291670		567	321470		567	243040		567	239210
568	301860		568	307290		568	308540		568	294640		568	288230		568	284160		568	307320		568	237170		568	228180
569	283070		569	293660		569	286950		569	282930		569	275370		569	263340		569	299970		569	223340		569	218760
570	257380		570	276680		570	272750		570	265270		570	257570		570	255780		570	287960		570	215870		570	211810
571	240590		571	259640		571	263730		571	248930		571	245450		571	242770		571	279110		571	208130		571	207190
572	223390		572	246390		572	245240		572	240190		572	237090		572	230800		572	264560		572	203630		572	197840
573	205320		573	237680		573	234930		573	233270		573	226300		573	223170		573	258840		573	195020		573	193460
574	194370		574	224130		574	225820		574	219100		574	215110		574	212510		574	247200		574	190600		574	186650
575	180410		575	214410		575	213940		575	211360		575	206130		575	204010		575	242480		575	183580		575	179320
576	167100		576	208650		576	207710		576	205430		576	198110		576	197400		576	236260		576	178990		576	176680
577	155070		577	201460		577	200070		577	195520		577	192890		577	192720		577	230090		577	175220		577	171610
578	149390		578	188600		578	194200		578	188500		578	185210		578	184770		578	225600		578	171330		578	166560
579	139620		579	184910		579	187060		579	186320		579	180390		579	182770		579	220170		579	162990		579	163420
580	129880		580	177600		580	178900		580	178500		580	173140		580	175750		580	215830		580	159420		580	161430
581	122070		581	173420		581	173860		581	171040		581	171080		581	171270		581	207550		581	156520		581	157720
582	116300		582	166080		582	170940		582	165780		582	166570		582	164370		582	205060		582	153700		582	153070
583	109560		583	160470		583	167480		583	162920		583	162470		583	160400		583	199640		583	154540		583	151150
584	102910		584	159710		584	159400		584	158140		584	155780		584	155200		584	200070		584	147090		584	146360
585	96390		585	154630		585	157970		585	156530		585	155780		585	153000		585	192940		585	144000		585	145320
586	94520		586	150770		586	152210		586	149000		586	149620		586	153520		586	191560		586	142740		586	140490
587	90670		587	147750		587	150810		587	146970		587	148740		587	147730		587	187410		587	140820		587	139110
588	85820		588	144240		588	146650		588	144200		588	145670		588	143900		588	184840		588	136840		588	138450
589	81840		589	142000		589	143540		589	146760		589	141080		589	144070		589	184530		589	136000		589	135620
590	79480		590	139700		590	140940		590	141870		590	138720		590	140560		590	179800		590	136230		590	133600
591	76550		591	134350		591	138900		591	136970		591	135850		591	136020		591	178150		591	133770		591	130270
592	71720		592	133320		592	138520		592	134210		592	133850		592	133870		592	174150		592	130480		592	128200
593	69920		593	130380		593	136100		593	133320		593	133600		593	132560		593	174950		593	127130		593	126550
594	67250		594	128870		594	129140		594	132310		594	129600		594	129650		594	172070		594	124910		594	125260
595	66340		595	126450		595	127750		595	129670		595	128100		595	126820		595	167160		595	125300		595	123630
596	63300		596	125260		596	130110		596	125590		596	125900		596	126040		596	166280		596	123110		596	120390
597	60820		597	121860		597	127010		597	124490		597	124410		597	125510		597	162830		597	122600		597	120690
598	60180		598	121180		598	123630		598	123890		598	122140		598	122730		598	162670		598	119810		598	117850
599	58080		599	117990		599	123250		599	121100		599	119770		599	122950		599	163560		599	117640		599	117830
600	54970		600	119290		600	120110		600	121550		600	120910		600	121030		600	160860		600	119430		600	117060
601	52610		601	116320		601	120460		601	119000		601	117930		601	118640		601	159290		601	117920		601	115950
602	52570		602	117280		602	119180		602	119220		602	118620		602	116710		602	157800		602	117480		602	115090
603	50920		603	114700		603	118220		603	113950		603	117080		603	115630		603	155090		603	113320		603	113590
604	50080		604	113900		604	115000		604	113820		604	113870		604	115610		604	156390		604	111440		604	112720
605	48890		605	113510		605	115350		605	114210		605	113840		605	115680		605	153870		605	113800		605	112600
606	46810		606	112750		606	114840		606	112850		606	112740		606	114740		606	153610		606	108310		606	111680
607	45830		607	111120		607	112650		607	111770		607	112210		607	112910		607	150410		607	109640		607	109030
608	44440		608	110480		608	110300		608	113000		608	109820		608	112890		608	147010		608	109050		608	107710
609	44180		609	107750		609	110830		609	110630		609	109860		609	109970		609	148370		609	110620		609	107660
610	44830		610	108240		610	108820		610	108120		610	107080		610	109770		610	146320		610	108690		610	106370
611	41290		611	108660		611	108500		611	108230		611	108130		611	109500		611	143390		611	106590		611	105310
612	41840		612	103750		612	110530		612	107340		612	107840		612	109440		612	146780		612	104920		612	103780
613	41890		613	106020		613	106290		613	105520		613	105540		613	106560		613	143830		613	104630		613	103500
614	40070		614	103770		614	106540		614	105530		614	103290		614	106190		614	141830		614	104040		614	101070
615	38520		615	105400		615	105760		615	105950		615	105320		615	103990		615	139650		615	103620		615	101320
616	36790		616	104340		616	104700		616	103140		616	103810		616	104450		616	137280		616	101910		616	102470
617	36910		617	101780		617	104310		617	102900		617	104000		617	102070		617	136760		617	98830		617	98780
618	35620		618	105050		618	105280		618	101290		618	102020		618	101160		618	137900		618	97920		618	103840
619	35020		619	101950		619	102150		619	103140		619	103080		619	100520		619	135100		619	99590		619	99880
620	34280		620	102180		620	102580		620	100220		620	101180		620	102380		620	134000		620	97860		620	98480
621	34100		621	102020		621	101580		621	100940		621	99350		621	99840		621	134430		621	98580		621	98120
622	32690		622	99380		622	100490		622	100850		622	100690		622	98520		622	133470		622	96460		622	99150
623	31930		623	99630		623	98810		623	99420		623	97980		623	98390		623	133120		623	97480		623	95600
624	31250		624	101180		624	99570		624	97210		624	98020		624	97270		624	129470		624	95200		624	96390
625	29730		625	98300		625	99340		625	97740		625	96490		625	98480		625	129710		625	97550		625	94430
626	29960		626	96820		626	96820		626	98550		626	98330		626	96420		626	128640		626	95880		626	93710
627	29850		627	95420		627	95910		627	96030		627	96270		627	95390		627	126500		627	94120		627	92800
628	28440		628	95310		628	94450		628	95730		628	94930		628	95680		628	123510		628	93150		628	94050
629	28410		629	96040		629	96330		629	96210		629	94110		629	93950		629	124780		629	92470		629	91350
630	26970		630	93420		630	95410		630	95970		630	95560		630	92900		630	124710		630	92500		630	92810
631	27320		631	93020		631	92570		631	91970		631	93150		631	92640		631	122650		631	92040		631	90330
632	26210		632	93200		632	94770		632	92050		632	91250		632	91450		632	120210		632	91490		632	90830
633	26980		633	91090		633	94280		633	91010		633	91750		633	92030		633	118740		633	89810		633	89970
634	24380		634	92250		634	90830		634	91590		634	91520		634	91950		634	118600		634	90410		634	88400
635	25240		635	90420		635	91530		635	91010		635	92410		635	89990		635	117530		635	90130		635	88140
636	24730		636	89850		636	90560		636	91840		636	90740		636	88130		636	117120		636	86470		636	86310
637	24320		637	90840		637	90720		637	89560		637	87320		637	88920		637	114150		637	87750		637	86300
638	23430		638	89700		638	90140		638	89750		638	88190		638	89450		638	114020		638	86570		638	87330
639	23610		639	89050		639	90190		639	88400		639	90860		639	89900		639	115460		639	85530		639	86690
640	22950		640	87840		640	90230		640	89520		640	87860		640	85980		640	112050		640	86110		640	85500
641	21980		641	90590		641	87740		641	88970		641	88960		641	87930		641	112540		641	86650		641	85780
642	22560		642	88540		642	88760		642	88700		642	85890		642	88690		642	110240		642	85030		642	86360
643	21030		643	89850		643	90010		643	88250		643	89950		643	89130		643	111910		643	87290		643	85870
644	21090		644	89180		644	90930		644	88890		644	86560		644	88330		644	112700		644	87930		644	86750
645	20540		645	88250		645	88130		645	90640		645	88860		645	88730		645	113770		645	86630		645	85390
646	20510		646	92430		646	89170		646	91040		646	88630		646	91030		646	112860		646	89590		646	87370
647	20530		647	90430		647	92390		647	89030		647	88090		647	91460		647	111610		647	87870		647	87810
648	19840		648	92280		648	92200		648	92090		648	89280		648	90040		648	112980		648	88120		648	90160
649	20440		649	89370		649	91720		649	92300		649	91250		649	89950		649	111970		649	87500		649	87910
650	19140		650	92280		650	92040		650	93660		650	91280		650	90180		650	111950		650	88800		650	87990

## Sheet: (f)
F/F0	Time (min)	error bar
0	1	0.02
0.5	1.13	0.02
2	1.15	0.02
4	1.26	0.03
6	1.3	0.03
8	1.37	0.03
10	1.4	0.03
12	1.4	0.03
15	1.399	0.03
