# Supplementary material for: Molecular imprinting-based indirect fluorescence detection strategy implemented on paper chip for non-fluorescent microcystin
Source: Nat Commun. 2023 Oct 17;14:6553. doi: 10.1038/s41467-023-42244-z (PMC10582162; doi:10.1038/s41467-023-42244-z)
Supplement: Supplementary file 6 — Source Data [file 41467_2023_42244_MOESM6_ESM.zip › Original data-final/Figure 5.xlsx]

## Sheet: (a)
0 μg/L			0.5 μg/L			1.0 μg/L			5.0 μg/L			10.0 μg/L			20.0 μg/L			30.0 μg/L			50.0 μg/L				CMC-RR(μg/L)	F/F0	error bar
Wavelength (nm)	Fluorescence Intensity		Wavelength (nm)	Fluorescence Intensity		Wavelength (nm)	Fluorescence Intensity		Wavelength (nm)	Fluorescence Intensity		Wavelength (nm)	Fluorescence Intensity		Wavelength (nm)	Fluorescence Intensity		Wavelength (nm)	Fluorescence Intensity		Wavelength (nm)	Fluorescence Intensity			0	1.06	0.01
443	26000		450	91100		450	90530		450	110850		450	117410		450	107350		450	126630		450	73240			0.5	1.07	0.02
444	25500		451	90560		451	90650		451	110820		451	115430		451	106300		451	125780		451	72970			1	1.08	0.02
445	25100		452	89820		452	89130		452	109730		452	115190		452	107470		452	122590		452	70970			5	1.15	0.03
446	25250		453	89080		453	90730		453	108560		453	113750		453	104360		453	121760		453	72950			10	1.27	0.04
447	25610		454	88820		454	90280		454	109070		454	112760		454	102410		454	124140		454	71900			20	1.34	0.05
448	24410		455	87250		455	87630		455	105890		455	112480		455	104020		455	121140		455	72300			30	1.46	0.05
449	24110		456	85530		456	85480		456	103890		456	110720		456	100620		456	116400		456	69250			50	1.69	0.07
450	23970		457	84830		457	85290		457	105080		457	109850		457	99720		457	116980		457	69050
451	23900		458	83370		458	85710		458	101900		458	106650		458	98960		458	117000		458	69760
452	23590		459	82280		459	85540		459	101350		459	108500		459	98480		459	114780		459	67630
453	23760		460	83810		460	83040		460	99780		460	107230		460	96700		460	113550		460	68920
454	22560		461	83400		461	84390		461	101470		461	107300		461	95310		461	114550		461	67460
455	23860		462	84420		462	83060		462	100800		462	107140		462	97160		462	112630		462	65970
456	23560		463	82070		463	82410		463	99320		463	106480		463	96290		463	112870		463	66390
457	23420		464	82070		464	82930		464	102170		464	104300		464	96190		464	113840		464	68370
458	24310		465	83170		465	82360		465	100200		465	106340		465	98140		465	115760		465	66110
459	24530		466	81670		466	81980		466	100070		466	106090		466	97530		466	116410		466	67890
460	22950		467	82480		467	83280		467	100350		467	107630		467	95750		467	112640		467	67090
461	23910		468	81710		468	81630		468	98880		468	103910		468	98040		468	112920		468	66110
462	24100		469	83590		469	82220		469	99070		469	107140		469	96850		469	112500		469	66880
463	24410		470	81190		470	82400		470	102510		470	107160		470	98950		470	115540		470	66550
464	23920		471	79810		471	81330		471	98910		471	104990		471	96030		471	113050		471	67660
465	23700		472	77880		472	79770		472	98150		472	104050		472	95720		472	110590		472	65600
466	24260		473	78520		473	77620		473	95850		473	101560		473	95840		473	109370		473	63880
467	25360		474	78490		474	76710		474	93550		474	99500		474	93020		474	106440		474	63670
468	23770		475	76020		475	77340		475	92680		475	95440		475	91220		475	105820		475	63300
469	23400		476	76090		476	76040		476	93050		476	96970		476	88900		476	104820		476	61510
470	25440		477	74280		477	77710		477	90570		477	96720		477	90150		477	104540		477	61280
471	25790		478	74870		478	74540		478	89790		478	94250		478	88420		478	104190		478	60360
472	24810		479	72120		479	73920		479	89230		479	95440		479	87890		479	103530		479	59880
473	24810		480	72460		480	73570		480	89700		480	91920		480	87300		480	101990		480	61300
474	27190		481	73760		481	73620		481	88520		481	95110		481	89240		481	105200		481	62440
475	27840		482	74930		482	73020		482	90050		482	97290		482	90460		482	103980		482	62290
476	28720		483	73080		483	76020		483	89300		483	95430		483	89330		483	104570		483	62210
477	30350		484	74670		484	75350		484	90460		484	95290		484	91560		484	105460		484	61680
478	31160		485	75120		485	76380		485	91120		485	96390		485	91640		485	106520		485	64710
479	32350		486	75890		486	76740		486	89840		486	95240		486	92190		486	106690		486	63790
480	33460		487	74100		487	78250		487	90850		487	100170		487	93760		487	106840		487	65500
481	37480		488	75620		488	77290		488	92630		488	99210		488	93350		488	106630		488	63000
482	39530		489	75800		489	78680		489	91680		489	99720		489	94750		489	109880		489	66310
483	41320		490	77390		490	78410		490	93880		490	99980		490	95380		490	113630		490	66740
484	44730		491	79300		491	79100		491	95860		491	102350		491	98290		491	114730		491	67910
485	47580		492	81030		492	81170		492	97150		492	105860		492	99740		492	119330		492	71720
486	51000		493	81600		493	84520		493	100590		493	108220		493	105220		493	123370		493	73740
487	55040		494	85240		494	86680		494	105650		494	111350		494	108380		494	127460		494	77390
488	59960		495	87570		495	88550		495	107620		495	116020		495	112130		495	131010		495	78370
489	64100		496	90670		496	94250		496	108080		496	117340		496	117170		496	133940		496	81480
490	69090		497	94650		497	95330		497	113950		497	123280		497	121660		497	142890		497	86170
491	75200		498	98010		498	99610		498	117210		498	130030		498	126810		498	145870		498	90530
492	82880		499	101030		499	102820		499	121020		499	133900		499	133070		499	154530		499	93300
493	87830		500	104370		500	108410		500	125720		500	140610		500	141970		500	164200		500	97470
494	96020		501	111610		501	113290		501	131310		501	146240		501	148040		501	173080		501	103480
495	105260		502	117540		502	118990		502	139550		502	153510		502	156300		502	182140		502	109560
496	113470		503	125700		503	125910		503	145360		503	162200		503	167150		503	190000		503	115900
497	123630		504	131670		504	134110		504	155960		504	172270		504	177730		504	201970		504	124800
498	132590		505	138360		505	140320		505	162570		505	181300		505	188550		505	215830		505	130020
499	144910		506	146430		506	146960		506	175230		506	193680		506	199600		506	230090		506	142200
500	158690		507	158590		507	159410		507	182260		507	205470		507	212790		507	244520		507	150560
501	172290		508	165480		508	168550		508	193420		508	217200		508	225400		508	260470		508	157260
502	185990		509	175250		509	179090		509	207090		509	229250		509	242020		509	274460		509	171690
503	202870		510	189990		510	192140		510	220980		510	244510		510	260180		510	294860		510	184050
504	219410		511	200500		511	201790		511	231580		511	262190		511	274580		511	314590		511	198030
505	235540		512	213440		512	216520		512	249160		512	277340		512	294220		512	330290		512	209530
506	255570		513	223520		513	232140		513	262150		513	294520		513	316690		513	352640		513	225130
507	273740		514	242370		514	243480		514	275300		514	309020		514	329270		514	374740		514	238300
508	295970		515	258890		515	258090		515	293820		515	328770		515	350360		515	397120		515	248400
509	317540		516	272900		516	275030		516	308400		516	348140		516	375330		516	420830		516	267100
510	335670		517	287510		517	290320		517	327830		517	363800		517	390570		517	442540		517	284770
511	363350		518	303630		518	306050		518	341080		518	383450		518	413180		518	462400		518	296590
512	384390		519	316920		519	318260		519	357980		519	404880		519	433510		519	486600		519	313290
513	411520		520	336350		520	335270		520	376220		520	422710		520	456080		520	511360		520	330020
514	433560		521	348520		521	350850		521	391890		521	438310		521	474380		521	527600		521	341700
515	458700		522	364120		522	367420		522	411630		522	457340		522	496010		522	548010		522	358640
516	483870		523	378140		523	384980		523	421000		523	475770		523	517120		523	568510		523	374670
517	505870		524	390550		524	397630		524	439130		524	487400		524	531830		524	590900		524	387630
518	536030		525	404260		525	406830		525	452640		525	505700		525	549840		525	605150		525	399070
519	560480		526	414870		526	420640		526	465000		526	513670		526	567930		526	614240		526	413730
520	580710		527	430780		527	435370		527	472620		527	528110		527	580430		527	632980		527	419050
521	608970		528	439490		528	443130		528	478770		528	535560		528	585160		528	638350		528	429900
522	630590		529	442670		529	454240		529	486770		529	542900		529	594080		529	648480		529	437970
523	649330		530	450060		530	456680		530	494620		530	549700		530	606600		530	652720		530	441840
524	671970		531	452400		531	461850		531	496630		531	553360		531	608730		531	661100		531	444520
525	690990		532	454390		532	464020		532	493820		532	553070		532	606980		532	656630		532	450860
526	708300		533	457570		533	464430		533	496070		533	552270		533	609740		533	658720		533	450790
527	720540		534	457730		534	461010		534	496970		534	549690		534	604240		534	652310		534	444380
528	740830		535	452470		535	462910		535	488170		535	544110		535	605780		535	639760		535	442020
529	756590		536	447750		536	453930		536	482500		536	531650		536	593840		536	634470		536	438780
530	769690		537	441010		537	449120		537	476690		537	532040		537	583010		537	619890		537	429430
531	768680		538	433820		538	442090		538	468920		538	517490		538	571970		538	609500		538	425090
532	776490		539	422800		539	434690		539	454090		539	504430		539	553780		539	589850		539	412320
533	774060		540	413250		540	419390		540	442770		540	490820		540	539610		540	572400		540	401490
534	768220		541	401700		541	408090		541	430070		541	472020		541	521740		541	559480		541	389120
535	766420		542	386750		542	397440		542	412760		542	457530		542	504260		542	529280		542	375510
536	760150		543	373840		543	384030		543	396880		543	441450		543	488640		543	517540		543	362400
537	748830		544	357390		544	366500		544	381090		544	421350		544	466080		544	488010		544	344610
538	736930		545	343130		545	352290		545	366260		545	404520		545	446060		545	472430		545	330720
539	717680		546	326440		546	338300		546	346950		546	383640		546	425710		546	442140		546	317430
540	703000		547	310910		547	317140		547	329940		547	369510		547	406920		547	423320		547	299850
541	678480		548	300270		548	303580		548	314980		548	345890		548	382020		548	399120		548	284190
542	659530		549	278530		549	289240		549	298710		549	329520		549	362120		549	379540		549	270070
543	629070		550	267960		550	273950		550	283220		550	308750		550	341870		550	355970		550	256620
544	605160		551	252740		551	259140		551	266460		551	291400		551	321670		551	335800		551	242950
545	580190		552	238150		552	242060		552	247750		552	276060		552	306550		552	315710		552	226790
546	557210		553	225320		553	230030		553	235720		553	258070		553	288740		553	298370		553	213480
547	526360		554	210940		554	217560		554	223040		554	243990		554	268640		554	280390		554	200690
548	500250		555	199840		555	204820		555	211650		555	231360		555	250490		555	263930		555	186620
549	468830		556	186890		556	192600		556	200480		556	214030		556	237800		556	249840		556	177810
550	446890		557	175500		557	177800		557	186120		557	204190		557	221380		557	231300		557	167490
551	421970		558	165460		558	169530		558	176870		558	194350		558	208590		558	221040		558	157940
552	391920		559	156540		559	159380		559	168110		559	181280		559	195990		559	207100		559	144390
553	366920		560	149750		560	152280		560	156860		560	171530		560	188690		560	194190		560	138940
554	344740		561	138940		561	142750		561	146870		561	163090		561	173600		561	181110		561	129830
555	322270		562	129680		562	134590		562	140370		562	152110		562	166570		562	173830		562	121830
556	301630		563	126180		563	125960		563	133760		563	145030		563	155230		563	165200		563	114550
557	279810		564	116700		564	120990		564	126270		564	137860		564	147740		564	154770		564	109370
558	258790		565	112050		565	114160		565	119770		565	126610		565	138570		565	145670		565	103570
559	242460		566	106690		566	109170		566	114400		566	123160		566	132050		566	139620		566	96490
560	222640		567	101400		567	102720		567	108170		567	115460		567	125590		567	132830		567	92090
561	208890		568	97530		568	98570		568	104490		568	110470		568	119940		568	126620		568	87820
562	198080		569	92620		569	93880		569	99830		569	108300		569	113620		569	120520		569	85840
563	184830		570	89580		570	89710		570	95590		570	104700		570	107930		570	118640		570	81060
564	169050		571	83760		571	86300		571	90530		571	99640		571	104460		571	111880		571	76810
565	162200		572	80920		572	82000		572	88320		572	95890		572	102320		572	108240		572	73340
566	149330		573	78660		573	80320		573	86420		573	91430		573	97020		573	101810		573	70870
567	140360		574	76520		574	75580		574	80590		574	87370		574	91560		574	99350		574	69070
568	134270		575	74660		575	74350		575	81540		575	88840		575	91250		575	96350		575	66600
569	123600		576	71170		576	72450		576	77330		576	83490		576	85570		576	91000		576	62480
570	117820		577	70550		577	69050		577	75270		577	79680		577	83300		577	90840		577	61090
571	110640		578	66580		578	66790		578	73340		578	78100		578	80280		578	86890		578	60250
572	105650		579	64370		579	64920		579	70770		579	76760		579	78820		579	85250		579	58420
573	97990		580	63640		580	63650		580	68640		580	73450		580	76360		580	81880		580	57450
574	92640		581	61500		581	62040		581	69350		581	72910		581	75290		581	80440		581	54900
575	89570		582	59040		582	60810		582	65710		582	71360		582	72760		582	80650		582	54510
576	84610		583	56210		583	59110		583	65660		583	68880		583	71060		583	76850		583	51470
577	81770		584	56180		584	58850		584	62980		584	67260		584	70270		584	76310		584	50540
578	80530		585	57000		585	56470		585	63680		585	67410		585	67110		585	75420		585	49420
579	73580		586	53920		586	53950		586	59680		586	63830		586	64820		586	70970		586	49280
580	70090		587	53800		587	53090		587	59420		587	63980		587	64450		587	69890		587	48440
581	67950		588	52560		588	53370		588	59340		588	61680		588	64160		588	68860		588	46770
582	66650		589	50400		589	51750		589	56870		589	61390		589	62390		589	67990		589	46230
583	64540		590	50780		590	50520		590	54560		590	60130		590	61910		590	66690		590	45220
584	63250		591	48950		591	51270		591	55110		591	59350		591	58860		591	64970		591	44130
585	58920		592	49860		592	49830		592	55090		592	58170		592	59780		592	64670		592	43530
586	58010		593	47840		593	48350		593	54250		593	56010		593	58590		593	63220		593	42530
587	55110		594	47530		594	48000		594	53590		594	56120		594	56620		594	61690		594	40410
588	53700		595	46300		595	47790		595	53570		595	55020		595	55230		595	61940		595	41140
589	51010		596	45190		596	46370		596	51250		596	54610		596	53870		596	60620		596	40360
590	50390		597	44810		597	44920		597	49460		597	55330		597	55240		597	59560		597	38890
591	49260		598	44460		598	45600		598	49090		598	53590		598	53700		598	58780		598	39390
592	47670		599	42900		599	44990		599	50260		599	54180		599	51690		599	57410		599	38620
593	46600		600	44240		600	42750		600	49180		600	52190		600	51040		600	56980		600	38030
594	45900		601	42730		601	43790		601	48200		601	51730		601	50670		601	56750		601	37320
595	43410		602	41950		602	42350		602	47300		602	50220		602	50230		602	55110		602	36810
596	43680		603	40880		603	41860		603	47820		603	50640		603	48320		603	54690		603	37220
597	40560		604	41220		604	40760		604	47700		604	49020		604	50580		604	54890		604	35980
598	41070		605	40080		605	41360		605	46700		605	49510		605	50020		605	55760		605	35290
599	40990		606	40430		606	39970		606	45520		606	48110		606	49250		606	53500		606	36160
600	39820		607	40170		607	41830		607	46120		607	47040		607	48020		607	52780		607	34780
601	39060		608	40880		608	39340		608	44600		608	47990		608	47550		608	52330		608	34110
602	36680		609	39700		609	38920		609	44080		609	46650		609	47020		609	51150		609	33290
603	37280		610	38900		610	39500		610	44400		610	46590		610	46440		610	52010		610	32980
604	35230		611	39480		611	38730		611	43400		611	46340		611	46110		611	51670		611	32960
605	35280		612	36850		612	39590		612	43200		612	47260		612	45020		612	50970		612	31920
606	33760		613	38440		613	38940		613	44300		613	46820		613	45890		613	50030		613	33250
607	33900		614	37690		614	37080		614	42670		614	46370		614	45050		614	49520		614	31910
608	32110		615	37440		615	37760		615	42250		615	43900		615	44150		615	48610		615	31830
609	31280		616	36980		616	37320		616	41560		616	44660		616	45040		616	49510		616	31260
610	31850		617	35870		617	36870		617	43090		617	44570		617	43240		617	49230		617	29930
611	30960		618	37580		618	38960		618	41260		618	42490		618	43700		618	48170		618	31160
612	29170		619	36940		619	37480		619	40640		619	43740		619	42600		619	47580		619	31190
613	29820		620	35950		620	37290		620	40870		620	44100		620	43890		620	48700		620	30600
614	28620		621	35720		621	35990		621	39300		621	43080		621	43390		621	46450		621	29970
615	28970		622	35700		622	36490		622	39510		622	42700		622	41940		622	44970		622	30730
616	28210		623	35860		623	35650		623	39420		623	43010		623	41600		623	45700		623	30310
617	27490		624	34160		624	35780		624	40000		624	43300		624	42450		624	47120		624	29920
618	27380		625	35730		625	34380		625	39150		625	41790		625	40800		625	44580		625	29350
619	25890		626	35220		626	34970		626	39450		626	41310		626	41320		626	44690		626	29000
620	25450		627	34510		627	34600		627	38360		627	41900		627	40260		627	45570		627	28770
621	25210		628	34110		628	34320		628	38950		628	42230		628	40260		628	44510		628	28090
622	25300		629	33590		629	33880		629	38630		629	41730		629	40670		629	44950		629	30240
623	23910		630	32680		630	34380		630	38190		630	40660		630	39280		630	43700		630	28250
624	24240		631	33680		631	33380		631	38540		631	39290		631	39940		631	43460		631	28320
625	23390		632	33030		632	32960		632	38040		632	39510		632	38590		632	41990		632	26860
626	22360		633	32370		633	33150		633	36410		633	39210		633	37330		633	42030		633	27570
627	22660		634	32930		634	33810		634	36630		634	39100		634	38600		634	41240		634	26980
628	21930		635	31630		635	31670		635	36390		635	38650		635	36960		635	42050		635	27800
629	21460		636	31330		636	32300		636	36060		636	38000		636	36540		636	42800		636	26870
630	21760		637	30260		637	31810		637	36140		637	39140		637	37910		637	42020		637	25430
631	21520		638	29880		638	31640		638	35360		638	38060		638	38430		638	40830		638	26590
632	21260		639	30420		639	30860		639	35650		639	37730		639	36940		639	41910		639	25890
633	19430		640	31110		640	30970		640	34850		640	36040		640	35940		640	40390		640	25730
634	20670		641	30420		641	30520		641	34540		641	36860		641	36050		641	40250		641	24310
635	19540		642	29490		642	30030		642	34310		642	36330		642	35760		642	39340		642	25290
636	19240		643	29200		643	30690		643	34520		643	36140		643	34100		643	39270		643	25050
637	18640		644	30450		644	30260		644	34390		644	36520		644	35190		644	39400		644	24130
638	18700		645	29210		645	31070		645	34410		645	35540		645	35160		645	39040		645	25690
639	18320		646	29770		646	30080		646	34490		646	36480		646	35060		646	39670		646	25470
640	19680		647	30450		647	30840		647	33870		647	36230		647	35520		647	40300		647	25340
641	18330		648	30520		648	30150		648	34150		648	36780		648	36830		648	40370		648	25450
642	18430		649	31600		649	29710		649	36500		649	38420		649	34950		649	40080		649	25240
643	18300		650	30240		650	31100		650	36170		650	37860		650	36670		650	41130		650	25190

## Sheet: (b)
0 μg/L			0.5 μg/L			1.0 μg/L			5.0 μg/L			10.0 μg/L			20.0 μg/L			30.0 μg/L			50.0 μg/L				CMC-RR(μg/L)	F/F0	error bar
Wavelength (nm)	Fluorescence Intensity		Wavelength (nm)	Fluorescence Intensity		Wavelength (nm)	Fluorescence Intensity		Wavelength (nm)	Fluorescence Intensity		Wavelength (nm)	Fluorescence Intensity		Wavelength (nm)	Fluorescence Intensity		Wavelength (nm)	Fluorescence Intensity		Wavelength (nm)	Fluorescence Intensity			0	1.03	0.03
450	219010		450	58870		450	208840		450	231620		450	237360		450	207370		450	226790		450	238700			0.5	1.03	0.04
451	220870		451	58760		451	208800		451	233270		451	240330		451	206580		451	224180		451	241050			1	1.08	0.04
452	214530		452	58610		452	208790		452	228950		452	238300		452	204480		452	222630		452	238370			5	0.99	0.05
453	214410		453	57540		453	204640		453	230130		453	232420		453	205360		453	218330		453	236600			10	1	0.05
454	212700		454	59550		454	201280		454	223840		454	229600		454	202000		454	215390		454	234560			20	1.09	0.05
455	209950		455	57460		455	197990		455	222630		455	228770		455	202540		455	209710		455	227510			30	1.1	0.06
456	209110		456	56060		456	193820		456	217220		456	222590		456	194920		456	211870		456	223400			50	1.2	0.06
457	205600		457	56080		457	191040		457	213730		457	222480		457	192990		457	209870		457	223900
458	205000		458	55270		458	191520		458	213870		458	219990		458	190540		458	207620		458	221580
459	202240		459	54620		459	187350		459	211570		459	221930		459	193120		459	204960		459	215690
460	199250		460	55350		460	186800		460	210480		460	219810		460	192410		460	201800		460	216960
461	197180		461	55810		461	185910		461	209630		461	218160		461	187650		461	202820		461	215360
462	197970		462	55410		462	187220		462	207470		462	215530		462	189670		462	204150		462	213390
463	197780		463	56060		463	184780		463	206130		463	216110		463	190310		463	197820		463	213400
464	197660		464	55550		464	181820		464	208930		464	214510		464	186010		464	201330		464	214070
465	195220		465	56440		465	182150		465	207200		465	212250		465	186870		465	201190		465	215970
466	195010		466	56820		466	181990		466	205490		466	211620		466	186430		466	199530		466	214430
467	195270		467	56060		467	181160		467	204770		467	213600		467	186300		467	199610		467	211720
468	193710		468	56490		468	181850		468	207230		468	212100		468	188520		468	198490		468	211200
469	194640		469	57310		469	182120		469	207930		469	211930		469	185060		469	198530		469	210880
470	194970		470	58150		470	181590		470	208960		470	211120		470	185980		470	196940		470	211700
471	192470		471	58700		471	178710		471	204100		471	211280		471	185430		471	197700		471	211430
472	192240		472	58800		472	176010		472	201090		472	206790		472	181090		472	196070		472	209530
473	188670		473	58660		473	173450		473	198300		473	201820		473	178370		473	193490		473	203660
474	183100		474	60630		474	170400		474	194710		474	202020		474	177180		474	191330		474	201670
475	183310		475	60310		475	167950		475	192820		475	200240		475	175310		475	186310		475	198010
476	181410		476	60520		476	167480		476	190230		476	196340		476	171020		476	186170		476	196980
477	176420		477	61520		477	166080		477	187950		477	193100		477	171520		477	185160		477	195520
478	177040		478	63590		478	165730		478	188050		478	192980		478	168430		478	183740		478	193570
479	173580		479	62320		479	160150		479	184030		479	187880		479	168290		479	176420		479	191120
480	172580		480	66290		480	161670		480	186260		480	188840		480	166130		480	181640		480	191270
481	174530		481	67380		481	160760		481	184600		481	187630		481	166820		481	180450		481	189560
482	173920		482	69580		482	160090		482	186880		482	189510		482	167510		482	182460		482	193170
483	177450		483	73950		483	161950		483	188160		483	189710		483	170010		483	182230		483	196060
484	175010		484	78530		484	165590		484	190590		484	195640		484	168570		484	184180		484	193070
485	172880		485	79940		485	164810		485	190230		485	192680		485	169790		485	185350		485	196270
486	176030		486	83740		486	163270		486	190530		486	198050		486	171560		486	187860		486	195940
487	179530		487	91120		487	162330		487	192280		487	195930		487	169790		487	186400		487	198470
488	180670		488	93520		488	167870		488	192020		488	199080		488	168740		488	191520		488	200080
489	178520		489	99490		489	169130		489	197850		489	201730		489	170890		489	191150		489	203840
490	183700		490	106090		490	172480		490	198370		490	204370		490	173700		490	196610		490	204360
491	184050		491	114880		491	177010		491	204040		491	211910		491	176650		491	202140		491	211180
492	188640		492	121450		492	179880		492	210530		492	213650		492	179280		492	205320		492	214190
493	194600		493	130830		493	186240		493	220000		493	221380		493	182030		493	213250		493	223740
494	200460		494	141530		494	189500		494	223800		494	226520		494	190120		494	224390		494	231690
495	208700		495	150400		495	198020		495	231180		495	233930		495	194180		495	231190		495	237800
496	216860		496	163090		496	207150		496	241900		496	244330		496	197570		496	237670		496	246080
497	219410		497	179350		497	217390		497	251320		497	249740		497	204500		497	245900		497	257420
498	227920		498	191640		498	228150		498	263310		498	264790		498	211260		498	259590		498	267290
499	235550		499	208890		499	241240		499	275750		499	276590		499	217770		499	267020		499	279370
500	249500		500	223850		500	253750		500	286440		500	290210		500	231630		500	285050		500	293180
501	259880		501	241820		501	266420		501	302250		501	303990		501	238700		501	301290		501	308700
502	273550		502	262330		502	280170		502	321600		502	322140		502	248430		502	321530		502	327270
503	292750		503	283480		503	299240		503	337410		503	342470		503	260600		503	344700		503	346200
504	310810		504	309980		504	318280		504	363690		504	365420		504	273290		504	367000		504	369220
505	326930		505	335230		505	341190		505	385490		505	388400		505	284720		505	383610		505	396880
506	347250		506	356250		506	362520		506	410950		506	409330		506	305150		506	407610		506	415910
507	371200		507	387600		507	387210		507	435080		507	432680		507	317050		507	435510		507	441200
508	393710		508	422260		508	416390		508	467760		508	468140		508	336450		508	470540		508	473420
509	420790		509	453580		509	449180		509	497210		509	497470		509	353460		509	501600		509	498870
510	445520		510	486740		510	474460		510	528260		510	533500		510	373030		510	536060		510	537030
511	476060		511	519560		511	511680		511	562910		511	569570		511	390810		511	569850		511	572550
512	507180		512	554130		512	543500		512	594180		512	601230		512	416500		512	602040		512	606110
513	539200		513	593190		513	578220		513	635620		513	641460		513	439040		513	645600		513	648770
514	569920		514	639050		514	620520		514	671370		514	680090		514	457880		514	686290		514	682300
515	606710		515	681130		515	653930		515	711160		515	726070		515	484840		515	725690		515	723030
516	641580		516	720410		516	696320		516	748250		516	767790		516	504550		516	772190		516	768870
517	675790		517	772590		517	735650		517	792590		517	803900		517	527910		517	814370		517	807210
518	712490		518	807450		518	777190		518	833180		518	852690		518	555230		518	853900		518	848410
519	751210		519	851270		519	820150		519	877270		519	890420		519	577700		519	902300		519	892760
520	794620		520	902970		520	857940		520	915810		520	931490		520	602090		520	941940		520	939640
521	825900		521	948660		521	893260		521	957030		521	982320		521	622500		521	986470		521	982290
522	860580		522	996350		522	937540		522	995650		522	1018760		522	637370		522	1029270		522	1020130
523	889750		523	1030950		523	978890		523	1035090		523	1056550		523	662750		523	1073590		523	1056420
524	928240		524	1073720		524	1011240		524	1060100		524	1094140		524	675850		524	1101850		524	1092170
525	966190		525	1116180		525	1046460		525	1101200		525	1129100		525	691560		525	1134420		525	1127300
526	982000		526	1160310		526	1079390		526	1126390		526	1156520		526	706590		526	1168980		526	1157970
527	1011400		527	1189150		527	1096430		527	1151060		527	1192990		527	716380		527	1199940		527	1184980
528	1033500		528	1228690		528	1122690		528	1167290		528	1216400		528	729640		528	1214400		528	1202180
529	1043380		529	1252020		529	1148750		529	1183950		529	1230050		529	733120		529	1236670		529	1223300
530	1064230		530	1279220		530	1160020		530	1187000		530	1248540		530	734360		530	1250160		530	1241790
531	1073800		531	1310550		531	1167140		531	1197790		531	1257500		531	736010		531	1255530		531	1242890
532	1078570		532	1335320		532	1174930		532	1207070		532	1256090		532	740010		532	1257760		532	1248560
533	1074700		533	1341980		533	1176850		533	1199250		533	1263110		533	727380		533	1257160		533	1245890
534	1077310		534	1353470		534	1170800		534	1188450		534	1256760		534	722800		534	1249200		534	1243030
535	1071010		535	1361650		535	1162470		535	1178640		535	1247160		535	708600		535	1239680		535	1236590
536	1054690		536	1365850		536	1153430		536	1156470		536	1225730		536	703450		536	1221480		536	1220500
537	1041740		537	1355300		537	1119040		537	1144770		537	1207980		537	685380		537	1210680		537	1195720
538	1028200		538	1351770		538	1108440		538	1119130		538	1191480		538	669230		538	1177420		538	1167190
539	995580		539	1342300		539	1083070		539	1090620		539	1154380		539	653470		539	1146810		539	1146200
540	973410		540	1318610		540	1058180		540	1060110		540	1126790		540	633540		540	1118800		540	1106970
541	942400		541	1290150		541	1025540		541	1021250		541	1094280		541	615780		541	1087690		541	1080120
542	910680		542	1269580		542	986460		542	990550		542	1058610		542	593650		542	1040990		542	1045480
543	883130		543	1241160		543	944130		543	948840		543	1016370		543	566710		543	1002500		543	1002950
544	845700		544	1208560		544	905890		544	908070		544	971970		544	541080		544	961550		544	958470
545	808030		545	1164100		545	868050		545	869520		545	930370		545	516240		545	927250		545	918960
546	771350		546	1122680		546	825200		546	820720		546	884500		546	498280		546	872060		546	874530
547	732210		547	1091610		547	784000		547	780000		547	839620		547	467470		547	826820		547	830790
548	693160		548	1044100		548	745560		548	741980		548	804150		548	446190		548	785350		548	784710
549	658730		549	999750		549	706770		549	702840		549	761810		549	423820		549	738250		549	742200
550	624070		550	948730		550	666460		550	663960		550	719200		550	399850		550	700320		550	708230
551	585760		551	899420		551	626050		551	625050		551	674850		551	380110		551	657330		551	665420
552	550730		552	856500		552	588530		552	589280		552	636840		552	359280		552	621770		552	623420
553	522390		553	813740		553	554120		553	553590		553	597530		553	335970		553	580130		553	585230
554	492500		554	762980		554	518670		554	521310		554	561030		554	320720		554	546340		554	552730
555	462060		555	721740		555	486530		555	487190		555	523970		555	300140		555	513180		555	519030
556	432480		556	680570		556	451650		556	457780		556	493190		556	285850		556	483120		556	483850
557	406480		557	640200		557	426330		557	427100		557	463260		557	271670		557	449540		557	457210
558	382190		558	598770		558	396010		558	406080		558	433280		558	255540		558	425240		558	427350
559	361810		559	561770		559	370250		559	376860		559	408870		559	244480		559	399430		559	398560
560	335640		560	525080		560	347480		560	357320		560	381830		560	229750		560	369420		560	379110
561	318130		561	490860		561	324540		561	335010		561	360570		561	217990		561	351100		561	353850
562	301000		562	459640		562	307230		562	316590		562	338970		562	205170		562	330760		562	333400
563	282890		563	429790		563	287130		563	295020		563	320040		563	199820		563	310120		563	315010
564	260480		564	399650		564	272140		564	277480		564	303540		564	187540		564	292740		564	295510
565	250670		565	374760		565	253870		565	263690		565	285860		565	179100		565	275670		565	278180
566	240570		566	348200		566	239150		566	247080		566	269130		566	171720		566	257220		566	261760
567	224130		567	330590		567	224530		567	239760		567	254920		567	168520		567	247520		567	251740
568	217840		568	311910		568	209480		568	223530		568	242340		568	160470		568	235090		568	239930
569	208300		569	288660		569	201260		569	213750		569	233480		569	155130		569	220420		569	229260
570	196330		570	274340		570	190930		570	206780		570	221050		570	145720		570	213450		570	218240
571	187340		571	254570		571	181640		571	199690		571	214040		571	145530		571	203630		571	208740
572	181300		572	244500		572	173030		572	187390		572	203300		572	140090		572	196080		572	199040
573	175360		573	227150		573	166200		573	181030		573	192300		573	135920		573	186730		573	191720
574	166030		574	217560		574	157660		574	172930		574	187430		574	132580		574	179400		574	182500
575	160210		575	207890		575	152280		575	168020		575	182930		575	127940		575	173190		575	179630
576	158540		576	198080		576	145620		576	161260		576	173310		576	125870		576	167050		576	171430
577	151680		577	189500		577	140500		577	155030		577	167320		577	122210		577	160580		577	164810
578	148530		578	180090		578	135970		578	153200		578	164170		578	118240		578	156340		578	161170
579	144330		579	175320		579	130170		579	146380		579	159100		579	114810		579	151750		579	155940
580	138950		580	164070		580	125750		580	142310		580	155230		580	114900		580	145500		580	152620
581	135850		581	160120		581	122120		581	142160		581	148770		581	113940		581	143460		581	147070
582	132470		582	152940		582	120170		582	136120		582	146070		582	111140		582	137240		582	142500
583	128340		583	146910		583	115160		583	132600		583	142340		583	107770		583	133750		583	142580
584	126780		584	140830		584	111480		584	128690		584	138610		584	107760		584	132580		584	137180
585	125150		585	136750		585	108900		585	126620		585	133680		585	104380		585	130160		585	133370
586	122140		586	130190		586	104090		586	124410		586	131170		586	101870		586	124150		586	130670
587	117650		587	127600		587	103160		587	120530		587	128570		587	99430		587	123950		587	128800
588	115700		588	123180		588	99750		588	118020		588	124240		588	97300		588	120830		588	124050
589	112490		589	118240		589	97870		589	117000		589	119810		589	98320		589	117840		589	121430
590	111840		590	115490		590	95720		590	115490		590	121590		590	95800		590	116830		590	119890
591	112120		591	111110		591	89810		591	112290		591	117420		591	93790		591	112660		591	118420
592	107560		592	110010		592	91050		592	111420		592	116000		592	92380		592	112670		592	113060
593	104050		593	105990		593	88270		593	108130		593	114680		593	90620		593	108230		593	111930
594	105000		594	103570		594	89060		594	107130		594	113640		594	90390		594	107270		594	109480
595	103130		595	99810		595	84720		595	105850		595	111150		595	89260		595	106240		595	109710
596	100760		596	98200		596	82300		596	102590		596	110530		596	87270		596	104480		596	107380
597	100800		597	94930		597	82890		597	101820		597	105980		597	87300		597	103640		597	104470
598	99220		598	93870		598	79500		598	101460		598	107000		598	86940		598	100930		598	103170
599	96280		599	90820		599	80060		599	101180		599	105350		599	86420		599	100530		599	103030
600	96390		600	89490		600	78310		600	96210		600	103600		600	83920		600	99570		600	103150
601	93030		601	87410		601	76490		601	95590		601	100760		601	83560		601	98090		601	99810
602	93880		602	86410		602	76510		602	95160		602	100710		602	82670		602	96790		602	99040
603	93820		603	83570		603	75180		603	94580		603	101800		603	82850		603	92840		603	98830
604	92320		604	82290		604	74130		604	93290		604	98300		604	83150		604	93970		604	95810
605	89960		605	78370		605	71870		605	92190		605	98870		605	81650		605	93440		605	96860
606	88310		606	80220		606	69710		606	91160		606	96270		606	80380		606	92460		606	95950
607	88590		607	75210		607	71850		607	90030		607	96170		607	80090		607	90310		607	92880
608	88420		608	76060		608	70220		608	89930		608	94710		608	80910		608	89660		608	94660
609	85800		609	74060		609	69780		609	87490		609	91840		609	78380		609	87240		609	90440
610	87960		610	73290		610	69290		610	85180		610	93350		610	76470		610	88800		610	89410
611	85460		611	70910		611	66440		611	87290		611	90380		611	78760		611	87500		611	92960
612	83650		612	70420		612	67040		612	86980		612	90930		612	78280		612	86360		612	89250
613	83480		613	68040		613	66260		613	86730		613	90380		613	76620		613	86800		613	90190
614	83290		614	68360		614	63560		614	85540		614	90110		614	74240		614	84310		614	87920
615	83020		615	66560		615	64250		615	85680		615	90210		615	76640		615	84570		615	87560
616	83630		616	63680		616	63360		616	84490		616	87260		616	74470		616	84810		616	87700
617	81880		617	63850		617	64030		617	82550		617	88240		617	72800		617	81700		617	86610
618	79350		618	63780		618	63050		618	82640		618	86140		618	74810		618	82170		618	86420
619	79210		619	62220		619	62860		619	81230		619	85950		619	74540		619	81480		619	84890
620	81580		620	59080		620	61980		620	82130		620	84650		620	73490		620	80830		620	84720
621	79570		621	60550		621	60840		621	80830		621	84600		621	74060		621	81240		621	84010
622	79960		622	59340		622	58030		622	80050		622	84840		622	72540		622	80610		622	81910
623	77770		623	57400		623	59640		623	77800		623	83000		623	72000		623	78060		623	83100
624	77430		624	57440		624	58930		624	78110		624	82490		624	72000		624	78420		624	82700
625	77830		625	55260		625	57790		625	78080		625	81720		625	70510		625	77550		625	82340
626	76950		626	52580		626	57340		626	78620		626	82100		626	71050		626	78150		626	81800
627	75670		627	52720		627	55040		627	76480		627	81560		627	73640		627	75930		627	78680
628	74470		628	53380		628	55850		628	76960		628	79740		628	69270		628	77060		628	79780
629	72820		629	51730		629	56260		629	75430		629	79640		629	70340		629	74910		629	79800
630	74850		630	50280		630	54770		630	75230		630	78410		630	70740		630	74400		630	79990
631	73230		631	49190		631	54080		631	75680		631	76880		631	69540		631	74840		631	77470
632	72510		632	47730		632	54040		632	74630		632	75750		632	68170		632	73530		632	77200
633	70830		633	47980		633	53630		633	74170		633	77710		633	66700		633	74530		633	74330
634	71240		634	46650		634	52950		634	72470		634	75810		634	67620		634	73110		634	76540
635	70250		635	47500		635	51440		635	72400		635	75590		635	66490		635	70610		635	74980
636	68630		636	46130		636	50530		636	72110		636	75280		636	67860		636	72090		636	74930
637	68440		637	44770		637	49440		637	70840		637	74340		637	65890		637	69050		637	75810
638	69650		638	45960		638	49610		638	71190		638	75020		638	66030		638	69960		638	75490
639	66510		639	43590		639	47670		639	72060		639	72750		639	64500		639	69070		639	73250
640	67970		640	43050		640	49130		640	68440		640	72270		640	64880		640	68500		640	71540
641	69480		641	40910		641	48410		641	69010		641	71760		641	65730		641	67430		641	71360
642	69080		642	42030		642	48030		642	67440		642	71030		642	63060		642	67520		642	73020
643	66020		643	40860		643	48310		643	70040		643	71820		643	65730		643	68420		643	70600
644	66850		644	39500		644	47900		644	68080		644	71350		644	64040		644	67700		644	71790
645	67220		645	39460		645	48320		645	69170		645	72620		645	66070		645	67240		645	70960
646	66480		646	38980		646	47990		646	68400		646	72730		646	62950		646	67480		646	71310
647	66620		647	40780		647	47260		647	69380		647	73220		647	65650		647	68110		647	72140
648	66960		648	39430		648	49400		648	69660		648	72920		648	66510		648	69750		648	72100
649	68450		649	39320		649	48550		649	71690		649	72970		649	67240		649	69950		649	74500
650	68450		650	39200		650	51320		650	71530		650	75100		650	67240		650	69000		650	73720

## Sheet: (c)
	MIP		NIP
	F/F0 -1	error bar	F/F0 -1	error bar
MC-RR	0.3	0.04	0.03	0.01
MC-LR	0.14	0.02	0.05	0.01
His	0.11	0.035	0.078	0.01
Tyr	0.079	0.02	0.072	0.01
Glu	0.075	0.02	0.071	0.01
Leu	0.075	0.02	0.07	0.01
Ala	0.06	0.02	0.055	0.01
Asp	0.068	0.02	0.066	0.01
Tris	0.075	0.03	0.065	0.01
NA	0.11	0.03	0.09	0.02
DF	0.06	0.03	0.02	0.01
BPA	0	0.02	-0.02	0.02
AP	-0.13	0.02	-0.14	0.02
2,4-D	-0.25	0.03	-0.24	0.03

## Sheet: (d)
Serial Number	Fluorescence Intensity（red color）	F0/F（blue color）
1	451000	1.32
2	533050	1.27
3	470260	1.26
4	436170	1.31
5	445500	1.31
6	494070	1.28
7	475220	1.31
8	519830	1.31
9	421060	1.26
10	453520	1.27
11	495870	1.25
12	442320	1.29
13	426470	1.3
14	473390	1.27
15	488690	1.34
16	432670	1.33
17	492210	1.33
18	450790	1.29
19	456070	1.31
20	464430	1.34
