# Supplementary material for: Molecular imprinting-based indirect fluorescence detection strategy implemented on paper chip for non-fluorescent microcystin
Source: Nat Commun. 2023 Oct 17;14:6553. doi: 10.1038/s41467-023-42244-z (PMC10582162; doi:10.1038/s41467-023-42244-z)
Supplement: Supplementary file 6 — Source Data [file 41467_2023_42244_MOESM6_ESM.zip › Original data-final/Supplementary Information.xlsx]

## Sheet: Fig.S2(A)
Size (nm)	Frequency
3.75	1
4.25	4
4.75	8
5.25	21
5.75	19
6.25	19
6.75	15
7.25	3
7.75	3
8.25	4
8.75	3

## Sheet: Fig.S2(B)
Size (nm)	Frequency
1.25	8
1.75	23
2.25	25
2.75	17
3.25	16
3.75	6
4.25	5

## Sheet: Fig.S3
ZnFe2O4			ZnFe2O4@MIP
399.675	0		399.675	0
400.157	12.6468		400.157	33.9804
400.639	12.411		400.639	34.3296
401.121	11.8537		401.121	33.8372
401.603	11.3359		401.603	32.9035
402.085	11.0881		402.085	31.9626
402.567	11.116		402.567	31.3611
403.05	11.2135		403.05	31.2659
403.532	11.082		403.532	31.6537
404.014	10.485		404.014	32.3768
404.496	9.36157		404.496	33.2444
404.978	7.8719		404.978	34.0767
405.46	6.35716		405.46	34.7275
405.942	5.20579		405.942	35.0935
406.424	4.66657		406.424	35.1195
406.906	4.72939		406.906	34.7998
407.389	5.16502		407.389	34.1735
407.871	5.68309		407.871	33.3195
408.353	6.08645		408.353	32.3561
408.835	6.37313		408.835	31.4393
409.317	6.66009		409.317	30.7419
409.799	7.07297		409.799	30.4002
410.281	7.66362		410.281	30.4533
410.763	8.51899		410.763	30.8219
411.245	9.41473		411.245	31.3516
411.728	10.2182		411.728	31.8903
412.21	10.7988		412.21	32.3456
412.692	11.1353		412.692	32.7012
413.174	11.2833		413.174	32.9945
413.656	11.4883		413.656	33.2762
414.138	11.6496		414.138	33.5705
414.62	11.9227		414.62	33.8626
415.103	12.2956		415.103	34.1187
415.585	12.5716		415.585	34.3214
416.067	12.6349		416.067	34.4979
416.549	12.4532		416.549	34.7314
417.031	12.0809		417.031	35.1502
417.513	11.5967		417.513	35.8758
417.995	11.16		417.995	36.9094
418.477	10.865		418.477	38.0174
418.959	11.0146		418.959	38.7938
419.442	11.4334		419.442	38.9493
419.924	11.9453		419.924	38.5192
420.406	12.5235		420.406	37.7755
420.888	13.2277		420.888	37.0217
421.37	14.1255		421.37	36.4658
421.852	14.9554		421.852	36.1895
422.334	15.7631		422.334	36.1667
422.816	16.5587		422.816	36.3038
423.298	17.0428		423.298	36.4879
423.781	17.1347		423.781	36.629
424.263	16.6713		424.263	36.6879
424.745	15.7727		424.745	36.6774
425.227	14.6883		425.227	36.6397
425.709	13.6847		425.709	36.6123
426.191	12.897		426.191	36.6052
426.673	12.38		426.673	36.6005
427.155	12.123		427.155	36.5704
427.637	12.0274		427.637	36.495
428.12	11.9976		428.12	36.3723
428.602	11.9823		428.602	36.2161
429.084	11.946		429.084	36.0485
429.566	11.9092		429.566	35.891
430.048	11.8668		430.048	35.7616
430.53	11.7684		430.53	35.6798
431.012	11.7427		431.012	35.6723
431.494	11.7358		431.494	35.7731
431.977	11.739		431.977	36.0105
432.459	11.7574		432.459	36.3866
432.941	11.8056		432.941	36.8614
433.423	11.8824		433.423	37.3556
433.905	12.0029		433.905	37.7765
434.387	12.1328		434.387	38.0547
434.869	12.2383		434.869	38.1754
435.351	12.2661		435.351	38.1881
435.834	12.1917		435.834	38.1883
436.316	12.0682		436.316	38.2742
436.798	11.9066		436.798	38.4949
437.28	11.536		437.28	38.8223
437.762	11.3011		437.762	39.1683
438.244	11.1412		438.244	39.4355
438.726	11.1568		438.726	39.5665
439.208	11.2952		439.208	39.5665
439.69	11.5164		439.69	39.4965
440.173	11.7955		440.173	39.446
440.655	12.0695		440.655	39.4927
441.137	12.2202		441.137	39.6641
441.619	12.2954		441.619	39.9198
442.101	12.3627		442.101	40.1725
442.583	12.3252		442.583	40.3381
443.065	12.2531		443.065	40.3852
443.547	12.1798		443.547	40.351
444.029	12.0453		444.029	40.3168
444.512	12.1209		444.512	40.36
444.994	11.9719		444.994	40.5126
445.476	11.7834		445.476	40.7494
445.958	11.7008		445.958	41.0089
446.44	11.6316		446.44	41.2326
446.922	11.6782		446.922	41.3994
447.404	11.8715		447.404	41.5366
447.886	12.2424		447.886	41.7047
448.368	12.6396		448.368	41.9623
448.851	13.064		448.851	42.3328
449.333	13.5314		449.333	42.7939
449.815	13.8806		449.815	43.2952
450.297	14.1639		450.297	43.7865
450.779	14.4693		450.779	44.2413
451.261	14.7989		451.261	44.6634
451.743	15.1602		451.743	45.0769
452.226	15.4885		452.226	45.5028
452.708	15.6902		452.708	45.9363
453.19	15.7303		453.19	46.3426
453.672	15.5285		453.672	46.6765
454.154	15.1663		454.154	46.9101
454.636	14.7768		454.636	47.0499
455.118	14.4938		455.118	47.1371
455.6	14.3992		455.6	47.2342
456.082	14.5402		456.082	47.4016
456.565	14.8806		456.565	47.6688
457.047	15.2177		457.047	48.0116
457.529	15.6092		457.529	48.3577
458.011	15.9515		458.011	48.6277
458.493	16.0661		458.493	48.7886
458.975	16.3474		458.975	48.8739
459.457	16.6252		459.457	48.9597
459.939	16.874		459.939	49.1211
460.421	17.1949		460.421	49.3986
460.904	17.4481		460.904	49.7888
461.386	17.5729		461.386	50.2543
461.868	17.6301		461.868	50.7449
462.35	17.6777		462.35	51.2186
462.832	17.7383		462.832	51.6549
463.314	17.9254		463.314	52.0538
463.796	18.2335		463.796	52.4231
464.278	18.6726		464.278	52.7627
464.76	19.1163		464.76	53.0572
465.243	19.5203		465.243	53.2822
465.725	19.764		465.725	53.4194
466.207	19.9511		466.207	53.475
466.689	20.1477		466.689	53.489
467.171	20.3097		467.171	53.5285
467.653	20.5593		467.653	53.6633
468.135	20.8686		468.135	53.9307
468.617	21.1563		468.617	54.315
469.099	21.1916		469.099	54.7533
469.582	21.2039		469.582	55.1636
470.064	21.0854		470.064	55.476
470.546	20.8949		470.546	55.6564
471.028	20.9299		471.028	55.7182
471.51	20.9974		471.51	55.7208
471.992	21.1991		471.992	55.7499
472.474	21.3246		472.474	55.8797
472.957	21.5138		472.957	56.1382
473.439	21.626		473.439	56.4985
473.921	21.6837		473.921	56.9026
474.403	21.7311		474.403	57.2942
474.885	21.859		474.885	57.6404
475.367	22.0316		475.367	57.9352
475.849	22.0359		475.849	58.1913
476.331	22.1796		476.331	58.4283
476.813	22.3571		476.813	58.6609
477.296	22.5054		477.296	58.8931
477.778	22.638		477.778	59.1189
478.26	22.5336		478.26	59.3268
478.742	22.3843		478.742	59.507
479.224	22.3585		479.224	59.6565
479.706	22.2415		479.706	59.7806
480.188	22.1075		480.188	59.8902
480.67	22.0974		480.67	59.9979
481.152	22.0649		481.152	60.1132
481.635	21.9034		481.635	60.2403
482.117	21.7789		482.117	60.3763
482.599	21.7118		482.599	60.5118
483.081	21.7623		483.081	60.6322
483.563	22.0072		483.563	60.7211
484.045	22.1299		484.045	60.7655
484.527	22.3576		484.527	60.7609
485.009	22.6297		485.009	60.7132
485.491	22.8692		485.491	60.6388
485.974	23.1073		485.974	60.5597
486.456	23.2672		486.456	60.4969
486.938	23.3615		486.938	60.4647
487.42	23.3836		487.42	60.4663
487.902	23.5403		487.902	60.4941
488.384	23.7788		488.384	60.534
488.866	24.1048		488.866	60.5723
489.348	24.3855		489.348	60.6008
489.831	24.645		489.831	60.6202
490.313	24.8462		490.313	60.6383
490.795	25.0236		490.795	60.6662
491.277	25.202		491.277	60.7109
491.759	25.0903		491.759	60.7718
492.241	24.8891		492.241	60.8396
492.723	24.8057		492.723	60.9017
493.205	24.4103		493.205	60.948
493.688	24.2555		493.688	60.9759
494.17	24.0273		494.17	60.9901
494.652	23.75		494.652	60.9997
495.134	23.5805		495.134	61.0114
495.616	23.6449		495.616	61.0253
496.098	23.8489		496.098	61.0331
496.58	24.0692		496.58	61.0207
497.062	24.1819		497.062	60.9745
497.544	24.2572		497.544	60.8881
498.027	24.2556		498.027	60.7669
498.509	24.0467		498.509	60.6292
498.991	24.1341		498.991	60.5014
499.473	24.1763		499.473	60.4111
499.955	24.0178		499.955	60.3783
500.437	24.0115		500.437	60.4099
500.919	24.0885		500.919	60.494
501.401	24.1528		501.401	60.5992
501.884	24.1603		501.884	60.6797
502.366	24.1304		502.366	60.6891
502.848	24.1876		502.848	60.5987
503.33	24.2392		503.33	60.4094
503.812	24.2045		503.812	60.1507
504.294	24.2611		504.294	59.8684
504.776	24.24		504.776	59.6103
505.258	24.0339		505.258	59.4132
505.74	23.8402		505.74	59.2926
506.223	23.543		506.223	59.2367
506.705	23.0943		506.705	59.2086
507.187	22.7799		507.187	59.1589
507.669	22.4772		507.669	59.0465
508.151	22.2425		508.151	58.8555
508.633	22.0995		508.633	58.5995
509.115	21.9149		509.115	58.3132
509.597	21.8679		509.597	58.0348
510.079	21.6092		510.079	57.7878
510.562	21.6733		510.562	57.5701
511.044	21.5063		511.044	57.3545
511.526	21.436		511.526	57.101
512.008	21.3558		512.008	56.7766
512.49	21.1653		512.49	56.3711
512.972	20.9037		512.972	55.9025
513.454	20.7994		513.454	55.4094
513.936	20.6844		513.936	54.9336
514.418	20.5806		514.418	54.5014
514.901	20.5021		514.901	54.1118
515.383	20.4468		515.383	53.7378
515.865	20.3945		515.865	53.3405
516.347	20.2791		516.347	52.8903
516.829	20.3048		516.829	52.3858
517.311	20.0654		517.311	51.8601
517.793	19.8995		517.793	51.3677
518.275	19.7622		518.275	50.9591
518.758	19.5113		518.758	50.6553
519.24	19.2223		519.24	50.4392
519.722	18.9584		519.722	50.2671
520.204	18.7177		520.204	50.0898
520.686	18.4877		520.686	49.8732
521.168	18.2512		521.168	49.6065
521.65	17.9935		521.65	49.299
522.132	17.7105		522.132	48.9676
522.615	17.3674		522.615	48.623
523.097	16.9866		523.097	48.262
523.579	16.7426		523.579	47.8694
524.061	16.3928		524.061	47.4272
524.543	16.0913		524.543	46.9273
525.025	15.8037		525.025	46.3819
525.507	15.5059		525.507	45.824
525.989	15.35		525.989	45.2964
526.471	15.2491		526.471	44.8323
526.954	15.1603		526.954	44.4412
527.436	15.0258		527.436	44.1073
527.918	15.0095		527.918	43.801
528.4	14.9167		528.4	43.4934
528.882	14.7877		528.882	43.1658
529.364	14.6102		529.364	42.8128
529.846	14.3781		529.846	42.4399
530.328	14.0943		530.328	42.0572
530.811	13.7716		530.811	41.6755
531.293	13.4342		531.293	41.3038
531.775	13.1136		531.775	40.9502
532.257	12.8404		532.257	40.6225
532.739	12.6347		532.739	40.3271
533.221	12.4997		533.221	40.0666
533.703	12.4222		533.703	39.836
534.185	12.3733		534.185	39.623
534.668	12.3239		534.668	39.4119
535.149	12.2577		535.149	39.192
535.632	12.1752		535.632	38.9643
536.114	12.0894		536.114	38.7437
536.596	12.016		536.596	38.5531
537.078	11.9645		537.078	38.4127
537.56	11.9325		537.56	38.3287
538.042	11.9045		538.042	38.2878
538.524	11.8623		538.524	38.2617
539.006	11.7628		539.006	38.2186
539.489	11.7445		539.489	38.1366
539.971	11.6669		539.971	38.0114
540.453	11.6018		540.453	37.8559
540.935	11.5525		540.935	37.6919
541.417	11.4669		541.417	37.537
541.899	11.468		541.899	37.3955
542.381	11.3996		542.381	37.2577
542.863	11.3025		542.863	37.1074
543.346	11.1952		543.346	36.9342
543.828	11.1317		543.828	36.743
544.31	11.1097		544.31	36.5564
544.792	11.167		544.792	36.4073
545.274	11.2897		545.274	36.3259
545.756	11.4772		545.756	36.3258
546.238	11.6209		546.238	36.3971
546.72	11.7809		546.72	36.5111
547.202	11.9134		547.202	36.6322
547.685	12.0331		547.685	36.7309
548.167	12.1562		548.167	36.7924
548.649	12.2748		548.649	36.8173
549.131	12.3615		549.131	36.8162
549.613	12.4258		549.613	36.8019
550.095	12.4414		550.095	36.7831
550.577	12.3974		550.577	36.7627
551.059	12.3106		551.059	36.7395
551.542	12.2219		551.542	36.7117
552.024	12.1651		552.024	36.6792
552.506	12.1682		552.506	36.6447
552.988	12.2713		552.988	36.6118
553.47	12.3822		553.47	36.5842
553.952	12.5144		553.952	36.566
554.434	12.6058		554.434	36.5624
554.916	12.6263		554.916	36.5801
555.398	12.5936		555.398	36.6272
555.881	12.5365		555.881	36.709
556.363	12.4531		556.363	36.8247
556.845	12.3955		556.845	36.965
557.327	12.3677		557.327	37.1137
557.809	12.3581		557.809	37.2529
558.291	12.3526		558.291	37.3693
558.773	12.3098		558.773	37.4592
559.255	12.4045		559.255	37.5292
559.737	12.4585		559.737	37.5918
560.22	12.5551		560.22	37.6605
560.702	12.6835		560.702	37.7437
561.184	12.8019		561.184	37.8433
561.666	12.8175		561.666	37.9566
562.148	12.8773		562.148	38.0805
562.63	12.8325		562.63	38.2142
563.112	12.7604		563.112	38.3593
563.595	12.7192		563.595	38.5156
564.077	12.7601		564.077	38.6777
564.559	12.9024		564.559	38.8337
565.041	13.1218		565.041	38.9689
565.523	13.3592		565.523	39.0729
566.005	13.547		566.005	39.1464
566.487	13.6384		566.487	39.2044
566.969	13.6281		566.969	39.2714
567.451	13.5531		567.451	39.3723
567.933	13.4757		567.933	39.5199
568.416	13.4868		568.416	39.7079
568.898	13.5529		568.898	39.9125
569.38	13.6561		569.38	40.1037
569.862	13.8731		569.862	40.2597
570.344	14.1161		570.344	40.3767
570.826	14.3276		570.826	40.4704
571.308	14.5394		571.308	40.567
571.79	14.7686		571.79	40.6906
572.273	15.029		572.273	40.8515
572.755	15.2615		572.755	41.0431
573.237	15.5462		573.237	41.2463
573.719	15.7948		573.719	41.4408
574.201	15.9715		574.201	41.6152
574.683	16.0603		574.683	41.7709
575.165	16.0723		575.165	41.92
575.647	16.0401		575.647	42.0753
576.13	16.0015		576.13	42.2413
576.612	15.9801		576.612	42.4096
577.094	15.9752		577.094	42.5635
577.576	15.9659		577.576	42.6877
578.058	15.9265		578.058	42.7787
578.54	15.842		578.54	42.8479
579.022	15.7167		579.022	42.9188
579.504	15.5715		579.504	43.0171
579.986	15.4321		579.986	43.1605
580.468	15.315		580.468	43.3521
580.951	15.2186		580.951	43.5806
581.433	15.1263		581.433	43.828
581.915	15.0192		581.915	44.0795
582.397	14.8912		582.397	44.3291
582.879	14.7563		582.879	44.5793
583.361	14.6459		583.361	44.8341
583.843	14.5941		583.843	45.092
584.325	14.6212		584.325	45.3421
584.808	14.7226		584.808	45.5677
585.29	14.8688		585.29	45.7537
585.772	15.0187		585.772	45.8958
586.254	15.1366		586.254	46.0042
586.736	15.2065		586.736	46.1005
587.218	15.235		587.218	46.205
587.7	15.2458		587.7	46.336
588.182	15.2625		588.182	46.4952
588.665	15.296		588.665	46.671
589.147	15.3395		589.147	46.8463
589.629	15.3743		589.629	47.009
590.111	15.3821		590.111	47.1603
590.593	15.36		590.593	47.3158
591.075	15.3277		591.075	47.4991
591.557	15.3248		591.557	47.7285
592.039	15.3965		592.039	48.0052
592.521	15.5758		592.521	48.309
593.004	15.871		593.004	48.6051
593.486	16.2656		593.486	48.8578
593.968	16.7267		593.968	49.0441
594.45	17.2188		594.45	49.1623
594.932	17.7134		594.932	49.2313
595.414	18.1932		595.414	49.2828
595.896	18.649		595.896	49.3504
596.378	19.0732		596.378	49.4578
596.861	19.4526		596.861	49.6129
597.343	19.7666		597.343	49.8078
597.825	19.9907		597.825	50.0247
598.307	20.1054		598.307	50.2434
598.789	20.1069		598.789	50.4486
599.271	20.014		599.271	50.6338
599.753	19.868		599.753	50.8013
600.235	19.7247		600.235	50.9594
600.717	19.6396		600.717	51.1177
601.2	19.6542		601.2	51.2831
601.682	19.7874		601.682	51.4578
602.164	20.0346		602.164	51.6386
602.646	20.3741		602.646	51.8191
603.128	20.7758		603.128	51.9913
603.61	21.2089		603.61	52.1488
604.092	21.6461		604.092	52.2882
604.574	22.0633		604.574	52.4098
605.057	22.4386		605.057	52.5171
605.539	22.7506		605.539	52.6152
606.021	22.9814		606.021	52.7086
606.503	23.1217		606.503	52.8
606.985	23.1758		606.985	52.8895
607.467	23.165		607.467	52.9758
607.949	23.1242		607.949	53.0579
608.431	23.0932		608.431	53.1368
608.913	23.1054		608.913	53.2165
609.396	23.1777		609.396	53.3029
609.878	23.3067		609.878	53.4022
610.36	23.4724		610.36	53.5185
610.842	23.6487		610.842	53.6523
611.324	23.8155		611.324	53.8006
611.806	23.9668		611.806	53.9585
612.288	24.112		612.288	54.1211
612.77	24.2692		612.77	54.2858
613.253	24.454		613.253	54.4526
613.735	24.6705		613.735	54.6228
614.217	24.9079		614.217	54.7981
614.699	25.1447		614.699	54.978
615.181	25.358		615.181	55.1599
615.663	25.5328		615.663	55.3391
616.145	25.6672		616.145	55.5106
616.627	25.7708		616.627	55.6706
617.109	25.8572		617.109	55.8186
617.592	25.9355		617.592	55.9571
618.074	26.005		618.074	56.0912
618.556	26.0579		618.556	56.2266
619.038	26.0877		619.038	56.3693
619.52	26.0972		619.52	56.5233
620.002	26.1023		620.002	56.6907
620.484	26.1277		620.484	56.8695
620.966	26.1973		620.966	57.0536
621.448	26.3234		621.448	57.2332
621.931	26.5003		621.931	57.3976
622.413	26.7062		622.413	57.5388
622.895	26.913		622.895	57.6556
623.377	27.0987		623.377	57.7557
623.859	27.257		623.859	57.8549
624.341	27.3979		624.341	57.9732
624.823	27.5413		624.823	58.1278
625.305	27.7035		625.305	58.3271
625.788	27.887		625.788	58.5659
626.27	28.0779		626.27	58.8268
626.752	28.2521		626.752	59.0857
627.234	28.3887		627.234	59.3197
627.716	28.4808		627.716	59.5142
628.198	28.5398		628.198	59.6665
628.68	28.5897		628.68	59.7846
629.162	28.656		629.162	59.8834
629.644	28.7531		629.644	59.9792
630.127	28.8769		630.127	60.0848
630.609	29.0067		630.609	60.2063
631.091	29.1149		631.091	60.3433
631.573	29.1791		631.573	60.49
632.055	29.1916		632.055	60.6386
632.537	29.1615		632.537	60.7814
633.019	29.1091		633.019	60.9134
633.501	29.0582		633.501	61.0329
633.984	29.0275		633.984	61.1425
634.466	29.029		634.466	61.249
634.948	29.0697		634.948	61.3623
635.43	29.1573		635.43	61.4934
635.912	29.3026		635.912	61.6516
636.394	29.5171		636.394	61.8412
636.876	29.806		636.876	62.0592
637.358	30.1616		637.358	62.2951
637.841	30.5597		637.841	62.5333
638.323	30.965		638.323	62.757
638.805	31.3408		638.805	62.9528
639.287	31.6608		639.287	63.1139
639.769	31.9166		639.769	63.2413
640.251	32.1173		640.251	63.342
640.733	32.2825		640.733	63.4266
641.215	32.4309		641.215	63.5056
641.697	32.5712		641.697	63.587
642.179	32.7002		642.179	63.6757
642.662	32.8078		642.662	63.7741
643.144	32.8873		643.144	63.8831
643.626	32.9429		643.626	64.0029
644.108	32.9919		644.108	64.1325
644.59	33.059		644.59	64.2688
645.072	33.1647		645.072	64.4064
645.554	33.3155		645.554	64.5387
646.036	33.5004		646.036	64.6602
646.519	33.6946		646.519	64.7693
647.001	33.8713		647.001	64.8704
647.483	34.0129		647.483	64.9732
647.965	34.1177		647.965	65.0902
648.447	34.1993		648.447	65.2322
648.929	34.2783		648.929	65.4029
649.411	34.3704		649.411	65.5969
649.893	34.4791		649.893	65.8016
650.375	34.5953		650.375	66.0015
650.858	34.704		650.858	66.1846
651.34	34.7943		651.34	66.3458
651.822	34.8657		651.822	66.4882
652.304	34.9282		652.304	66.6195
652.786	34.9968		652.786	66.7479
653.268	35.0821		653.268	66.8773
653.75	35.1838		653.75	67.0046
654.232	35.2906		654.232	67.1212
654.715	35.3857		654.715	67.2164
655.197	35.4556		655.197	67.2836
655.679	35.4984		655.679	67.3247
656.161	35.525		656.161	67.3516
656.643	35.5547		656.643	67.384
657.125	35.6058		657.125	67.443
657.607	35.6878		657.607	67.5448
658.089	35.7978		658.089	67.6947
658.572	35.9238		658.572	67.8862
659.054	36.0516		659.054	68.1026
659.536	36.1733		659.536	68.3229
660.018	36.2906		660.018	68.5275
660.5	36.4128		660.5	68.7042
660.982	36.5501		660.982	68.8494
661.464	36.7057		661.464	68.9673
661.946	36.8718		661.946	69.0655
662.428	37.0313		662.428	69.1513
662.91	37.1652		662.91	69.2305
663.393	37.2615		663.393	69.3074
663.875	37.3212		663.875	69.3873
664.357	37.358		664.357	69.4775
664.839	37.3914		664.839	69.5858
665.321	37.4383		665.321	69.7161
665.803	37.5055		665.803	69.8621
666.285	37.5856		666.285	70.0032
666.768	37.6595		666.768	70.1084
667.25	37.706		667.25	70.1547
667.732	37.7206		667.732	70.1583
668.214	37.728		668.214	70.1813
668.696	37.7614		668.696	70.2701
669.178	37.8232		669.178	70.3936
669.66	37.8875		669.66	70.4882
670.142	37.9356		670.142	70.5321
670.624	37.9678		670.624	70.5455
671.106	37.993		671.106	70.5577
671.589	38.0213		671.589	70.5875
672.071	38.061		672.071	70.6413
672.553	38.1192		672.553	70.7179
673.035	38.2		673.035	70.814
673.517	38.3027		673.517	70.9271
673.999	38.4198		673.999	71.0555
674.481	38.5391		674.481	71.197
674.963	38.6483		674.963	71.3472
675.446	38.7416		675.446	71.4999
675.928	38.8244		675.928	71.648
676.41	38.9135		676.41	71.7866
676.892	39.0328		676.892	71.9143
677.374	39.2037		677.374	72.0334
677.856	39.4357		677.856	72.1483
678.338	39.7208		678.338	72.2623
678.82	40.0348		678.82	72.3755
679.303	40.3435		679.303	72.4853
679.785	40.6139		679.785	72.5887
680.267	40.8252		680.267	72.6852
680.749	40.9757		680.749	72.7792
681.231	41.0823		681.231	72.8788
681.713	41.1725		681.713	72.9928
682.195	41.2729		682.195	73.1262
682.677	41.3998		682.677	73.2773
683.159	41.5548		683.159	73.4378
683.641	41.7278		683.641	73.5957
684.124	41.9029		684.124	73.7404
684.606	42.0669		684.606	73.8668
685.088	42.2132		685.088	73.9767
685.57	42.3425		685.57	74.0762
686.052	42.4578		686.052	74.1716
686.534	42.5601		686.534	74.2653
687.016	42.6464		687.016	74.3549
687.499	42.7119		687.499	74.4357
687.981	42.7557		687.981	74.5051
688.463	42.7859		688.463	74.5669
688.945	42.8208		688.945	74.6317
689.427	42.8842		689.427	74.7141
689.909	42.997		689.909	74.8261
690.391	43.1686		690.391	74.9724
690.873	43.3918		690.873	75.1478
691.355	43.6444		691.355	75.339
691.837	43.8965		691.837	75.5295
692.32	44.1203		692.32	75.7058
692.802	44.2977		692.802	75.861
693.284	44.4245		693.284	75.9954
693.766	44.5065		693.766	76.1134
694.248	44.5543		694.248	76.2199
694.73	44.5765		694.73	76.3171
695.212	44.5789		695.212	76.4044
695.694	44.5655		695.694	76.482
696.177	44.5433		696.177	76.5527
696.659	44.526		696.659	76.6246
697.141	44.5325		697.141	76.7085
697.623	44.583		697.623	76.8146
698.105	44.6921		698.105	76.9475
698.587	44.8626		698.587	77.104
699.069	45.0844		699.069	77.2734
699.551	45.3377		699.551	77.4415
700.034	45.6005		700.034	77.5953
700.516	45.8564		700.516	77.7277
700.998	46.0988		700.998	77.838
701.48	46.3294		701.48	77.931
701.962	46.5532		701.962	78.0132
702.444	46.7725		702.444	78.0905
702.926	46.9828		702.926	78.1671
703.408	47.1745		703.408	78.2465
703.89	47.3367		703.89	78.3325
704.373	47.4629		704.373	78.4292
704.855	47.5537		704.855	78.5404
705.337	47.6161		705.337	78.6665
705.819	47.6586		705.819	78.8028
706.301	47.6877		706.301	78.9395
706.783	47.7054		706.783	79.0644
707.265	47.7115		707.265	79.1676
707.747	47.7083		707.747	79.2462
708.23	47.7047		708.23	79.3059
708.712	47.7166		708.712	79.3595
709.194	47.7637		709.194	79.4214
709.676	47.8615		709.676	79.5017
710.158	48.0142		710.158	79.6019
710.64	48.2109		710.64	79.7145
711.122	48.4277		711.122	79.8259
711.604	48.636		711.604	79.9222
712.086	48.8131		712.086	79.9945
712.568	48.9504		712.568	80.0423
713.051	49.0552		713.051	80.0725
713.533	49.1465		713.533	80.0967
714.015	49.2449		714.015	80.126
714.497	49.3646		714.497	80.1681
714.979	49.5076		714.979	80.2246
715.461	49.6647		715.461	80.2918
715.943	49.8212		715.943	80.3623
716.426	49.9646		716.426	80.4271
716.908	50.0894		716.908	80.4785
717.39	50.1981		717.39	80.5117
717.872	50.2976		717.872	80.526
718.354	50.3948		718.354	80.5275
718.836	50.4924		718.836	80.5285
719.318	50.5883		719.318	80.5473
719.8	50.6772		719.8	80.6031
720.282	50.7549		720.282	80.7106
720.764	50.8209		720.764	80.8735
721.247	50.8796		721.247	81.0827
721.729	50.9385		721.729	81.3183
722.211	51.0054		722.211	81.5556
722.693	51.0861		722.693	81.773
723.175	51.1831		723.175	81.9569
723.657	51.297		723.657	82.104
724.139	51.4269		724.139	82.22
724.621	51.572		724.621	82.316
725.104	51.731		725.104	82.4039
725.586	51.9008		725.586	82.4931
726.068	52.0753		726.068	82.5893
726.55	52.2463		726.55	82.6942
727.032	52.4061		727.032	82.8071
727.514	52.5502		727.514	82.9264
727.996	52.6801		727.996	83.0497
728.478	52.8043		728.478	83.1732
728.961	52.9348		728.961	83.2918
729.443	53.0827		729.443	83.3998
729.925	53.2532		729.925	83.4929
730.407	53.4422		730.407	83.5704
730.889	53.637		730.889	83.637
731.371	53.8202		731.371	83.7012
731.853	53.9759		731.853	83.7733
732.335	54.0948		732.335	83.861
732.817	54.1775		732.817	83.9666
733.3	54.2337		733.3	84.0864
733.782	54.2791		733.782	84.2125
734.264	54.33		734.264	84.3366
734.746	54.3988		734.746	84.4534
735.228	54.4908		735.228	84.562
735.71	54.6041		735.71	84.6649
736.192	54.7315		736.192	84.7653
736.674	54.8645		736.674	84.8646
737.157	54.9949		737.157	84.9613
737.639	55.1181		737.639	85.0529
738.121	55.2326		738.121	85.1381
738.603	55.3397		738.603	85.2195
739.085	55.4425		739.085	85.3038
739.567	55.5447		739.567	85.399
740.049	55.6498		740.049	85.511
740.531	55.7614		740.531	85.6398
741.013	55.8829		741.013	85.7781
741.495	56.017		741.495	85.9134
741.978	56.1651		741.978	86.0322
742.46	56.3263		742.46	86.125
742.942	56.4964		742.942	86.1894
743.424	56.6687		743.424	86.2305
743.906	56.8353		743.906	86.2575
744.388	56.9893		744.388	86.2812
744.87	57.1275		744.87	86.3106
745.352	57.2515		745.352	86.3513
745.835	57.3672		745.835	86.4065
746.317	57.482		746.317	86.4769
746.799	57.601		746.799	86.5623
747.281	57.724		747.281	86.661
747.763	57.8449		747.763	86.7695
748.245	57.9545		748.245	86.8823
748.727	58.0449		748.727	86.9929
749.209	58.1147		749.209	87.0957
749.692	58.1718		749.692	87.1874
750.174	58.2319		750.174	87.2686
750.656	58.3128		750.656	87.342
751.138	58.4269		751.138	87.4102
751.62	58.5754		751.62	87.4732
752.102	58.7461		752.102	87.5274
752.584	58.9172		752.584	87.5675
753.066	59.0649		753.066	87.5898
753.548	59.1721		753.548	87.5964
754.031	59.2345		754.031	87.5961
754.513	59.2619		754.513	87.6027
754.995	59.273		754.995	87.6299
755.477	59.2888		755.477	87.6854
755.959	59.325		755.959	87.7673
756.441	59.3885		756.441	87.8647
756.923	59.4775		756.923	87.9614
757.405	59.585		757.405	88.043
757.888	59.7029		757.888	88.102
758.37	59.825		758.37	88.1407
758.852	59.9477		758.852	88.1681
759.334	60.0686		759.334	88.1959
759.816	60.1852		759.816	88.2324
760.298	60.2929		760.298	88.2777
760.78	60.3915		760.78	88.3317
761.262	60.4817		761.262	88.3898
761.744	60.5671		761.744	88.4479
762.227	60.6522		762.227	88.5047
762.709	60.7399		762.709	88.5615
763.191	60.8288		763.191	88.6202
763.673	60.9125		763.673	88.681
764.155	60.9821		764.155	88.741
764.637	61.0304		764.637	88.7956
765.119	61.0564		765.119	88.8409
765.601	61.0678		765.601	88.8766
766.083	61.0783		766.083	88.9078
766.566	61.1019		766.566	88.9426
767.048	61.1469		767.048	88.9887
767.53	61.2114		767.53	89.0497
768.012	61.285		768.012	89.1223
768.494	61.3538		768.494	89.1974
768.976	61.4088		768.976	89.2625
769.458	61.4506		769.458	89.307
769.94	61.4908		769.94	89.3258
770.423	61.5467		770.423	89.3209
770.905	61.6326		770.905	89.2997
771.387	61.7521		771.387	89.2726
771.869	61.8958		771.869	89.2496
772.351	62.0444		772.351	89.2385
772.833	62.1773		772.833	89.244
773.315	62.2812		773.315	89.2688
773.797	62.3557		773.797	89.3136
774.279	62.4122		774.279	89.3778
774.762	62.4671		774.762	89.4588
775.244	62.5338		775.244	89.5516
775.726	62.6173		775.726	89.6488
776.208	62.7136		776.208	89.7418
776.69	62.814		776.69	89.8231
777.172	62.9121		777.172	89.8888
777.654	63.0081		777.654	89.9389
778.136	63.1082		778.136	89.9777
778.619	63.2195		778.619	90.011
779.101	63.3435		779.101	90.044
779.583	63.4715		779.583	90.0798
780.065	63.5859		780.065	90.1191
780.547	63.6675		780.547	90.161
781.029	63.7048		781.029	90.2047
781.511	63.7005		781.511	90.2505
781.993	63.6726		781.993	90.2998
782.476	63.648		782.476	90.3542
782.958	63.652		782.958	90.4147
783.44	63.6984		783.44	90.4806
783.922	63.7849		783.922	90.5498
784.404	63.8957		784.404	90.6198
784.886	64.0094		784.886	90.6885
785.368	64.1094		785.368	90.7548
785.85	64.191		785.85	90.8182
786.332	64.2623		786.332	90.8782
786.814	64.3394		786.814	90.9343
787.297	64.4384		787.297	90.9855
787.779	64.5689		787.779	91.0317
788.261	64.7303		788.261	91.0742
788.743	64.9138		788.743	91.1156
789.225	65.1064		789.225	91.1589
789.707	65.2952		789.707	91.2057
790.189	65.4703		790.189	91.2542
790.671	65.6249		790.671	91.2999
791.154	65.7537		791.154	91.3358
791.636	65.8528		791.636	91.3553
792.118	65.9214		792.118	91.3556
792.6	65.9632		792.6	91.3383
793.082	65.9882		793.082	91.3096
793.564	66.0109		793.564	91.2778
794.046	66.0458		794.046	91.2507
794.528	66.1018		794.528	91.2332
795.01	66.1776		795.01	91.2273
795.493	66.2611		795.493	91.2323
795.975	66.3346		795.975	91.247
796.457	66.3825		796.457	91.2708
796.939	66.3998		796.939	91.3033
797.421	66.3957		797.421	91.3444
797.903	66.3918		797.903	91.3929
798.385	66.4138		798.385	91.4467
798.867	66.4816		798.867	91.5037
799.35	66.6011		799.35	91.5632
799.832	66.7622		799.832	91.6265
800.314	66.9433		800.314	91.697
800.796	67.1208		800.796	91.7773
801.278	67.2788		801.278	91.8668
801.76	67.4146		801.76	91.9598
802.242	67.539		802.242	92.0462
802.724	67.6692		802.724	92.1149
803.207	67.8217		803.207	92.1585
803.689	68.004		803.689	92.1774
804.171	68.2124		804.171	92.1803
804.653	68.434		804.653	92.182
805.135	68.6525		805.135	92.1965
805.617	68.8546		805.617	92.2322
806.099	69.0339		806.099	92.2882
806.581	69.1922		806.581	92.3556
807.063	69.3362		807.063	92.4222
807.545	69.4734		807.545	92.4784
808.028	69.6092		808.028	92.5218
808.51	69.7436		808.51	92.5573
808.992	69.8731		808.992	92.5941
809.474	69.9913		809.474	92.6402
809.956	70.0931		809.956	92.6978
810.438	70.1751		810.438	92.7624
810.92	70.2375		810.92	92.8251
811.403	70.2832		811.403	92.8772
811.885	70.3166		811.885	92.9149
812.367	70.3421		812.367	92.9406
812.849	70.3642		812.849	92.9614
813.331	70.3874		813.331	92.9851
813.813	70.4173		813.813	93.0163
814.295	70.4607		814.295	93.0548
814.777	70.5262		814.777	93.0968
815.259	70.6217		815.259	93.1384
815.742	70.752		815.742	93.1784
816.224	70.9163		816.224	93.2198
816.706	71.1068		816.706	93.2676
817.188	71.3091		817.188	93.3253
817.67	71.5055		817.67	93.3919
818.152	71.6785		818.152	93.4607
818.634	71.8161		818.634	93.5216
819.116	71.9135		819.116	93.5653
819.598	71.9745		819.598	93.5876
820.081	72.008		820.081	93.5919
820.563	72.0245		820.563	93.5875
821.045	72.0319		821.045	93.5858
821.527	72.0338		821.527	93.5967
822.009	72.0302		822.009	93.6249
822.491	72.0203		822.491	93.6699
822.973	72.0053		822.973	93.7275
823.455	71.9899		823.455	93.793
823.938	71.9818		823.938	93.8626
824.42	71.9899		824.42	93.9339
824.902	72.021		824.902	94.0051
825.384	72.079		825.384	94.0731
825.866	72.1641		825.866	94.1338
826.348	72.2742		826.348	94.183
826.83	72.4059		826.83	94.2184
827.312	72.5541		827.312	94.2416
827.794	72.7122		827.794	94.2579
828.277	72.8697		828.277	94.2739
828.759	73.0129		828.759	94.2946
829.241	73.1257		829.241	94.3212
829.723	73.1948		829.723	94.3505
830.205	73.2137		830.205	94.377
830.687	73.1873		830.687	94.3966
831.169	73.1313		831.169	94.4091
831.651	73.0682		831.651	94.4193
832.134	73.0202		832.134	94.4352
832.616	73.0028		832.616	94.4649
833.098	73.0215		833.098	94.5123
833.58	73.0724		833.58	94.5767
834.062	73.1473		834.062	94.6523
834.544	73.2399		834.544	94.7314
835.026	73.3491		835.026	94.8073
835.508	73.4794		835.508	94.8753
835.99	73.6371		835.99	94.9334
836.472	73.8244		836.472	94.9804
836.955	74.0363		836.955	95.0142
837.437	74.2592		837.437	95.0324
837.919	74.4759		837.919	95.0325
838.401	74.6705		838.401	95.0154
838.883	74.8336		838.883	94.9863
839.365	74.9641		839.365	94.9542
839.847	75.0662		839.847	94.9298
840.33	75.1448		840.33	94.922
840.812	75.2015		840.812	94.9353
841.294	75.2336		841.294	94.9687
841.776	75.2371		841.776	95.0173
842.258	75.2115		842.258	95.0754
842.74	75.1631		842.74	95.1386
843.222	75.1054		843.222	95.2047
843.704	75.0548		843.704	95.2734
844.186	75.0248		844.186	95.3433
844.669	75.0212		844.669	95.4114
845.151	75.0408		845.151	95.4724
845.633	75.0745		845.633	95.5212
846.115	75.1131		846.115	95.5558
846.597	75.1521		846.597	95.5794
847.079	75.1938		847.079	95.5995
847.561	75.2455		847.561	95.6257
848.043	75.3135		848.043	95.6647
848.525	75.3991		848.525	95.7176
849.008	75.4957		849.008	95.7787
849.49	75.5914		849.49	95.838
849.972	75.6739		849.972	95.885
850.454	75.7357		850.454	95.9128
850.936	75.7771		850.936	95.9206
851.418	75.8047		851.418	95.9128
851.9	75.8274		851.9	95.896
852.382	75.852		852.382	95.8766
852.865	75.8811		852.865	95.8578
853.347	75.9138		853.347	95.8407
853.829	75.9495		853.829	95.8254
854.311	75.99		854.311	95.813
854.793	76.0404		854.793	95.8065
855.275	76.1058		855.275	95.8102
855.757	76.1872		855.757	95.8276
856.239	76.2775		856.239	95.8593
856.721	76.3624		856.721	95.9022
857.204	76.4244		857.204	95.951
857.686	76.4509		857.686	95.999
858.168	76.4402		858.168	96.0414
858.65	76.4035		858.65	96.0757
859.132	76.3615		859.132	96.1012
859.614	76.3364		859.614	96.1179
860.096	76.3436		860.096	96.1258
860.578	76.3874		860.578	96.124
861.061	76.4613		861.061	96.1124
861.543	76.5533		861.543	96.0924
862.025	76.6524		862.025	96.0684
862.507	76.7538		862.507	96.0464
862.989	76.858		862.989	96.0323
863.471	76.967		863.471	96.0299
863.953	77.0789		863.953	96.0396
864.435	77.1844		864.435	96.0586
864.918	77.2691		864.918	96.0832
865.399	77.3195		865.399	96.1105
865.882	77.3307		865.882	96.14
866.364	77.3113		866.364	96.1735
866.846	77.2821		866.846	96.2131
867.328	77.2694		867.328	96.2595
867.81	77.2948		867.81	96.3107
868.292	77.3673		868.292	96.3631
868.774	77.48		868.774	96.413
869.256	77.6131		869.256	96.459
869.739	77.7426		869.739	96.5028
870.221	77.8498		870.221	96.548
870.703	77.9268		870.703	96.5978
871.185	77.9774		871.185	96.6525
871.667	78.0126		871.667	96.7083
872.149	78.0436		872.149	96.7592
872.631	78.0762		872.631	96.7996
873.113	78.1093		873.113	96.8277
873.596	78.137		873.596	96.8464
874.078	78.1532		874.078	96.8619
874.56	78.1563		874.56	96.8804
875.042	78.1513		875.042	96.9037
875.524	78.1496		875.524	96.9287
876.006	78.1648		876.006	96.948
876.488	78.2097		876.488	96.9546
876.97	78.2926		876.97	96.9459
877.452	78.4156		877.452	96.9267
877.935	78.574		877.935	96.9077
878.417	78.7579		878.417	96.902
878.899	78.9527		878.899	96.9191
879.381	79.1413		879.381	96.9615
879.863	79.306		879.863	97.0237
880.345	79.4313		880.345	97.0951
880.827	79.5073		880.827	97.1647
881.309	79.5323		881.309	97.2245
881.792	79.5135		881.792	97.2722
882.274	79.4657		882.274	97.309
882.756	79.4069		882.756	97.3375
883.238	79.3545		883.238	97.3592
883.72	79.321		883.72	97.3738
884.202	79.3122		884.202	97.3806
884.684	79.3266		884.684	97.381
885.166	79.3576		885.166	97.3795
885.648	79.3955		885.648	97.3828
886.131	79.4305		886.131	97.3963
886.613	79.4547		886.613	97.4215
887.095	79.4633		887.095	97.4538
887.577	79.4559		887.577	97.4844
888.059	79.4366		888.059	97.504
888.541	79.4136		888.541	97.508
889.023	79.3971		889.023	97.4993
889.505	79.3972		889.505	97.4878
889.987	79.4202		889.987	97.4861
890.47	79.4672		890.47	97.5037
890.952	79.5336		890.952	97.543
891.434	79.6116		891.434	97.5985
891.916	79.6926		891.916	97.6589
892.398	79.7709		892.398	97.7127
892.88	79.8452		892.88	97.7528
893.362	79.9173		893.362	97.7777
893.845	79.9897		893.845	97.791
894.327	80.0623		894.327	97.797
894.809	80.1308		894.809	97.7979
895.291	80.1882		895.291	97.7927
895.773	80.2277		895.773	97.7789
896.255	80.2471		896.255	97.7558
896.737	80.2507		896.737	97.7272
897.219	80.2485		897.219	97.701
897.701	80.2523		897.701	97.6868
898.183	80.2708		898.183	97.6912
898.666	80.3061		898.666	97.7146
899.148	80.3525		899.148	97.7511
899.63	80.4		899.63	97.7911
900.112	80.4383		900.112	97.8263
900.594	80.4622		900.594	97.8533
901.076	80.4734		901.076	97.8754
901.558	80.4792		901.558	97.8996
902.04	80.4891		902.04	97.9323
902.523	80.5116		902.523	97.9749
903.005	80.5509		903.005	98.0222
903.487	80.607		903.487	98.0646
903.969	80.6764		903.969	98.0928
904.451	80.7544		904.451	98.1029
904.933	80.8354		904.933	98.0983
905.415	80.9134		905.415	98.0882
905.897	80.9818		905.897	98.0838
906.38	81.0331		906.38	98.093
906.862	81.062		906.862	98.117
907.344	81.0666		907.344	98.1512
907.826	81.0515		907.826	98.1875
908.308	81.0265		908.308	98.2186
908.79	81.0038		908.79	98.2416
909.272	80.9921		909.272	98.2576
909.754	80.9925		909.754	98.2704
910.236	80.9974		910.236	98.2833
910.718	80.9926		910.718	98.2978
911.201	80.9646		911.201	98.3125
911.683	80.9068		911.683	98.3257
912.165	80.824		912.165	98.3369
912.647	80.7309		912.647	98.3479
913.129	80.6465		913.129	98.3617
913.611	80.5866		913.611	98.3806
914.093	80.5577		914.093	98.4041
914.576	80.5555		914.576	98.4275
915.058	80.5691		915.058	98.4444
915.54	80.587		915.54	98.4493
916.022	80.6032		916.022	98.4408
916.504	80.62		916.504	98.4228
916.986	80.6458		916.986	98.4038
917.468	80.6893		917.468	98.3932
917.95	80.7546		917.95	98.3978
918.432	80.8383		918.432	98.4192
918.915	80.9311		918.915	98.4535
919.397	81.0226		919.397	98.4927
919.879	81.1058		919.879	98.528
920.361	81.1792		920.361	98.5521
920.843	81.2459		920.843	98.5606
921.325	81.3082		921.325	98.5525
921.807	81.3642		921.807	98.5288
922.289	81.406		922.289	98.4928
922.771	81.4226		922.771	98.4498
923.254	81.4055		923.254	98.4069
923.736	81.3536		923.736	98.3723
924.218	81.2758		924.218	98.3533
924.7	81.1882		924.7	98.354
925.182	81.1084		925.182	98.3731
925.664	81.0494		925.664	98.4031
926.146	81.016		926.146	98.4327
926.628	81.0054		926.628	98.4499
927.111	81.0116		927.111	98.4465
927.593	81.0296		927.593	98.4207
928.075	81.0585		928.075	98.3774
928.557	81.1005		928.557	98.3257
929.039	81.1559		929.039	98.2752
929.521	81.2195		929.521	98.2326
930.003	81.2789		930.003	98.2004
930.485	81.3167		930.485	98.1783
930.967	81.3183		930.967	98.1653
931.45	81.2787		931.45	98.1613
931.932	81.207		931.932	98.1683
932.414	81.1244		932.414	98.1885
932.896	81.0575		932.896	98.222
933.378	81.0295		933.378	98.265
933.86	81.0521		933.86	98.31
934.342	81.1219		934.342	98.3479
934.824	81.2241		934.824	98.3711
935.307	81.3384		935.307	98.3767
935.789	81.4462		935.789	98.3668
936.271	81.5369		936.271	98.347
936.753	81.6073		936.753	98.324
937.235	81.6608		937.235	98.3024
937.717	81.7027		937.717	98.2838
938.199	81.7381		938.199	98.2681
938.681	81.771		938.681	98.2547
939.163	81.8055		939.163	98.2448
939.646	81.8461		939.646	98.241
940.128	81.8968		940.128	98.2457
940.61	81.9594		940.61	98.2589
941.092	82.0306		941.092	98.2772
941.574	82.1014		941.574	98.2939
942.056	82.1589		942.056	98.3019
942.538	82.1912		942.538	98.2968
943.02	82.1923		943.02	98.2791
943.503	82.1657		943.503	98.2544
943.985	82.1237		943.985	98.2302
944.467	82.0826		944.467	98.2125
944.949	82.0572		944.949	98.2026
945.431	82.0557		945.431	98.1974
945.913	82.0773		945.913	98.1911
946.395	82.1151		946.395	98.1796
946.877	82.1607		946.877	98.1627
947.359	82.2089		947.359	98.1453
947.842	82.2601		947.842	98.1351
948.324	82.3184		948.324	98.1383
948.806	82.3877		948.806	98.1561
949.288	82.4677		949.288	98.1839
949.77	82.5518		949.77	98.2127
950.252	82.6291		950.252	98.2331
950.734	82.6888		950.734	98.2395
951.216	82.7254		951.216	98.2322
951.698	82.7412		951.698	98.2163
952.181	82.7454		952.181	98.1989
952.663	82.7501		952.663	98.185
953.145	82.7655		953.145	98.176
953.627	82.7957		953.627	98.1694
954.109	82.8382		954.109	98.1619
954.591	82.8863		954.591	98.1519
955.073	82.9334		955.073	98.1413
955.555	82.9766		955.555	98.135
956.038	83.0182		956.038	98.1383
956.52	83.0639		956.52	98.1541
957.002	83.12		957.002	98.1814
957.484	83.1901		957.484	98.2155
957.966	83.2731		957.966	98.2502
958.448	83.364		958.448	98.2807
958.93	83.4562		958.93	98.305
959.412	83.5438		959.412	98.3238
959.894	83.6233		959.894	98.3383
960.377	83.6939		960.377	98.3479
960.859	83.7563		960.859	98.3497
961.341	83.8114		961.341	98.3385
961.823	83.8598		961.823	98.31
962.305	83.9016		962.305	98.2635
962.787	83.9382		962.787	98.2032
963.269	83.9723		963.269	98.138
963.751	84.0092		963.751	98.0783
964.234	84.0554		964.234	98.0334
964.716	84.1173		964.716	98.0084
965.198	84.1993		965.198	98.0034
965.68	84.3022		965.68	98.0146
966.162	84.423		966.162	98.0362
966.644	84.5549		966.644	98.0619
967.126	84.6889		967.126	98.0867
967.608	84.8153		967.608	98.1066
968.091	84.9254		968.091	98.1188
968.573	85.0126		968.573	98.1211
969.055	85.0735		969.055	98.1135
969.537	85.1078		969.537	98.0983
970.019	85.1179		970.019	98.0805
970.501	85.1085		970.501	98.0666
970.983	85.0852		970.983	98.0627
971.465	85.0537		971.465	98.0717
971.947	85.0195		971.947	98.0923
972.429	84.9879		972.429	98.1183
972.912	84.9641		972.912	98.1416
973.394	84.9525		973.394	98.1549
973.876	84.956		973.876	98.1543
974.358	84.9755		974.358	98.1405
974.84	85.0095		974.84	98.1177
975.322	85.0546		975.322	98.0911
975.804	85.1073		975.804	98.0645
976.286	85.1656		976.286	98.0389
976.769	85.2297		976.769	98.0125
977.251	85.3024		977.251	97.9828
977.733	85.3856		977.733	97.9484
978.215	85.4788		978.215	97.9097
978.697	85.5762		978.697	97.8689
979.179	85.6667		979.179	97.8284
979.661	85.737		979.661	97.7899
980.143	85.7761		980.143	97.753
980.625	85.7802		980.625	97.7164
981.108	85.7548		981.108	97.6776
981.59	85.7144		981.59	97.6353
982.072	85.6767		982.072	97.5883
982.554	85.6568		982.554	97.5355
983.036	85.6621		983.036	97.4757
983.518	85.6904		983.518	97.4071
984	85.7328		984	97.3286
984.482	85.7779		984.482	97.2416
984.965	85.817		984.965	97.1507
985.447	85.8466		985.447	97.0641
985.929	85.8675		985.929	96.9912
986.411	85.8816		986.411	96.9398
986.893	85.8881		986.893	96.913
987.375	85.8833		987.375	96.9079
987.857	85.8613		987.857	96.9163
988.339	85.8191		988.339	96.9279
988.822	85.7597		988.822	96.9336
989.304	85.6935		989.304	96.9281
989.786	85.6347		989.786	96.911
990.268	85.5962		990.268	96.8848
990.75	85.5834		990.75	96.8526
991.232	85.5922		991.232	96.8162
991.714	85.611		991.714	96.7755
992.196	85.6263		992.196	96.7304
992.678	85.6297		992.678	96.6818
993.16	85.622		993.16	96.6336
993.643	85.6131		993.643	96.5916
994.125	85.6171		994.125	96.5613
994.607	85.6448		994.607	96.5452
995.089	85.6989		995.089	96.541
995.571	85.7721		995.571	96.542
996.053	85.8502		996.053	96.54
996.535	85.9174		996.535	96.5282
997.018	85.9624		997.018	96.5047
997.5	85.9801		997.5	96.4724
997.982	85.9716		997.982	96.4372
998.464	85.9405		998.464	96.4048
998.946	85.8906		998.946	96.3779
999.428	85.825		999.428	96.355
999.91	85.7483		999.91	96.3319
1000.39	85.6693		1000.39	96.3044
1000.87	85.601		1000.87	96.2704
1001.36	85.5592		1001.36	96.2313
1001.84	85.5562		1001.84	96.1904
1002.32	85.5954		1002.32	96.1506
1002.8	85.669		1002.8	96.1126
1003.28	85.7589		1003.28	96.0741
1003.77	85.8447		1003.77	96.0316
1004.25	85.9111		1004.25	95.9827
1004.73	85.9551		1004.73	95.9283
1005.21	85.9862		1005.21	95.8731
1005.7	86.0216		1005.7	95.8232
1006.18	86.0768		1006.18	95.7837
1006.66	86.1574		1006.66	95.7557
1007.14	86.2557		1007.14	95.7357
1007.62	86.3541		1007.62	95.717
1008.11	86.4318		1008.11	95.6931
1008.59	86.475		1008.59	95.6608
1009.07	86.4814		1009.07	95.621
1009.55	86.4597		1009.55	95.5783
1010.03	86.4234		1010.03	95.5374
1010.52	86.3833		1010.52	95.5012
1011	86.3418		1011	95.4689
1011.48	86.2924		1011.48	95.4369
1011.96	86.2246		1011.96	95.4013
1012.45	86.1304		1012.45	95.3596
1012.93	86.0103		1012.93	95.3128
1013.41	85.8747		1013.41	95.2643
1013.89	85.7403		1013.89	95.2173
1014.37	85.6245		1014.37	95.1736
1014.86	85.5394		1014.86	95.1319
1015.34	85.4894		1015.34	95.0896
1015.82	85.4716		1015.82	95.0447
1016.3	85.4793		1016.3	94.9979
1016.78	85.5053		1016.78	94.9532
1017.27	85.5438		1017.27	94.9164
1017.75	85.5893		1017.75	94.8919
1018.23	85.6355		1018.23	94.8801
1018.71	85.6743		1018.71	94.8769
1019.2	85.6974		1019.2	94.8747
1019.68	85.6995		1019.68	94.8666
1020.16	85.6819		1020.16	94.8494
1020.64	85.6529		1020.64	94.8255
1021.12	85.6258		1021.12	94.8014
1021.61	85.6128		1021.61	94.7849
1022.09	85.6197		1022.09	94.7805
1022.57	85.6423		1022.57	94.7869
1023.05	85.6682		1023.05	94.7976
1023.53	85.6821		1023.53	94.8031
1024.02	85.6739		1024.02	94.7955
1024.5	85.6433		1024.5	94.7716
1024.98	85.6015		1024.98	94.7345
1025.46	85.5666		1025.46	94.6918
1025.94	85.5563		1025.94	94.653
1026.43	85.5808		1026.43	94.6255
1026.91	85.6394		1026.91	94.6136
1027.39	85.7217		1027.39	94.6175
1027.87	85.8127		1027.87	94.6346
1028.36	85.8991		1028.36	94.661
1028.84	85.9736		1028.84	94.6927
1029.32	86.0359		1029.32	94.7261
1029.8	86.0899		1029.8	94.7577
1030.28	86.1402		1030.28	94.7841
1030.77	86.1893		1030.77	94.8035
1031.25	86.2368		1031.25	94.816
1031.73	86.2816		1031.73	94.8247
1032.21	86.3238		1032.21	94.8352
1032.69	86.3656		1032.69	94.8534
1033.18	86.4111		1033.18	94.8837
1033.66	86.4638		1033.66	94.9269
1034.14	86.5244		1034.14	94.9796
1034.62	86.5904		1034.62	95.036
1035.11	86.6575		1035.11	95.0907
1035.59	86.7231		1035.59	95.1407
1036.07	86.7883		1036.07	95.1864
1036.55	86.8588		1036.55	95.231
1037.03	86.9429		1037.03	95.2772
1037.52	87.0473		1037.52	95.3254
1038	87.1732		1038	95.3724
1038.48	87.3145		1038.48	95.4133
1038.96	87.4588		1038.96	95.4439
1039.44	87.5919		1039.44	95.4642
1039.93	87.7019		1039.93	95.4789
1040.41	87.7836		1040.41	95.4959
1040.89	87.8387		1040.89	95.5233
1041.37	87.8742		1041.37	95.5644
1041.85	87.8995		1041.85	95.6173
1042.34	87.9222		1042.34	95.6741
1042.82	87.9472		1042.82	95.725
1043.3	87.976		1043.3	95.7628
1043.78	88.0077		1043.78	95.7857
1044.27	88.0411		1044.27	95.7982
1044.75	88.0758		1044.75	95.8084
1045.23	88.1127		1045.23	95.8245
1045.71	88.1532		1045.71	95.8507
1046.19	88.1993		1046.19	95.8867
1046.68	88.2522		1046.68	95.928
1047.16	88.3119		1047.16	95.9689
1047.64	88.3771		1047.64	96.0052
1048.12	88.4447		1048.12	96.036
1048.6	88.5104		1048.6	96.0632
1049.09	88.57		1049.09	96.0898
1049.57	88.6207		1049.57	96.118
1050.05	88.6634		1050.05	96.1484
1050.53	88.703		1050.53	96.1802
1051.02	88.7476		1051.02	96.2123
1051.5	88.8059		1051.5	96.2443
1051.98	88.8838		1051.98	96.2771
1052.46	88.9805		1052.46	96.3119
1052.94	89.0883		1052.94	96.3497
1053.42	89.194		1053.42	96.3898
1053.91	89.2831		1053.91	96.4314
1054.39	89.3456		1054.39	96.4734
1054.87	89.3792		1054.87	96.5164
1055.35	89.3905		1055.35	96.5624
1055.84	89.3923		1055.84	96.614
1056.32	89.3988		1056.32	96.672
1056.8	89.4211		1056.8	96.734
1057.28	89.4644		1057.28	96.7947
1057.76	89.5277		1057.76	96.8467
1058.25	89.606		1058.25	96.8841
1058.73	89.6926		1058.73	96.9046
1059.21	89.7813		1059.21	96.9113
1059.69	89.8667		1059.69	96.911
1060.17	89.9443		1060.17	96.9115
1060.66	90.0098		1060.66	96.9191
1061.14	90.0603		1061.14	96.9368
1061.62	90.0952		1061.62	96.9648
1062.1	90.1185		1062.1	97.0028
1062.59	90.1379		1062.59	97.0517
1063.07	90.163		1063.07	97.1149
1063.55	90.2012		1063.55	97.1964
1064.03	90.2541		1064.03	97.2985
1064.51	90.3163		1064.51	97.4181
1065	90.3771		1065	97.5463
1065.48	90.4251		1065.48	97.6697
1065.96	90.4538		1065.96	97.7748
1066.44	90.4646		1066.44	97.8529
1066.92	90.4666		1066.92	97.9035
1067.41	90.472		1067.41	97.9344
1067.89	90.4904		1067.89	97.9584
1068.37	90.5246		1068.37	97.9884
1068.85	90.5695		1068.85	98.0329
1069.34	90.6154		1069.34	98.0938
1069.82	90.6534		1069.82	98.1669
1070.3	90.6798		1070.3	98.245
1070.78	90.6973		1070.78	98.3209
1071.26	90.7132		1071.26	98.3897
1071.75	90.7343		1071.75	98.4496
1072.23	90.7627		1072.23	98.5006
1072.71	90.7947		1072.71	98.5435
1073.19	90.8224		1073.19	98.5789
1073.67	90.8387		1073.67	98.6079
1074.16	90.8406		1074.16	98.6322
1074.64	90.8311		1074.64	98.6552
1075.12	90.8168		1075.12	98.6804
1075.6	90.805		1075.6	98.7103
1076.09	90.7993		1076.09	98.7451
1076.57	90.8		1076.57	98.782
1077.05	90.8052		1077.05	98.8163
1077.53	90.8147		1077.53	98.8437
1078.01	90.8316		1078.01	98.8623
1078.49	90.8618		1078.49	98.8736
1078.98	90.9096		1078.98	98.8815
1079.46	90.9734		1079.46	98.8903
1079.94	91.0431		1079.94	98.9024
1080.42	91.1023		1080.42	98.9171
1080.91	91.1346		1080.91	98.9316
1081.39	91.1321		1081.39	98.943
1081.87	91.1001		1081.87	98.9508
1082.35	91.0571		1082.35	98.9576
1082.83	91.0279		1082.83	98.9686
1083.32	91.0325		1083.32	98.9885
1083.8	91.0782		1083.8	99.0187
1084.28	91.155		1084.28	99.0563
1084.76	91.2405		1084.76	99.0942
1085.24	91.309		1085.24	99.1244
1085.73	91.3426		1085.73	99.1412
1086.21	91.3383		1086.21	99.1431
1086.69	91.3078		1086.69	99.1335
1087.17	91.2711		1087.17	99.118
1087.65	91.2472		1087.65	99.1012
1088.14	91.2465		1088.14	99.0851
1088.62	91.2682		1088.62	99.0685
1089.1	91.3034		1089.1	99.0484
1089.58	91.3417		1089.58	99.0232
1090.07	91.3772		1090.07	98.9941
1090.55	91.4107		1090.55	98.9655
1091.03	91.4478		1091.03	98.9432
1091.51	91.4945		1091.51	98.9316
1091.99	91.5523		1091.99	98.9315
1092.48	91.6175		1092.48	98.9391
1092.96	91.6825		1092.96	98.9477
1093.44	91.7409		1093.44	98.9504
1093.92	91.7904		1093.92	98.9425
1094.4	91.8337		1094.4	98.9228
1094.89	91.8761		1094.89	98.8937
1095.37	91.9218		1095.37	98.8589
1095.85	91.9707		1095.85	98.8224
1096.33	92.0186		1096.33	98.7865
1096.82	92.06		1096.82	98.7527
1097.3	92.0928		1097.3	98.7218
1097.78	92.12		1097.78	98.6951
1098.26	92.1497		1098.26	98.6743
1098.74	92.1912		1098.74	98.6608
1099.23	92.2499		1099.23	98.6548
1099.71	92.3241		1099.71	98.654
1100.19	92.4053		1100.19	98.6544
1100.67	92.4822		1100.67	98.6512
1101.15	92.5469		1101.15	98.6405
1101.64	92.5983		1101.64	98.6208
1102.12	92.6436		1102.12	98.5938
1102.6	92.6942		1102.6	98.563
1103.08	92.7603		1103.08	98.5327
1103.57	92.845		1103.57	98.506
1104.05	92.9435		1104.05	98.4837
1104.53	93.0443		1104.53	98.464
1105.01	93.1347		1105.01	98.4433
1105.49	93.2063		1105.49	98.4168
1105.98	93.2569		1105.98	98.3801
1106.46	93.2903		1106.46	98.3296
1106.94	93.3126		1106.94	98.264
1107.42	93.3288		1107.42	98.1847
1107.9	93.3398		1107.9	98.0961
1108.39	93.3436		1108.39	98.0053
1108.87	93.3374		1108.87	97.9209
1109.35	93.32		1109.35	97.8507
1109.83	93.2938		1109.83	97.7994
1110.32	93.2633		1110.32	97.7672
1110.8	93.2333		1110.8	97.7496
1111.28	93.2066		1111.28	97.7388
1111.76	93.1835		1111.76	97.7266
1112.24	93.1624		1112.24	97.707
1112.72	93.1427		1112.72	97.6779
1113.21	93.1263		1113.21	97.6415
1113.69	93.1178		1113.69	97.6023
1114.17	93.1229		1114.17	97.5647
1114.65	93.1454		1114.65	97.5313
1115.14	93.1858		1115.14	97.5021
1115.62	93.2397		1115.62	97.4755
1116.1	93.2999		1116.1	97.4501
1116.58	93.3592		1116.58	97.4259
1117.06	93.4127		1117.06	97.4054
1117.55	93.4591		1117.55	97.3919
1118.03	93.5		1118.03	97.3882
1118.51	93.5377		1118.51	97.395
1118.99	93.5729		1118.99	97.4103
1119.47	93.6045		1119.47	97.4305
1119.96	93.6293		1119.96	97.4519
1120.44	93.6439		1120.44	97.4727
1120.92	93.6453		1120.92	97.493
1121.4	93.6317		1121.4	97.5148
1121.89	93.6023		1121.89	97.5398
1122.37	93.5558		1122.37	97.5691
1122.85	93.4912		1122.85	97.602
1123.33	93.408		1123.33	97.6372
1123.81	93.3086		1123.81	97.6737
1124.3	93.1985		1124.3	97.712
1124.78	93.0869		1124.78	97.754
1125.26	92.9848		1125.26	97.8015
1125.74	92.9018		1125.74	97.8552
1126.22	92.8442		1126.22	97.9134
1126.71	92.8136		1126.71	97.9722
1127.19	92.8068		1127.19	98.0273
1127.67	92.818		1127.67	98.0759
1128.15	92.8407		1128.15	98.1179
1128.63	92.8697		1128.63	98.1561
1129.12	92.901		1129.12	98.1943
1129.6	92.9317		1129.6	98.2355
1130.08	92.9594		1130.08	98.2799
1130.56	92.9813		1130.56	98.3254
1131.05	92.9953		1131.05	98.369
1131.53	93.0004		1131.53	98.4092
1132.01	92.9977		1132.01	98.447
1132.49	92.9888		1132.49	98.4858
1132.97	92.9756		1132.97	98.5293
1133.46	92.9583		1133.46	98.5787
1133.94	92.9352		1133.94	98.6309
1134.42	92.9042		1134.42	98.6791
1134.9	92.8644		1134.9	98.7152
1135.38	92.8184		1135.38	98.7335
1135.87	92.772		1135.87	98.7341
1136.35	92.7329		1136.35	98.7228
1136.83	92.7065		1136.83	98.709
1137.31	92.6928		1137.31	98.7015
1137.8	92.6857		1137.8	98.7047
1138.28	92.6746		1138.28	98.7168
1138.76	92.6485		1138.76	98.731
1139.24	92.6008		1139.24	98.7387
1139.72	92.533		1139.72	98.7333
1140.21	92.4535		1140.21	98.7131
1140.69	92.3743		1140.69	98.6808
1141.17	92.3065		1141.17	98.6419
1141.65	92.2558		1141.65	98.6017
1142.13	92.2217		1142.13	98.5628
1142.62	92.1995		1142.62	98.5252
1143.1	92.1838		1143.1	98.4874
1143.58	92.1718		1143.58	98.4479
1144.06	92.164		1144.06	98.4071
1144.55	92.1629		1144.55	98.3668
1145.03	92.1696		1145.03	98.3281
1145.51	92.1816		1145.51	98.291
1145.99	92.1927		1145.99	98.2523
1146.47	92.1951		1146.47	98.2075
1146.96	92.1832		1146.96	98.1525
1147.44	92.1561		1147.44	98.0858
1147.92	92.1172		1147.92	98.0095
1148.4	92.0716		1148.4	97.9287
1148.88	92.0225		1148.88	97.8495
1149.37	91.9687		1149.37	97.7754
1149.85	91.9049		1149.85	97.7069
1150.33	91.8253		1150.33	97.6412
1150.81	91.7284		1150.81	97.5739
1151.3	91.6194		1151.3	97.5015
1151.78	91.5102		1151.78	97.4232
1152.26	91.4146		1152.26	97.3408
1152.74	91.3428		1152.74	97.2578
1153.22	91.2971		1153.22	97.1771
1153.7	91.2709		1153.7	97.0998
1154.19	91.2525		1154.19	97.0258
1154.67	91.231		1154.67	96.9539
1155.15	91.2015		1155.15	96.8842
1155.63	91.1667		1155.63	96.8181
1156.12	91.1344		1156.12	96.7586
1156.6	91.1121		1156.6	96.7079
1157.08	91.102		1157.08	96.6665
1157.56	91.0993		1157.56	96.6318
1158.04	91.094		1158.04	96.5988
1158.53	91.0767		1158.53	96.5622
1159.01	91.0431		1159.01	96.5185
1159.49	90.9965		1159.49	96.4677
1159.97	90.9453		1159.97	96.4138
1160.45	90.8974		1160.45	96.3624
1160.94	90.8552		1160.94	96.3195
1161.42	90.8136		1161.42	96.2882
1161.9	90.7626		1161.9	96.2691
1162.38	90.6933		1162.38	96.2598
1162.87	90.6046		1162.87	96.2569
1163.35	90.5057		1163.35	96.2568
1163.83	90.4138		1163.83	96.2567
1164.31	90.3472		1164.31	96.2546
1164.79	90.3173		1164.79	96.2489
1165.28	90.3233		1165.28	96.2377
1165.76	90.3521		1165.76	96.2195
1166.24	90.3843		1166.24	96.1939
1166.72	90.4023		1166.72	96.1624
1167.2	90.3973		1167.2	96.1285
1167.69	90.3719		1167.69	96.0967
1168.17	90.337		1168.17	96.0709
1168.65	90.3059		1168.65	96.0531
1169.13	90.2875		1169.13	96.0422
1169.62	90.284		1169.62	96.0352
1170.1	90.2913		1170.1	96.0282
1170.58	90.3039		1170.58	96.019
1171.06	90.3185		1171.06	96.007
1171.54	90.3372		1171.54	95.9943
1172.03	90.3648		1172.03	95.9834
1172.51	90.4058		1172.51	95.9762
1172.99	90.4604		1172.99	95.9727
1173.47	90.5227		1173.47	95.9714
1173.95	90.5827		1173.95	95.9701
1174.44	90.631		1174.44	95.9676
1174.92	90.6623		1174.92	95.9644
1175.4	90.6778		1175.4	95.9628
1175.88	90.6831		1175.88	95.9656
1176.37	90.6847		1176.37	95.9742
1176.85	90.6856		1176.85	95.9885
1177.33	90.6835		1177.33	96.0059
1177.81	90.6725		1177.81	96.0232
1178.29	90.6466		1178.29	96.0378
1178.78	90.6035		1178.78	96.0486
1179.26	90.5465		1179.26	96.0564
1179.74	90.4833		1179.74	96.0631
1180.22	90.4226		1180.22	96.0709
1180.7	90.3703		1180.7	96.0805
1181.19	90.3278		1181.19	96.092
1181.67	90.2925		1181.67	96.1047
1182.15	90.261		1182.15	96.1175
1182.63	90.232		1182.63	96.1297
1183.12	90.2081		1183.12	96.1403
1183.6	90.1943		1183.6	96.1479
1184.08	90.1948		1184.08	96.1502
1184.56	90.2121		1184.56	96.147
1185.04	90.2368		1185.04	96.1336
1185.53	90.2588		1185.53	96.1106
1186.01	90.269		1186.01	96.0823
1186.49	90.2619		1186.49	96.0552
1186.97	90.2376		1186.97	96.0357
1187.45	90.2005		1187.45	96.0265
1187.94	90.1566		1187.94	96.025
1188.42	90.1094		1188.42	96.0239
1188.9	90.0589		1188.9	96.0136
1189.38	90.0018		1189.38	95.9869
1189.86	89.9347		1189.86	95.9416
1190.35	89.8567		1190.35	95.882
1190.83	89.7715		1190.83	95.8166
1191.31	89.6867		1191.31	95.7545
1191.79	89.6121		1191.79	95.7017
1192.28	89.5562		1192.28	95.6592
1192.76	89.5238		1192.76	95.6234
1193.24	89.5152		1193.24	95.5888
1193.72	89.5268		1193.72	95.5508
1194.2	89.5523		1194.2	95.5088
1194.68	89.5848		1194.68	95.465
1195.17	89.6176		1195.17	95.4234
1195.65	89.6446		1195.65	95.3869
1196.13	89.6605		1196.13	95.3555
1196.61	89.6617		1196.61	95.3266
1197.1	89.6466		1197.1	95.2959
1197.58	89.6163		1197.58	95.2602
1198.06	89.5748		1198.06	95.2185
1198.54	89.5278		1198.54	95.1725
1199.02	89.4806		1199.02	95.1252
1199.51	89.4371		1199.51	95.0792
1199.99	89.3988		1199.99	95.0351
1200.47	89.3654		1200.47	94.992
1200.95	89.3358		1200.95	94.9481
1201.43	89.31		1201.43	94.9021
1201.92	89.2886		1201.92	94.8543
1202.4	89.2733		1202.4	94.8058
1202.88	89.2645		1202.88	94.7578
1203.36	89.2605		1203.36	94.7104
1203.85	89.2579		1203.85	94.6622
1204.33	89.2524		1204.33	94.6115
1204.81	89.2408		1204.81	94.5578
1205.29	89.2229		1205.29	94.5025
1205.77	89.2012		1205.77	94.4496
1206.26	89.1803		1206.26	94.4035
1206.74	89.1635		1206.74	94.367
1207.22	89.1521		1207.22	94.3393
1207.7	89.1435		1207.7	94.3155
1208.18	89.1333		1208.18	94.2885
1208.67	89.1173		1208.67	94.2515
1209.15	89.0931		1209.15	94.2012
1209.63	89.0611		1209.63	94.1395
1210.11	89.023		1210.11	94.0722
1210.6	88.9809		1210.6	94.0069
1211.08	88.9347		1211.08	93.9501
1211.56	88.8834		1211.56	93.9045
1212.04	88.8258		1212.04	93.8693
1212.52	88.7634		1212.52	93.8411
1213.01	88.7015		1213.01	93.8163
1213.49	88.6485		1213.49	93.793
1213.97	88.613		1213.97	93.7711
1214.45	88.5998		1214.45	93.7515
1214.93	88.6076		1214.93	93.7344
1215.42	88.6288		1215.42	93.7185
1215.9	88.6516		1215.9	93.7006
1216.38	88.6649		1216.38	93.6778
1216.86	88.6621		1216.86	93.6485
1217.35	88.6423		1217.35	93.6142
1217.83	88.6098		1217.83	93.5785
1218.31	88.5701		1218.31	93.5459
1218.79	88.5263		1218.79	93.5192
1219.27	88.4783		1219.27	93.4987
1219.76	88.4228		1219.76	93.4816
1220.24	88.3573		1220.24	93.4638
1220.72	88.283		1220.72	93.4415
1221.2	88.2057		1221.2	93.4132
1221.68	88.1344		1221.68	93.3798
1222.17	88.0777		1222.17	93.3441
1222.65	88.0404		1222.65	93.3086
1223.13	88.021		1223.13	93.2751
1223.61	88.013		1223.61	93.2434
1224.09	88.0078		1224.09	93.2128
1224.58	87.9988		1224.58	93.1821
1225.06	87.9834		1225.06	93.1509
1225.54	87.9631		1225.54	93.1193
1226.02	87.9406		1226.02	93.0872
1226.51	87.9172		1226.51	93.0536
1226.99	87.8912		1226.99	93.0161
1227.47	87.8585		1227.47	92.9726
1227.95	87.8153		1227.95	92.9219
1228.43	87.7608		1228.43	92.8652
1228.92	87.6988		1228.92	92.8063
1229.4	87.6366		1229.4	92.7503
1229.88	87.5814		1229.88	92.7015
1230.36	87.5372		1230.36	92.6615
1230.84	87.5028		1230.84	92.6288
1231.33	87.4734		1231.33	92.5995
1231.81	87.4431		1231.81	92.5698
1232.29	87.4088		1232.29	92.5381
1232.77	87.372		1232.77	92.5063
1233.26	87.3384		1233.26	92.4793
1233.74	87.3142		1233.74	92.4626
1234.22	87.3035		1234.22	92.4592
1234.7	87.305		1234.7	92.4684
1235.18	87.314		1235.18	92.4849
1235.66	87.3239		1235.66	92.5012
1236.15	87.331		1236.15	92.5101
1236.63	87.3353		1236.63	92.5075
1237.11	87.3409		1237.11	92.4931
1237.59	87.3521		1237.59	92.4702
1238.08	87.3704		1238.08	92.4439
1238.56	87.3919		1238.56	92.4186
1239.04	87.4091		1239.04	92.3969
1239.52	87.4133		1239.52	92.3794
1240	87.3999		1240	92.3655
1240.49	87.3705		1240.49	92.3541
1240.97	87.3321		1240.97	92.3444
1241.45	87.2941		1241.45	92.3353
1241.93	87.2633		1241.93	92.3259
1242.41	87.241		1242.41	92.3142
1242.9	87.2227		1242.9	92.2985
1243.38	87.2012		1243.38	92.2772
1243.86	87.1712		1243.86	92.2507
1244.34	87.1325		1244.34	92.221
1244.83	87.0905		1244.83	92.1915
1245.31	87.0535		1245.31	92.1658
1245.79	87.0283		1245.79	92.1462
1246.27	87.0166		1246.27	92.1332
1246.75	87.0133		1246.75	92.1255
1247.24	87.0094		1247.24	92.1206
1247.72	86.9958		1247.72	92.1164
1248.2	86.9676		1248.2	92.1113
1248.68	86.9254		1248.68	92.1044
1249.16	86.8747		1249.16	92.095
1249.65	86.8224		1249.65	92.0819
1250.13	86.7739		1250.13	92.0633
1250.61	86.7309		1250.61	92.0379
1251.09	86.6924		1251.09	92.0058
1251.58	86.6571		1251.58	91.9698
1252.06	86.6254		1252.06	91.9343
1252.54	86.6002		1252.54	91.905
1253.02	86.5858		1253.02	91.8863
1253.5	86.5852		1253.5	91.8798
1253.99	86.5975		1253.99	91.8836
1254.47	86.6171		1254.47	91.8933
1254.95	86.6353		1254.95	91.9033
1255.43	86.6431		1255.43	91.9091
1255.91	86.634		1255.91	91.9084
1256.4	86.606		1256.4	91.9006
1256.88	86.5607		1256.88	91.8866
1257.36	86.502		1257.36	91.8671
1257.84	86.4329		1257.84	91.8425
1258.33	86.3557		1258.33	91.8136
1258.81	86.2711		1258.81	91.7827
1259.29	86.1804		1259.29	91.7536
1259.77	86.0862		1259.77	91.7322
1260.25	85.9923		1260.25	91.7242
1260.73	85.9029		1260.73	91.7331
1261.22	85.8209		1261.22	91.7587
1261.7	85.7471		1261.7	91.7967
1262.18	85.6804		1262.18	91.8407
1262.66	85.6192		1262.66	91.8842
1263.15	85.5636		1263.15	91.9233
1263.63	85.5156		1263.63	91.9572
1264.11	85.479		1264.11	91.9879
1264.59	85.4561		1264.59	92.0171
1265.07	85.4459		1265.07	92.0449
1265.56	85.4424		1265.56	92.0685
1266.04	85.4363		1266.04	92.084
1266.52	85.4175		1266.52	92.0877
1267	85.3798		1267	92.0797
1267.48	85.3235		1267.48	92.0633
1267.97	85.2554		1267.97	92.0455
1268.45	85.186		1268.45	92.0334
1268.93	85.1246		1268.93	92.0316
1269.41	85.0763		1269.41	92.0408
1269.9	85.0391		1269.9	92.0581
1270.38	85.0059		1270.38	92.0789
1270.86	84.9678		1270.86	92.0995
1271.34	84.9184		1271.34	92.1193
1271.82	84.8564		1271.82	92.1407
1272.31	84.7868		1272.31	92.1672
1272.79	84.7179		1272.79	92.2011
1273.27	84.6583		1273.27	92.2422
1273.75	84.6134		1273.75	92.2868
1274.23	84.5845		1274.23	92.3301
1274.72	84.5683		1274.72	92.368
1275.2	84.5587		1275.2	92.3993
1275.68	84.5486		1275.68	92.425
1276.16	84.5313		1276.16	92.448
1276.64	84.5017		1276.64	92.4705
1277.13	84.4566		1277.13	92.4929
1277.61	84.3959		1277.61	92.5134
1278.09	84.3221		1278.09	92.5291
1278.57	84.2406		1278.57	92.538
1279.06	84.1584		1279.06	92.5401
1279.54	84.0827		1279.54	92.5373
1280.02	84.0185		1280.02	92.5326
1280.5	83.9682		1280.5	92.5283
1280.98	83.9306		1280.98	92.5254
1281.47	83.9027		1281.47	92.523
1281.95	83.881		1281.95	92.52
1282.43	83.8633		1282.43	92.5158
1282.91	83.8488		1282.91	92.5109
1283.39	83.8375		1283.39	92.5069
1283.88	83.828		1283.88	92.5045
1284.36	83.8168		1284.36	92.503
1284.84	83.7982		1284.84	92.4996
1285.32	83.7664		1285.32	92.4906
1285.81	83.7178		1285.81	92.473
1286.29	83.6542		1286.29	92.4464
1286.77	83.5823		1286.77	92.4134
1287.25	83.5125		1287.25	92.3785
1287.73	83.4554		1287.73	92.3458
1288.22	83.4178		1288.22	92.3177
1288.7	83.4011		1288.7	92.293
1289.18	83.4008		1289.18	92.2688
1289.66	83.4094		1289.66	92.2423
1290.14	83.4196		1290.14	92.2129
1290.63	83.4265		1290.63	92.1838
1291.11	83.4287		1291.11	92.1602
1291.59	83.4268		1291.59	92.1471
1292.07	83.4222		1292.07	92.1471
1292.56	83.4153		1292.56	92.1583
1293.04	83.4051		1293.04	92.1756
1293.52	83.3906		1293.52	92.1923
1294	83.3711		1294	92.2035
1294.48	83.3476		1294.48	92.2072
1294.97	83.3217		1294.97	92.205
1295.45	83.295		1295.45	92.2001
1295.93	83.2681		1295.93	92.195
1296.41	83.2406		1296.41	92.19
1296.89	83.2127		1296.89	92.1834
1297.38	83.1861		1297.38	92.1728
1297.86	83.1643		1297.86	92.1566
1298.34	83.1518		1298.34	92.1358
1298.82	83.1513		1298.82	92.113
1299.31	83.1609		1299.31	92.0912
1299.79	83.1735		1299.79	92.0714
1300.27	83.1782		1300.27	92.0519
1300.75	83.1645		1300.75	92.0289
1301.23	83.1273		1301.23	91.9988
1301.71	83.0697		1301.71	91.9599
1302.2	83.003		1302.2	91.9142
1302.68	82.9415		1302.68	91.8664
1303.16	82.8972		1303.16	91.8219
1303.64	82.874		1303.64	91.7842
1304.13	82.8661		1304.13	91.7536
1304.61	82.8608		1304.61	91.7276
1305.09	82.8444		1305.09	91.7031
1305.57	82.8092		1305.57	91.6783
1306.05	82.7564		1306.05	91.6547
1306.54	82.6961		1306.54	91.6364
1307.02	82.642		1307.02	91.6275
1307.5	82.6056		1307.5	91.6295
1307.98	82.5907		1307.98	91.6394
1308.46	82.5925		1308.46	91.6497
1308.95	82.6007		1308.95	91.651
1309.43	82.6037		1309.43	91.6358
1309.91	82.5936		1309.91	91.6005
1310.39	82.5677		1310.39	91.547
1310.88	82.5275		1310.88	91.4816
1311.36	82.4754		1311.36	91.4121
1311.84	82.4127		1311.84	91.346
1312.32	82.3393		1312.32	91.289
1312.8	82.255		1312.8	91.2438
1313.29	82.1621		1313.29	91.2109
1313.77	82.067		1313.77	91.1889
1314.25	81.9786		1314.25	91.1744
1314.73	81.9045		1314.73	91.1628
1315.21	81.8479		1315.21	91.1477
1315.7	81.8056		1315.7	91.1231
1316.18	81.769		1316.18	91.0845
1316.66	81.7289		1316.66	91.0322
1317.14	81.6797		1317.14	90.9725
1317.62	81.6232		1317.62	90.9179
1318.11	81.5684		1318.11	90.8829
1318.59	81.5271		1318.59	90.8796
1319.07	81.509		1319.07	90.9123
1319.55	81.5157		1319.55	90.9757
1320.04	81.5403		1320.04	91.0564
1320.52	81.5701		1320.52	91.1386
1321	81.5922		1321	91.2099
1321.48	81.599		1321.48	91.2652
1321.96	81.5899		1321.96	91.3075
1322.45	81.5704		1322.45	91.3437
1322.93	81.5477		1322.93	91.381
1323.41	81.5273		1323.41	91.422
1323.89	81.5104		1323.89	91.4641
1324.38	81.495		1324.38	91.5003
1324.86	81.4778		1324.86	91.5234
1325.34	81.4566		1325.34	91.5293
1325.82	81.4321		1325.82	91.5188
1326.3	81.4056		1326.3	91.4973
1326.79	81.3778		1326.79	91.4716
1327.27	81.3463		1327.27	91.4474
1327.75	81.3063		1327.75	91.4274
1328.23	81.253		1328.23	91.4116
1328.71	81.1855		1328.71	91.3989
1329.2	81.1087		1329.2	91.3887
1329.68	81.0333		1329.68	91.3819
1330.16	80.9719		1330.16	91.3802
1330.64	80.934		1330.64	91.3843
1331.12	80.9217		1331.12	91.3923
1331.61	80.9288		1331.61	91.3993
1332.09	80.9423		1332.09	91.3991
1332.57	80.9482		1332.57	91.3855
1333.05	80.9359		1333.05	91.3551
1333.54	80.9003		1333.54	91.3065
1334.02	80.8406		1334.02	91.2405
1334.5	80.757		1334.5	91.1575
1334.98	80.6466		1334.98	91.056
1335.46	80.5027		1335.46	90.9337
1335.95	80.3169		1335.95	90.7889
1336.43	80.0845		1336.43	90.6234
1336.91	79.8102		1336.91	90.4448
1337.39	79.5125		1337.39	90.2677
1337.87	79.2238		1337.87	90.1121
1338.36	78.9861		1338.36	90
1338.84	78.8402		1338.84	89.9488
1339.32	78.8123		1339.32	89.9655
1339.8	78.9034		1339.8	90.042
1340.29	79.089		1340.29	90.1586
1340.77	79.3293		1340.77	90.2911
1341.25	79.5827		1341.25	90.4188
1341.73	79.8167		1341.73	90.5277
1342.21	80.0106		1342.21	90.6105
1342.69	80.1537		1342.69	90.6643
1343.18	80.2435		1343.18	90.6888
1343.66	80.2833		1343.66	90.6868
1344.14	80.2822		1344.14	90.6635
1344.62	80.2531		1344.62	90.6269
1345.11	80.2107		1345.11	90.5862
1345.59	80.1679		1345.59	90.5491
1346.07	80.1324		1346.07	90.5198
1346.55	80.105		1346.55	90.4983
1347.03	80.0807		1347.03	90.4814
1347.52	80.0521		1347.52	90.4657
1348	80.0132		1348	90.4491
1348.48	79.9635		1348.48	90.4332
1348.96	79.9081		1348.96	90.4213
1349.44	79.856		1349.44	90.4163
1349.93	79.8156		1349.93	90.4176
1350.41	79.7912		1350.41	90.4199
1350.89	79.7812		1350.89	90.414
1351.37	79.7793		1351.37	90.3906
1351.86	79.7785		1351.86	90.3444
1352.34	79.7745		1352.34	90.2769
1352.82	79.7681		1352.82	90.1966
1353.3	79.7636		1353.3	90.1162
1353.78	79.7665		1353.78	90.0484
1354.27	79.7794		1354.27	90.0018
1354.75	79.8001		1354.75	89.9782
1355.23	79.8223		1355.23	89.9725
1355.71	79.8384		1355.71	89.9764
1356.19	79.8425		1356.19	89.9807
1356.68	79.8328		1356.68	89.9791
1357.16	79.8094		1357.16	89.967
1357.64	79.7727		1357.64	89.9415
1358.12	79.719		1358.12	89.8987
1358.61	79.6413		1358.61	89.8339
1359.09	79.5298		1359.09	89.7432
1359.57	79.3782		1359.57	89.6254
1360.05	79.188		1360.05	89.4857
1360.53	78.9736		1360.53	89.3367
1361.02	78.7633		1361.02	89.1983
1361.5	78.595		1361.5	89.0937
1361.98	78.5051		1361.98	89.0426
1362.46	78.5125		1362.46	89.0509
1362.94	78.6074		1362.94	89.107
[truncated: 5,470 more rows]

## Sheet: Fig.S4
DTG							TG
paper@APTES			paper@QDs@ZnFe2O4-MIP				paper@APTES			paper@QDs@ZnFe2O4-MIP
Temperature (°C)	DTG (%/min)		Temperature (°C)	DTG (%/min)			Temperature (°C)	TG (%)		Temperature (°C)	TG (%)
23.8481	-0.82125		21.7693	0.49052			23.8481	99.8344		21.7693	99.8569
23.8695	-0.6355		21.7886	-15.533			23.8695	99.8168		21.7886	99.8664
23.8822	-0.22487		21.7883	-15.5911			23.8822	99.8111		21.7883	99.8759
23.9122	0.23538		21.8178	0.37776			23.9122	99.8111		21.8178	99.8869
23.9542	0.42901		21.8592	0.29948			23.9542	99.8308		21.8592	99.9027
24.0166	0.378		21.9268	0.18815			24.0166	99.855		21.9268	99.9174
24.0869	0.32082		22.0131	0.15486			24.0869	99.8809		22.0131	99.9311
24.1835	0.35483		22.1035	0.14257			24.1835	99.9073		22.1035	99.9448
24.3012	0.36202		22.2135	0.10803			24.3012	99.9587		22.2135	99.9595
24.4052	0.21498		22.3543	0.07681			24.4052	99.9886		22.3543	99.9711
24.5407	0.13246		22.4868	0.06326			24.5407	100.008		22.4868	99.9805
24.6593	0.03655		22.6396	0.03427			24.6593	100.022		22.6396	99.989
24.8023	-0.03786		22.7959	0.01849			24.8023	100.015		22.7959	99.9911
24.9346	-0.04007		22.9524	0.01995			24.9346	100.012		22.9524	99.9947
25.0904	-0.06212		23.113	0.01296			25.0904	100.004		23.113	99.9974
25.2583	-0.11004		23.2784	0.00764			25.2583	99.9917		23.2784	99.9989
25.4112	-0.12573		23.4617	-0.00363			25.4112	99.9688		23.4617	100
25.5576	-0.08914		23.6236	-0.00942			25.5576	99.9539		23.6236	99.9979
25.7132	-0.07585		23.8036	-0.00619			25.7132	99.942		23.8036	99.9968
25.8704	-0.0713		23.9644	-0.00627			25.8704	99.9301		23.9644	99.9958
26.0471	-0.05675		24.1397	-0.00752			26.0471	99.9183		24.1397	99.9947
26.2082	-0.05541		24.3144	-0.00736			26.2082	99.9108		24.3144	99.9932
26.365	-0.06215		24.4992	-0.00724			26.365	99.9007		24.4992	99.9921
26.5412	-0.06493		24.6786	-0.01042			26.5412	99.8902		24.6786	99.9905
26.6981	-0.07162		24.8533	-0.01187			26.6981	99.8792		24.8533	99.9884
26.8661	-0.06953		25.0332	-0.01201			26.8661	99.8669		25.0332	99.9863
27.0396	-0.0702		25.204	-0.01222			27.0396	99.8555		25.204	99.9842
27.2046	-0.07717		25.3774	-0.01164			27.2046	99.8431		25.3774	99.9821
27.3588	-0.0753		25.566	-0.01167			27.3588	99.8308		25.566	99.98
27.5263	-0.07267		25.7387	-0.0108			27.5263	99.819		25.7387	99.9779
27.6855	-0.07327		25.9064	-0.0101			27.6855	99.8071		25.9064	99.9763
27.8624	-0.0741		26.1012	-0.01142			27.8624	99.7944		26.1012	99.9742
28.0239	-0.07121		26.276	-0.01102			28.0239	99.7821		26.276	99.9721
28.1897	-0.06994		26.4336	-0.01233			28.1897	99.7711		26.4336	99.9706
28.3568	-0.07655		26.6132	-0.01309			28.3568	99.7588		26.6132	99.9679
28.5171	-0.07695		26.7956	-0.01173			28.5171	99.746		26.7956	99.9658
28.6765	-0.06895		26.972	-0.01368			28.6765	99.7342		26.972	99.9637
28.8357	-0.06876		27.1423	-0.01365			28.8357	99.7241		27.1423	99.9611
28.99	-0.07665		27.3197	-0.01263			28.99	99.7126		27.3197	99.959
29.1452	-0.08016		27.4767	-0.01256			29.1452	99.7004		27.4767	99.9569
29.3024	-0.08522		27.6562	-0.01053			29.3024	99.6876		27.6562	99.9548
29.4597	-0.09149		27.8253	-0.01064			29.4597	99.6736		27.8253	99.9532
29.6193	-0.09597		28.0015	-0.01384			29.6193	99.6586		28.0015	99.9511
29.7846	-0.10269		28.1685	-0.01399			29.7846	99.6424		28.1685	99.9485
29.9406	-0.10966		28.3404	-0.01546			29.9406	99.6257		28.3404	99.9463
30.0971	-0.10378		28.5093	-0.01922			30.0971	99.6081		28.5093	99.9432
30.2539	-0.08822		28.669	-0.01893			30.2539	99.5931		28.669	99.94
30.4217	-0.08903		28.8434	-0.01865			30.4217	99.5795		28.8434	99.9369
30.5668	-0.0826		29.0077	-0.01858			30.5668	99.5655		29.0077	99.9337
30.7276	-0.07777		29.1835	-0.02081			30.7276	99.5545		29.1835	99.9306
30.8787	-0.08918		29.3391	-0.02326			30.8787	99.5413		29.3391	99.9269
31.033	-0.09454		29.5002	-0.02041			31.033	99.5272		29.5002	99.9232
31.181	-0.09585		29.6759	-0.02029			31.181	99.5127		29.6759	99.9201
31.3357	-0.10068		29.8387	-0.02203			31.3357	99.4982		29.8387	99.9164
31.4949	-0.1066		29.9858	-0.02031			31.4949	99.4811		29.9858	99.9132
31.6489	-0.10722		30.1504	-0.02082			31.6489	99.4648		30.1504	99.9101
31.7982	-0.11027		30.3142	-0.02032			31.7982	99.4486		30.3142	99.9064
31.9438	-0.10527		30.4879	-0.01804			31.9438	99.4323		30.4879	99.9032
32.1082	-0.10138		30.664	-0.01939			32.1082	99.4161		30.664	99.9001
32.2647	-0.10503		30.8153	-0.02023			32.2647	99.3998		30.8153	99.8969
32.4178	-0.10523		30.9762	-0.02098			32.4178	99.3836		30.9762	99.8938
32.5737	-0.10831		31.141	-0.02267			32.5737	99.3673		31.141	99.8901
32.7145	-0.10946		31.301	-0.02434			32.7145	99.3515		31.301	99.8864
32.8629	-0.09984		31.4649	-0.0248			32.8629	99.3357		31.4649	99.8822
33.0281	-0.09596		31.6187	-0.02289			33.0281	99.3203		31.6187	99.8785
33.1837	-0.09714		31.7872	-0.0243			33.1837	99.3049		31.7872	99.8748
33.3356	-0.09642		31.9445	-0.02472			33.3356	99.2904		31.9445	99.8706
33.489	-0.10025		32.1068	-0.02259			33.489	99.2755		32.1068	99.8669
33.6296	-0.09812		32.2705	-0.02401			33.6296	99.261		32.2705	99.8633
33.7853	-0.08729		32.4147	-0.02366			33.7853	99.2465		32.4147	99.8596
33.9471	-0.08323		32.5837	-0.02231			33.9471	99.2333		32.5837	99.8559
34.097	-0.08272		32.7449	-0.02462			34.097	99.2206		32.7449	99.8522
34.2554	-0.07904		32.9043	-0.02578			34.2554	99.2078		32.9043	99.848
34.4082	-0.07312		33.0715	-0.02607			34.4082	99.196		33.0715	99.8438
34.5491	-0.06448		33.2275	-0.02472			34.5491	99.1863		33.2275	99.8396
34.7165	-0.06569		33.3914	-0.0245			34.7165	99.1762		33.3914	99.8359
34.865	-0.06917		33.55	-0.02519			34.865	99.1656		33.55	99.8317
35.0216	-0.07619		33.7044	-0.02299			35.0216	99.1551		33.7044	99.828
35.1611	-0.09588		33.8707	-0.02252			35.1611	99.1432		33.8707	99.8243
35.3052	-0.10885		34.0314	-0.02466			35.3052	99.1279		34.0314	99.8207
35.4675	-0.11994		34.1907	-0.02626			35.4675	99.1098		34.1907	99.8165
35.6209	-0.15203		34.3519	-0.02925			35.6209	99.0901		34.3519	99.8122
35.7739	-0.16487		34.5142	-0.03127			35.7739	99.0633		34.5142	99.807
35.9274	-0.15206		34.6713	-0.03261			35.9274	99.0395		34.6713	99.8023
36.0831	-0.15632		34.8212	-0.03298			36.0831	99.0163		34.8212	99.797
36.2259	-0.15385		34.9916	-0.03417			36.2259	98.993		34.9916	99.7917
36.3869	-0.14564		35.146	-0.03697			36.3869	98.9697		35.146	99.7859
36.5397	-0.14442		35.3046	-0.03616			36.5397	98.9473		35.3046	99.7802
36.6942	-0.13523		35.466	-0.03585			36.6942	98.9253		35.466	99.7744
36.8552	-0.12899		35.6127	-0.03673			36.8552	98.9047		35.6127	99.7691
37.0144	-0.12642		35.7805	-0.03777			37.0144	98.884		35.7805	99.7628
37.1607	-0.12004		35.933	-0.03613			37.1607	98.866		35.933	99.757
37.3185	-0.12098		36.1016	-0.03648			37.3185	98.8475		36.1016	99.7512
37.4661	-0.11929		36.2513	-0.03842			37.4661	98.8291		36.2513	99.7454
37.6286	-0.11311		36.4028	-0.03871			37.6286	98.8106		36.4028	99.7397
37.7846	-0.12111		36.5503	-0.03706			37.7846	98.7931		36.5503	99.7339
37.9372	-0.13425		36.7161	-0.035			37.9372	98.7733		36.7161	99.7281
38.089	-0.13905		36.8809	-0.03408			38.089	98.7522		36.8809	99.7223
38.2437	-0.14036		37.0241	-0.03342			38.2437	98.7307		37.0241	99.7176
38.3989	-0.13229		37.1798	-0.03256			38.3989	98.7087		37.1798	99.7123
38.5596	-0.12176		37.3476	-0.03185			38.5596	98.6889		37.3476	99.707
38.7164	-0.11849		37.5101	-0.03361			38.7164	98.67		37.5101	99.7018
38.8748	-0.11023		37.661	-0.03474			38.8748	98.6516		37.661	99.6965
39.0185	-0.10594		37.8129	-0.03652			39.0185	98.6366		37.8129	99.6913
39.1732	-0.11159		37.9635	-0.03737			39.1732	98.62		37.9635	99.6855
39.3333	-0.11925		38.1228	-0.03896			39.3333	98.6015		38.1228	99.6797
39.4866	-0.12167		38.2745	-0.0382			39.4866	98.5826		38.2745	99.6734
39.6439	-0.12349		38.4408	-0.03729			39.6439	98.5637		38.4408	99.6676
39.7928	-0.1272		38.5994	-0.03979			39.7928	98.5448		38.5994	99.6613
39.9444	-0.1262		38.7448	-0.03762			39.9444	98.5255		38.7448	99.6555
40.0992	-0.13706		38.9228	-0.03721			40.0992	98.5062		38.9228	99.6492
40.2464	-0.1473		39.0713	-0.0377			40.2464	98.4842		39.0713	99.6434
40.4066	-0.14727		39.2301	-0.03832			40.4066	98.4609		39.2301	99.6376
40.5627	-0.14823		39.3871	-0.03746			40.5627	98.4376		39.3871	99.6313
40.7208	-0.15136		39.5537	-0.03818			40.7208	98.4143		39.5537	99.6255
40.8791	-0.14737		39.7053	-0.04133			40.8791	98.3897		39.7053	99.6192
41.0368	-0.13515		39.8591	-0.04188			41.0368	98.3678		39.8591	99.6129
41.1978	-0.13428		40.0068	-0.0408			41.1978	98.3467		40.0068	99.6066
41.3479	-0.13771		40.1692	-0.03962			41.3479	98.326		40.1692	99.6003
41.5009	-0.12767		40.3385	-0.03982			41.5009	98.3049		40.3385	99.5935
41.6617	-0.12194		40.4993	-0.04162			41.6617	98.286		40.4993	99.5871
41.8216	-0.13036		40.6547	-0.04216			41.8216	98.2658		40.6547	99.5803
41.9688	-0.13042		40.8112	-0.04141			41.9688	98.246		40.8112	99.574
42.1216	-0.13164		40.9721	-0.04235			42.1216	98.2267		40.9721	99.5671
42.2758	-0.13454		41.1341	-0.04238			42.2758	98.2056		41.1341	99.5603
42.4352	-0.13716		41.2948	-0.04468			42.4352	98.1845		41.2948	99.5535
42.5899	-0.14839		41.4521	-0.04386			42.5899	98.1626		41.4521	99.5461
42.729	-0.14168		41.6192	-0.04173			42.729	98.141		41.6192	99.5393
42.893	-0.1301		41.7799	-0.04267			42.893	98.12		41.7799	99.5324
43.0499	-0.12612		41.9397	-0.04239			43.0499	98.0993		41.9397	99.5256
43.2138	-0.13123		42.1025	-0.04387			43.2138	98.0795		42.1025	99.5188
43.3501	-0.1333		42.2635	-0.04413			43.3501	98.0602		42.2635	99.5114
43.5121	-0.12997		42.4243	-0.04497			43.5121	98.04		42.4243	99.5046
43.6681	-0.13165		42.5796	-0.04768			43.6681	98.0189		42.5796	99.4972
43.8293	-0.13119		42.7332	-0.04766			43.8293	97.9982		42.7332	99.4898
43.9831	-0.13706		42.8886	-0.04683			43.9831	97.9776		42.8886	99.4825
44.1339	-0.14295		43.0591	-0.04787			44.1339	97.9565		43.0591	99.4746
44.2753	-0.14233		43.2186	-0.05158			44.2753	97.9359		43.2186	99.4667
44.4306	-0.13539		43.3655	-0.05196			44.4306	97.9143		43.3655	99.4588
44.5935	-0.12459		43.5331	-0.05197			44.5935	97.8928		43.5331	99.4504
44.7587	-0.12427		43.6897	-0.05077			44.7587	97.8735		43.6897	99.442
44.9057	-0.13145		43.8547	-0.04947			44.9057	97.8541		43.8547	99.4341
45.0428	-0.1221		44.009	-0.04949			45.0428	97.8361		44.009	99.4262
45.1986	-0.10242		44.1739	-0.04878			45.1986	97.8185		44.1739	99.4183
45.3657	-0.10136		44.3326	-0.04717			45.3657	97.8032		44.3326	99.4104
45.5205	-0.11472		44.4976	-0.04647			45.5205	97.786		44.4976	99.4031
45.6759	-0.11737		44.6609	-0.04853			45.6759	97.7676		44.6609	99.3952
45.835	-0.11359		44.8227	-0.05161			45.835	97.7491		44.8227	99.3873
45.9891	-0.11697		44.9772	-0.0542			45.9891	97.732		44.9772	99.3789
46.1287	-0.11279		45.1332	-0.05211			46.1287	97.7148		45.1332	99.3705
46.2868	-0.1026		45.3006	-0.05424			46.2868	97.6986		45.3006	99.362
46.4456	-0.10039		45.4542	-0.05307			46.4456	97.6823		45.4542	99.3531
46.6108	-0.10444		45.6298	-0.05395			46.6108	97.6661		45.6298	99.3447
46.7659	-0.11153		45.7701	-0.05647			46.7659	97.6489		45.7701	99.3363
46.9259	-0.11482		45.9389	-0.05448			46.9259	97.6309		45.9389	99.3273
47.0798	-0.11657		46.0892	-0.054			47.0798	97.6129		46.0892	99.3189
47.2312	-0.12085		46.2611	-0.05212			47.2312	97.5953		46.2611	99.31
47.3851	-0.12272		46.4323	-0.05541			47.3851	97.576		46.4323	99.301
47.5391	-0.12071		46.5849	-0.05929			47.5391	97.5576		46.5849	99.2921
47.6981	-0.12906		46.7427	-0.05665			47.6981	97.5382		46.7427	99.2826
47.8397	-0.12315		46.9104	-0.05592			47.8397	97.5189		46.9104	99.2737
47.9918	-0.10636		47.0632	-0.05926			47.9918	97.5022		47.0632	99.2647
48.1497	-0.09857		47.2122	-0.05767			48.1497	97.4859		47.2122	99.2558
48.3083	-0.09417		47.3738	-0.05362			48.3083	97.471		47.3738	99.2468
48.4623	-0.08581		47.5359	-0.05138			48.4623	97.4565		47.5359	99.2384
48.6211	-0.08486		47.7014	-0.05124			48.6211	97.4442		47.7014	99.23
48.7735	-0.09367		47.8644	-0.05206			48.7735	97.4301		47.8644	99.2216
48.9306	-0.0962		48.0247	-0.05549			48.9306	97.4152		48.0247	99.2132
49.0796	-0.09321		48.1776	-0.05695			49.0796	97.4007		48.1776	99.2043
49.2423	-0.09179		48.3389	-0.05552			49.2423	97.3862		48.3389	99.1953
49.3958	-0.09339		48.4997	-0.06059			49.3958	97.3717		48.4997	99.1864
49.5481	-0.09647		48.6521	-0.06228			49.5481	97.3576		48.6521	99.1764
49.6922	-0.10277		48.8126	-0.05902			49.6922	97.3431		48.8126	99.1669
49.8597	-0.11045		48.9729	-0.05683			49.8597	97.3256		48.9729	99.1574
50.0188	-0.11964		49.1463	-0.05991			50.0188	97.3071		49.1463	99.148
50.1649	-0.12279		49.2995	-0.06413			50.1649	97.2891		49.2995	99.138
50.3158	-0.13075		49.4497	-0.05926			50.3158	97.2707		49.4497	99.1285
50.4673	-0.12719		49.6203	-0.06045			50.4673	97.2496		49.6203	99.1191
50.6237	-0.11265		49.7731	-0.06215			50.6237	97.2315		49.7731	99.109
50.7793	-0.10958		49.9338	-0.05982			50.7793	97.2144		49.9338	99.0996
50.9284	-0.1033		50.0897	-0.06161			50.9284	97.1981		50.0897	99.0901
51.0815	-0.10483		50.2496	-0.05981			51.0815	97.1832		50.2496	99.0801
51.2383	-0.11431		50.4153	-0.06053			51.2383	97.1656		50.4153	99.0707
51.3891	-0.11387		50.5716	-0.0627			51.3891	97.1481		50.5716	99.0607
51.5432	-0.10532		50.7342	-0.06188			51.5432	97.1309		50.7342	99.0507
51.7111	-0.10954		50.8946	-0.06355			51.7111	97.1142		50.8946	99.0407
51.858	-0.11188		51.0488	-0.06567			51.858	97.0967		51.0488	99.0307
52.0057	-0.09728		51.2069	-0.0652			52.0057	97.0813		51.2069	99.0202
52.166	-0.09187		51.3716	-0.06544			52.166	97.0668		51.3716	99.0096
52.3167	-0.07975		51.5207	-0.06525			52.3167	97.0527		51.5207	98.9997
52.476	-0.07813		51.6864	-0.06354			52.476	97.0422		51.6864	98.9891
52.6321	-0.09423		51.8435	-0.06396			52.6321	97.0281		51.8435	98.9792
52.7884	-0.10136		51.9989	-0.06307			52.7884	97.0127		51.9989	98.9691
52.94	-0.10827		52.1605	-0.06322			52.94	96.9969		52.1605	98.9592
53.0888	-0.10465		52.3152	-0.06305			53.0888	96.9802		52.3152	98.9492
53.2517	-0.09714		52.4777	-0.06375			53.2517	96.9644		52.4777	98.9392
53.4009	-0.09883		52.6291	-0.06705			53.4009	96.9499		52.6291	98.9292
53.5452	-0.09067		52.7913	-0.06754			53.5452	96.9354		52.7913	98.9181
53.7082	-0.08188		52.9562	-0.06922			53.7082	96.9222		52.9562	98.9071
53.8619	-0.0796		53.1181	-0.07423			53.8619	96.9095		53.1181	98.8955
54.0289	-0.08761		53.2752	-0.07566			54.0289	96.8967		53.2752	98.8834
54.1666	-0.09522		53.4309	-0.06877			54.1666	96.8831		53.4309	98.8718
54.325	-0.09639		53.6056	-0.06834			54.325	96.8686		53.6056	98.8608
54.4769	-0.10285		53.7488	-0.06872			54.4769	96.8533		53.7488	98.8503
54.6283	-0.10415		53.9132	-0.06332			54.6283	96.8374		53.9132	98.8398
54.7764	-0.10626		54.0727	-0.06539			54.7764	96.8221		54.0727	98.8298
54.9381	-0.1043		54.2348	-0.06815			54.9381	96.8045		54.2348	98.8187
55.092	-0.0974		54.3891	-0.0671			55.092	96.7891		54.3891	98.8082
55.2402	-0.09123		54.5484	-0.06574			55.2402	96.775		54.5484	98.7977
55.3957	-0.07582		54.7091	-0.0664			55.3957	96.7614		54.7091	98.7872
55.5466	-0.06692		54.8731	-0.07046			55.5466	96.7518		54.8731	98.7761
55.704	-0.07151		55.0232	-0.07281			55.704	96.7408		55.0232	98.7651
55.854	-0.07096		55.1838	-0.07172			55.854	96.7298		55.1838	98.7535
56.0075	-0.06563		55.3385	-0.06921			56.0075	96.7192		55.3385	98.7425
56.162	-0.06281		55.5033	-0.0721			56.162	96.7096		55.5033	98.7314
56.3153	-0.0644		55.6464	-0.07053			56.3153	96.6999		55.6464	98.7204
56.469	-0.06727		55.8193	-0.06743			56.469	96.6898		55.8193	98.7093
56.6223	-0.07121		55.9749	-0.07396			56.6223	96.6793		55.9749	98.6983
56.7834	-0.08822		56.1253	-0.07423			56.7834	96.6674		56.1253	98.6867
56.9287	-0.098		56.2797	-0.07222			56.9287	96.6525		56.2797	98.6757
57.089	-0.09404		56.4456	-0.07361			57.089	96.6375		56.4456	98.6636
57.2418	-0.09336		56.6013	-0.0747			57.2418	96.623		56.6013	98.652
57.3997	-0.10322		56.7554	-0.07465			57.3997	96.6085		56.7554	98.6404
57.5492	-0.09998		56.9113	-0.07438			57.5492	96.5914		56.9113	98.6289
57.7088	-0.08569		57.0736	-0.07198			57.7088	96.5778		57.0736	98.6168
57.8569	-0.08364		57.2327	-0.07177			57.8569	96.565		57.2327	98.6057
58.0029	-0.0644		57.3888	-0.071			58.0029	96.5532		57.3888	98.5942
58.16	-0.0523		57.5515	-0.07174			58.16	96.5457		57.5515	98.5831
58.314	-0.05902		57.6976	-0.07044			58.314	96.5369		57.6976	98.5721
58.4581	-0.05673		57.8668	-0.07006			58.4581	96.5281		57.8668	98.561
58.6172	-0.04761		58.0214	-0.07629			58.6172	96.5198		58.0214	98.5494
58.7714	-0.04641		58.177	-0.07787			58.7714	96.5132		58.177	98.5374
58.9293	-0.04994		58.3321	-0.07822			58.9293	96.5053		58.3321	98.5253
59.0881	-0.05236		58.4863	-0.07573			59.0881	96.4974		58.4863	98.5132
59.2401	-0.0526		58.652	-0.0753			59.2401	96.489		58.652	98.5011
59.3974	-0.05166		58.8079	-0.07986			59.3974	96.4811		58.8079	98.489
59.5548	-0.05509		58.9616	-0.07783			59.5548	96.4728		58.9616	98.4763
59.7009	-0.05536		59.1261	-0.07493			59.7009	96.4644		59.1261	98.4643
59.8567	-0.05458		59.2846	-0.07864			59.8567	96.4561		59.2846	98.4522
60.0069	-0.05552		59.434	-0.07852			60.0069	96.4477		59.434	98.4401
60.1574	-0.05586		59.5861	-0.07469			60.1574	96.4394		59.5861	98.4285
60.3136	-0.05518		59.7511	-0.07464			60.3136	96.4306		59.7511	98.4164
60.4679	-0.0535		59.9034	-0.07509			60.4679	96.4222		59.9034	98.4048
60.6257	-0.05692		60.0664	-0.07708			60.6257	96.4139		60.0664	98.3927
60.7771	-0.07085		60.2243	-0.08553			60.7771	96.4047		60.2243	98.3801
60.9131	-0.07735		60.3686	-0.0865			60.9131	96.3937		60.3686	98.367
61.0795	-0.08519		60.5292	-0.08192			61.0795	96.3814		60.5292	98.3538
61.2344	-0.09734		60.6896	-0.08473			61.2344	96.3664		60.6896	98.3406
61.382	-0.09167		60.8459	-0.08985			61.382	96.3519		60.8459	98.327
61.5472	-0.08896		60.9999	-0.08982			61.5472	96.3379		60.9999	98.3128
61.6987	-0.0915		61.1563	-0.08619			61.6987	96.3238		61.1563	98.2991
61.8497	-0.08959		61.3049	-0.08374			61.8497	96.3102		61.3049	98.2865
62.0077	-0.08617		61.4642	-0.07709			62.0077	96.2961		61.4642	98.2733
62.1553	-0.07889		61.6257	-0.07251			62.1553	96.2838		61.6257	98.2618
62.3147	-0.0757		61.7834	-0.07255			62.3147	96.272		61.7834	98.2502
62.4574	-0.06402		61.9447	-0.07322			62.4574	96.261		61.9447	98.2386
62.6123	-0.05586		62.0996	-0.07387			62.6123	96.2531		62.0996	98.2271
62.7644	-0.06127		62.2508	-0.07091			62.7644	96.2438		62.2508	98.216
62.9135	-0.05739		62.4114	-0.07112			62.9135	96.2346		62.4114	98.205
63.0796	-0.0546		62.5689	-0.07459			63.0796	96.2258		62.5689	98.1934
63.2279	-0.05833		62.7217	-0.07397			63.2279	96.2175		62.7217	98.1818
63.3662	-0.05745		62.8892	-0.07657			63.3662	96.2091		62.8892	98.1697
63.5273	-0.05491		63.0387	-0.08124			63.5273	96.2004		63.0387	98.1576
63.6863	-0.05629		63.187	-0.07817			63.6863	96.1916		63.187	98.1455
63.8396	-0.05858		63.3488	-0.07641			63.8396	96.1828		63.3488	98.1334
63.9938	-0.06007		63.5105	-0.08121			63.9938	96.1736		63.5105	98.1208
64.1468	-0.06212		63.6539	-0.08194			64.1468	96.1643		63.6539	98.1087
64.298	-0.06554		63.806	-0.07894			64.298	96.1547		63.806	98.0966
64.4485	-0.06652		63.9604	-0.07534			64.4485	96.1445		63.9604	98.0845
64.5952	-0.06377		64.1349	-0.07949			64.5952	96.1349		64.1349	98.0719
64.752	-0.06252		64.2745	-0.0846			64.752	96.1252		64.2745	98.0598
64.9045	-0.06353		64.4274	-0.07976			64.9045	96.1155		64.4274	98.0472
65.0563	-0.06294		64.5914	-0.07704			65.0563	96.1059		64.5914	98.0345
65.2117	-0.06147		64.7551	-0.08063			65.2117	96.0962		64.7551	98.0219
65.3636	-0.06201		64.9051	-0.08028			65.3636	96.087		64.9051	98.0093
65.5094	-0.06121		65.0703	-0.0781			65.5094	96.0778		65.0703	97.9967
65.6654	-0.05936		65.2285	-0.08043			65.6654	96.0685		65.2285	97.9841
65.8203	-0.06017		65.3842	-0.08502			65.8203	96.0593		65.3842	97.9714
65.9721	-0.05913		65.532	-0.08562			65.9721	96.0501		65.532	97.9583
66.1326	-0.0586		65.6854	-0.08231			66.1326	96.0409		65.6854	97.9457
66.2871	-0.05995		65.8387	-0.08094			66.2871	96.0316		65.8387	97.933
66.4331	-0.05926		65.9974	-0.08132			66.4331	96.0229		65.9974	97.9204
66.5913	-0.05801		66.1493	-0.08326			66.5913	96.0136		66.1493	97.9078
66.7436	-0.05691		66.3006	-0.08006			66.7436	96.0048		66.3006	97.8952
66.9002	-0.05611		66.4652	-0.07909			66.9002	95.996		66.4652	97.8826
67.0568	-0.05648		66.6201	-0.07787			67.0568	95.9873		66.6201	97.8699
67.2114	-0.05625		66.783	-0.07923			67.2114	95.9785		66.783	97.8578
67.3693	-0.0595		66.9329	-0.08275			67.3693	95.9697		66.9329	97.8452
67.508	-0.06203		67.0817	-0.08052			67.508	95.9609		67.0817	97.8331
67.66	-0.06033		67.24	-0.08059			67.66	95.9517		67.24	97.8205
67.8139	-0.06001		67.395	-0.07808			67.8139	95.9424		67.395	97.8079
67.9675	-0.06164		67.5569	-0.07797			67.9675	95.9332		67.5569	97.7958
68.1204	-0.06464		67.7123	-0.08241			68.1204	95.9236		67.7123	97.7832
68.2667	-0.06178		67.8633	-0.0864			68.2667	95.9139		67.8633	97.7705
68.4272	-0.06153		68.0107	-0.08475			68.4272	95.9047		68.0107	97.7574
68.5746	-0.06197		68.1679	-0.07819			68.5746	95.895		68.1679	97.7448
68.7327	-0.05614		68.3338	-0.07837			68.7327	95.8858		68.3338	97.7321
68.8875	-0.0557		68.4838	-0.08065			68.8875	95.8774		68.4838	97.72
69.0404	-0.05828		68.6403	-0.08028			69.0404	95.8686		68.6403	97.7074
69.1891	-0.05853		68.7917	-0.07641			69.1891	95.8598		68.7917	97.6953
69.3483	-0.0574		68.9576	-0.07712			69.3483	95.8506		68.9576	97.6832
69.5029	-0.06052		69.1128	-0.07907			69.5029	95.8418		69.1128	97.6706
69.6466	-0.06088		69.2703	-0.07979			69.6466	95.8326		69.2703	97.6585
69.8069	-0.05765		69.4228	-0.08599			69.8069	95.8234		69.4228	97.6459
69.9591	-0.05904		69.5643	-0.08288			69.9591	95.8146		69.5643	97.6333
70.112	-0.05924		69.7292	-0.08178			70.112	95.8054		69.7292	97.6206
70.2707	-0.05912		69.8803	-0.08481			70.2707	95.7961		69.8803	97.6075
70.4169	-0.0596		70.0331	-0.07866			70.4169	95.7874		70.0331	97.5949
70.5656	-0.05499		70.195	-0.07817			70.5656	95.7786		70.195	97.5828
70.721	-0.0467		70.3432	-0.07958			70.721	95.7707		70.3432	97.5707
70.8657	-0.03681		70.4992	-0.07507			70.8657	95.7645		70.4992	97.5586
71.0211	-0.03182		70.6586	-0.07577			71.0211	95.7597		70.6586	97.547
71.1696	-0.02781		70.8118	-0.07707			71.1696	95.7548		70.8118	97.5349
71.3219	-0.02421		70.9727	-0.07616			71.3219	95.7513		70.9727	97.5228
71.478	-0.02386		71.1295	-0.07712			71.478	95.7474		71.1295	97.5107
71.635	-0.02438		71.2864	-0.07874			71.635	95.7438		71.2864	97.4986
71.785	-0.0253		71.4369	-0.07771			71.785	95.7399		71.4369	97.4865
71.9481	-0.0265		71.5981	-0.08014			71.9481	95.7359		71.5981	97.4744
72.1009	-0.03321		71.74	-0.07998			72.1009	95.7315		71.74	97.4623
72.2409	-0.03742		71.9019	-0.07449			72.2409	95.7263		71.9019	97.4502
72.3945	-0.0375		72.0577	-0.0759			72.3945	95.7206		72.0577	97.4387
72.5572	-0.04822		72.2137	-0.07848			72.5572	95.7144		72.2137	97.4266
72.6996	-0.05516		72.366	-0.07866			72.6996	95.7061		72.366	97.4145
72.8526	-0.04936		72.5213	-0.07658			72.8526	95.6981		72.5213	97.4024
73.0114	-0.0488		72.682	-0.07796			73.0114	95.6907		72.682	97.3903
73.1591	-0.05415		72.832	-0.07763			73.1591	95.6832		72.832	97.3782
73.3037	-0.05312		72.9941	-0.07875			73.3037	95.6749		72.9941	97.3661
73.4758	-0.05221		73.1464	-0.07894			73.4758	95.6665		73.1464	97.3535
73.6251	-0.05517		73.3077	-0.074			73.6251	95.6582		73.3077	97.3414
73.7785	-0.0567		73.4662	-0.0761			73.7785	95.6498		73.4662	97.3298
73.9275	-0.05811		73.6123	-0.07424			73.9275	95.641		73.6123	97.3182
74.081	-0.0576		73.7793	-0.07363			74.081	95.6322		73.7793	97.3067
74.2402	-0.05825		73.9277	-0.07636			74.2402	95.623		73.9277	97.2951
74.3978	-0.06151		74.0825	-0.07733			74.3978	95.6138		74.0825	97.2835
74.5477	-0.06305		74.2273	-0.07407			74.5477	95.6041		74.2273	97.2719
74.7046	-0.06491		74.3969	-0.07068			74.7046	95.5945		74.3969	97.2604
74.8463	-0.06385		74.5551	-0.07448			74.8463	95.5848		74.5551	97.2488
75.0014	-0.06105		74.7077	-0.07633			75.0014	95.5756		74.7077	97.2372
75.1558	-0.06447		74.8583	-0.07668			75.1558	95.5659		74.8583	97.2257
75.3015	-0.06183		75.0095	-0.07778			75.3015	95.5562		75.0095	97.2141
75.4625	-0.06147		75.1559	-0.07341			75.4625	95.547		75.1559	97.2025
75.6031	-0.05811		75.3266	-0.07083			75.6031	95.5378		75.3266	97.1909
75.7594	-0.04342		75.4761	-0.07275			75.7594	95.5299		75.4761	97.1799
75.917	-0.03238		75.6303	-0.07137			75.917	95.5242		75.6303	97.1689
76.0711	-0.02679		75.7856	-0.07114			76.0711	95.5198		75.7856	97.1578
76.2289	-0.01697		75.9408	-0.07255			76.2289	95.5158		75.9408	97.1468
76.3772	-0.01605		76.0973	-0.07106			76.3772	95.5145		76.0973	97.1352
76.5286	-0.02427		76.2593	-0.0692			76.5286	95.511		76.2593	97.1242
76.6847	-0.02702		76.4166	-0.07262			76.6847	95.507		76.4166	97.1131
76.8377	-0.03004		76.5638	-0.07214			76.8377	95.5026		76.5638	97.1021
76.9918	-0.03865		76.7233	-0.07237			76.9918	95.4978		76.7233	97.091
77.1448	-0.04613		76.8696	-0.07163			77.1448	95.4908		76.8696	97.08
77.2966	-0.04633		77.0326	-0.06739			77.2966	95.4837		77.0326	97.0689
77.4483	-0.04631		77.1974	-0.07018			77.4483	95.4767		77.1974	97.0579
77.6002	-0.0515		77.348	-0.07293			77.6002	95.4697		77.348	97.0468
77.7551	-0.05172		77.5003	-0.07187			77.7551	95.4609		77.5003	97.0358
77.915	-0.05191		77.6554	-0.06821			77.915	95.4534		77.6554	97.0247
78.0535	-0.05213		77.8167	-0.06903			78.0535	95.4455		77.8167	97.0142
78.2212	-0.04778		77.9683	-0.06792			78.2212	95.4376		77.9683	97.0032
78.3755	-0.05094		78.1353	-0.0651			78.3755	95.4301		78.1353	96.9927
78.5152	-0.05097		78.2918	-0.06931			78.5152	95.4227		78.2918	96.9821
78.6693	-0.04605		78.4391	-0.06621			78.6693	95.4152		78.4391	96.9716
78.8304	-0.04608		78.6029	-0.06723			78.8304	95.4082		78.6029	96.9616
78.9753	-0.04682		78.7461	-0.06913			78.9753	95.4011		78.7461	96.9511
79.1311	-0.0454		78.9003	-0.06728			79.1311	95.3941		78.9003	96.9411
79.285	-0.04272		79.0511	-0.06525			79.285	95.3871		79.0511	96.9306
79.4397	-0.0306		79.2156	-0.06274			79.4397	95.3809		79.2156	96.9206
79.6036	-0.02215		79.3781	-0.06665			79.6036	95.3774		79.3781	96.9101
79.7382	-0.02129		79.5315	-0.06605			79.7382	95.3743		79.5315	96.8996
79.8941	-0.01973		79.6888	-0.06637			79.8941	95.3713		79.6888	96.8896
80.05	-0.01128		79.8408	-0.06983			80.05	95.3682		79.8408	96.8791
80.2054	-0.012		79.9901	-0.06832			80.2054	95.3678		79.9901	96.8685
80.3507	-0.02343		80.1411	-0.06344			80.3507	95.3647		80.1411	96.8585
80.5046	-0.02873		80.3057	-0.06182			80.5046	95.3607		80.3057	96.8486
80.6567	-0.04142		80.4645	-0.06393			80.6567	95.3559		80.4645	96.8386
80.8116	-0.04683		80.6184	-0.06419			80.8116	95.348		80.6184	96.8286
80.9663	-0.04266		80.7759	-0.06339			80.9663	95.3414		80.7759	96.8186
81.1206	-0.04448		80.9337	-0.0638			81.1206	95.3348		80.9337	96.8086
81.2726	-0.04827		81.081	-0.06425			81.2726	95.3278		81.081	96.7991
81.4386	-0.05023		81.2366	-0.06475			81.4386	95.3194		81.2366	96.7891
81.5787	-0.04289		81.3897	-0.06294			81.5787	95.3124		81.3897	96.7791
81.7391	-0.03141		81.5546	-0.06161			81.7391	95.3067		81.5546	96.7691
81.8844	-0.02661		81.7142	-0.06179			81.8844	95.3027		81.7142	96.7591
82.0364	-0.02023		81.8695	-0.06268			82.0364	95.2988		81.8695	96.7497
82.1884	-0.01975		82.0165	-0.06467			82.1884	95.2966		82.0165	96.7402
82.3463	-0.02846		82.1704	-0.06336			82.3463	95.2926		82.1704	96.7302
82.4979	-0.0314		82.3236	-0.05944			82.4979	95.2878		82.3236	96.7207
82.6542	-0.03489		82.4802	-0.05679			82.6542	95.2829		82.4802	96.7118
82.8012	-0.0398		82.6478	-0.05657			82.8012	95.2772		82.6478	96.7023
82.9522	-0.04113		82.8056	-0.06243			82.9522	95.2711		82.8056	96.6934
83.1109	-0.04162		82.9444	-0.06126			83.1109	95.2645		82.9444	96.6839
83.2689	-0.04657		83.109	-0.05567			83.2689	95.2579		83.109	96.675
83.4227	-0.0481		83.2658	-0.0581			83.4227	95.25		83.2658	96.666
83.5797	-0.04005		83.4169	-0.05964			83.5797	95.243		83.4169	96.6571
83.729	-0.03027		83.5744	-0.05917			83.729	95.2377		83.5744	96.6476
83.8858	-0.01856		83.737	-0.05876			83.8858	95.2337		83.737	96.6382
84.0334	-0.01441		83.8878	-0.05787			84.0334	95.232		83.8878	96.6292
84.1892	-0.01847		84.0462	-0.05666			84.1892	95.2293		84.0462	96.6203
84.3428	-0.01962		84.2034	-0.05565			84.3428	95.2263		84.2034	96.6114
84.5029	-0.01704		84.3677	-0.05616			84.5029	95.2232		84.3677	96.6024
84.6507	-0.02238		84.5221	-0.05731			84.6507	95.221		84.5221	96.5935
84.7977	-0.03125		84.6705	-0.05734			84.7977	95.2166		84.6705	96.5851
84.9594	-0.03385		84.8247	-0.05554			84.9594	95.2113		84.8247	96.5761
85.1096	-0.04935		84.9832	-0.05335			85.1096	95.2061		84.9832	96.5677
85.2547	-0.05819		85.1402	-0.0561			85.2547	95.1968		85.1402	96.5593
85.4045	-0.05057		85.2928	-0.05657			85.4045	95.1889		85.2928	96.5503
85.5681	-0.04855		85.4567	-0.05649			85.5681	95.181		85.4567	96.5414
85.7303	-0.05262		85.6097	-0.05656			85.7303	95.1731		85.6097	96.5325
85.8781	-0.04961		85.7732	-0.05646			85.8781	95.1648		85.7732	96.5235
86.0323	-0.0341		85.9177	-0.05551			86.0323	95.1582		85.9177	96.5151
86.1876	-0.02316		86.0771	-0.05411			86.1876	95.1542		86.0771	96.5067
86.335	-0.01043		86.2289	-0.05121			86.335	95.1511		86.2289	96.4983
86.4844	-0.00139		86.3856	-0.04729			86.4844	95.1511		86.3856	96.4909
86.6421	-0.00421		86.5514	-0.04835			86.6421	95.1507		86.5514	96.483
86.7981	-0.00579		86.712	-0.05084			86.7981	95.1498		86.712	96.4751
86.946	-0.00748		86.8521	-0.04917			86.946	95.1489		86.8521	96.4678
87.0922	-0.00987		87.0129	-0.04856			87.0922	95.1476		87.0129	96.4604
87.2561	-0.01523		87.1666	-0.04832			87.2561	95.1459		87.1666	96.4525
87.4119	-0.02428		87.3291	-0.04751			87.4119	95.1428		87.3291	96.4452
87.5644	-0.03158		87.4878	-0.04892			87.5644	95.1384		87.4878	96.4373
87.7051	-0.04716		87.6408	-0.04946			87.7051	95.1336		87.6408	96.4299
87.8663	-0.05676		87.7961	-0.05173			87.8663	95.1239		87.7961	96.422
88.0222	-0.05141		87.9559	-0.05501			88.0222	95.1155		87.9559	96.4136
88.1738	-0.04568		88.1118	-0.06137			88.1738	95.1081		88.1118	96.4047
88.3304	-0.04132		88.2646	-0.0613			88.3304	95.1015		88.2646	96.3947
88.4821	-0.03834		88.4209	-0.05821			88.4821	95.0953		88.4209	96.3857
88.628	-0.03611		88.5719	-0.05599			88.628	95.0901		88.5719	96.3768
88.7863	-0.03536		88.7314	-0.05377			88.7863	95.0844		88.7314	96.3684
88.9385	-0.02596		88.885	-0.05197			88.9385	95.0791		88.885	96.3599
89.0911	-0.02398		89.0455	-0.0493			89.0911	95.0764		89.0455	96.3521
89.2486	-0.03441		89.1944	-0.04755			89.2486	95.0716		89.1944	96.3447
89.3984	-0.03753		89.3557	-0.04249			89.3984	95.0659		89.3557	96.3373
89.5531	-0.04235		89.5028	-0.0406			89.5531	95.0602		89.5028	96.3315
89.7186	-0.04901		89.6535	-0.04172			89.7186	95.0523		89.6535	96.3252
89.8673	-0.04902		89.818	-0.04238			89.8673	95.0448		89.818	96.3184
90.0235	-0.04782		89.9763	-0.04103			90.0235	95.0374		89.9763	96.3116
90.1705	-0.04366		90.1387	-0.04122			90.1705	95.0303		90.1387	96.3053
90.3374	-0.03441		90.2956	-0.04351			90.3374	95.0237		90.2956	96.2984
90.4872	-0.02635		90.453	-0.04341			90.4872	95.0193		90.453	96.2916
90.6376	-0.02163		90.6106	-0.04368			90.6376	95.0158		90.6106	96.2848
90.7923	-0.01283		90.7661	-0.04334			90.7923	95.0127		90.7661	96.2779
90.9441	-0.01138		90.9262	-0.04508			90.9441	95.0119		90.9262	96.2711
91.0995	-0.02106		91.0703	-0.04548			91.0995	95.0092		91.0703	96.2642
91.2567	-0.02583		91.2274	-0.04296			91.2567	95.0053		91.2274	96.2574
91.4059	-0.03175		91.3887	-0.04236			91.4059	95.0013		91.3887	96.2506
91.5603	-0.03649		91.5502	-0.04294			91.5603	94.9956		91.5502	96.2437
91.719	-0.03943		91.7072	-0.04229			91.719	94.9899		91.7072	96.2369
91.8625	-0.03993		91.861	-0.04335			91.8625	94.9837		91.861	96.2306
92.0169	-0.03654		92.0107	-0.04242			92.0169	94.978		92.0107	96.2237
92.163	-0.02926		92.1718	-0.0396			92.163	94.9728		92.1718	96.2174
92.3197	-0.02115		92.3295	-0.04154			92.3197	94.9692		92.3295	96.2111
92.4745	-0.01802		92.4883	-0.03953			92.4745	94.9662		92.4883	96.2043
92.6375	-0.01822		92.649	-0.03935			92.6375	94.9635		92.649	96.1985
92.7893	-0.01155		92.7968	-0.04112			92.7893	94.9605		92.7968	96.1922
92.9436	-0.01261		92.9564	-0.03967			92.9436	94.96		92.9564	96.1859
93.0811	-0.02349		93.115	-0.03832			93.0811	94.9569		93.115	96.1796
93.2418	-0.02676		93.272	-0.03832			93.2418	94.953		93.272	96.1738
93.409	-0.04016		93.4306	-0.03855			93.409	94.9481		93.4306	96.1675
93.5628	-0.04527		93.5857	-0.03944			93.5628	94.9403		93.5857	96.1617
93.7088	-0.03065		93.7375	-0.04024			93.7088	94.9345		93.7375	96.1554
93.8673	-0.02099		93.8997	-0.0395			93.8673	94.931		93.8997	96.1491
94.0226	-0.01698		94.044	-0.04077			94.0226	94.9279		94.044	96.1433
94.1778	-0.01584		94.1963	-0.04021			94.1778	94.9257		94.1963	96.137
94.3283	-0.01904		94.3582	-0.03845			94.3283	94.9231		94.3582	96.1306
94.4779	-0.02117		94.5108	-0.03725			94.4779	94.92		94.5108	96.1249
94.6393	-0.02445		94.6689	-0.03593			94.6393	94.9165		94.6689	96.1191
94.7851	-0.03087		94.8329	-0.03724			94.7851	94.9126		94.8329	96.1133
94.9374	-0.0346		94.9939	-0.03592			94.9374	94.9073		94.9939	96.107
95.1026	-0.03594		95.155	-0.03576			95.1026	94.9016		95.155	96.1017
95.2557	-0.04541		95.3038	-0.03814			95.2557	94.8959		95.3038	96.0959
95.4035	-0.04139		95.4585	-0.0366			95.4035	94.888		95.4585	96.0901
95.5686	-0.0266		95.6201	-0.0361			95.5686	94.8831		95.6201	96.0844
95.7155	-0.02209		95.779	-0.03489			95.7155	94.8796		95.779	96.0786
95.8673	-0.01434		95.9366	-0.03569			95.8673	94.8765		95.9366	96.0733
96.0239	-0.01382		96.0888	-0.03566			96.0239	94.8752		96.0888	96.0675
96.1839	-0.02191		96.2467	-0.03282			96.1839	94.8721		96.2467	96.0623
96.3268	-0.02505		96.4094	-0.0357			96.3268	94.8686		96.4094	96.057
96.4818	-0.0315		96.544	-0.03558			96.4818	94.8647		96.544	96.0517
96.6342	-0.03642		96.7079	-0.03238			96.6342	94.859		96.7079	96.0465
96.7833	-0.03421		96.8689	-0.03338			96.7833	94.8537		96.8689	96.0412
96.9428	-0.02738		97.0232	-0.03336			96.9428	94.8484		97.0232	96.036
97.1047	-0.01976		97.1844	-0.03223			97.1047	94.8449		97.1844	96.0307
97.2527	-0.01465		97.3496	-0.03364			97.2527	94.8423		97.3496	96.0255
97.4057	-0.01139		97.498	-0.03289			97.4057	94.8405		97.498	96.0202
97.5614	-0.01145		97.654	-0.02999			97.5614	94.8388		97.654	96.0155
97.7128	-0.01416		97.8137	-0.03086			97.7128	94.837		97.8137	96.0107
97.8706	-0.0125		97.9776	-0.03139			97.8706	94.8344		97.9776	96.0055
98.0296	-0.01384		98.1318	-0.03001			98.0296	94.833		98.1318	96.0007
98.1882	-0.02268		98.2932	-0.03228			98.1882	94.83		98.2932	95.996
98.3405	-0.02662		98.4425	-0.03376			98.3405	94.826		98.4425	95.9907
98.5016	-0.03333		98.5891	-0.0311			98.5016	94.8216		98.5891	95.986
98.6466	-0.02969		98.7474	-0.03033			98.6466	94.8159		98.7474	95.9813
98.8004	-0.01556		98.9013	-0.0306			98.8004	94.8128		98.9013	95.9765
98.9583	-0.01173		99.0568	-0.02966			98.9583	94.8111		99.0568	95.9718
99.1009	-0.00482		99.2207	-0.02833			99.1009	94.8093		99.2207	95.9671
99.265	-0.00411		99.3722	-0.02873			99.265	94.8097		99.3722	95.9629
99.4264	-0.01558		99.5316	-0.02753			99.4264	94.808		99.5316	95.9581
99.5781	-0.01995		99.6975	-0.02866			99.5781	94.8049		99.6975	95.9539
99.7348	-0.02813		99.8456	-0.0291			99.7348	94.8019		99.8456	95.9492
99.8787	-0.02876		100.006	-0.02869			99.8787	94.7966		100.006	95.945
100.047	-0.01619		100.158	-0.03135			100.047	94.7931		100.158	95.9403
100.2	-0.01011		100.308	-0.02995			100.2	94.7913		100.308	95.9355
100.351	-0.00873		100.475	-0.02792			100.351	94.79		100.475	95.9308
100.502	-0.01106		100.628	-0.02892			100.502	94.7887		100.628	95.9266
100.666	-0.01466		100.784	-0.02857			100.666	94.7865		100.784	95.9219
100.804	-0.01636		100.941	-0.02715			100.804	94.7843		100.941	95.9176
100.961	-0.01966		101.094	-0.02518			100.961	94.7816		101.094	95.9134
101.117	-0.02483		101.255	-0.02466			101.117	94.7781		101.255	95.9098
101.279	-0.02584		101.414	-0.02638			101.279	94.7737		101.414	95.9055
101.44	-0.02564		101.574	-0.02638			101.44	94.7698		101.574	95.9013
101.588	-0.02531		101.733	-0.02567			101.588	94.7658		101.733	95.8971
101.735	-0.01741		101.881	-0.02559			101.735	94.7623		101.881	95.8934
101.896	-0.01273		102.041	-0.02465			101.896	94.7605		102.041	95.8892
102.047	-0.01589		102.201	-0.02499			102.047	94.7583		102.201	95.8856
102.2	-0.01701		102.357	-0.02544			102.2	94.7557		102.357	95.8813
102.357	-0.01544		102.511	-0.02553			102.357	94.7531		102.511	95.8777
102.513	-0.01831		102.666	-0.0268			102.513	94.7509		102.666	95.8735
102.669	-0.02706		102.825	-0.02534			102.669	94.7474		102.825	95.8692
102.822	-0.0328		102.977	-0.0251			102.822	94.7425		102.977	95.8656
102.977	-0.04044		103.139	-0.02518			102.977	94.7373		103.139	95.8614
103.127	-0.03691		103.29	-0.02551			103.127	94.7302		103.29	95.8577
103.29	-0.02039		103.448	-0.02527			103.29	94.7258		103.448	95.8535
103.449	-0.01552		103.602	-0.02259			103.449	94.7236		103.602	95.8498
103.602	-0.01004		103.775	-0.02325			103.602	94.721		103.775	95.8461
103.756	-0.00865		103.921	-0.02247			103.756	94.7206		103.921	95.8424
103.908	-0.01748		104.081	-0.02137			103.908	94.7184		104.081	95.8393
104.058	-0.02131		104.241	-0.02175			104.058	94.7153		104.241	95.8356
104.217	-0.0284		104.395	-0.02212			104.217	94.7118		104.395	95.8324
104.369	-0.03226		104.55	-0.02226			104.369	94.7065		104.55	95.8287
104.531	-0.03434		104.702	-0.02076			104.531	94.7017		104.702	95.8256
104.678	-0.03822		104.854	-0.02196			104.678	94.696		104.854	95.8224
104.83	-0.03389		105.013	-0.02273			104.83	94.6903		105.013	95.8188
104.99	-0.02445		105.178	-0.02351			104.99	94.6854		105.178	95.8151
105.131	-0.01621		105.327	-0.02471			105.131	94.6828		105.327	95.8114
105.291	-0.01229		105.476	-0.02312			105.291	94.6806		105.476	95.8077
105.453	-0.00398		105.647	-0.02081			105.453	94.6788		105.647	95.804
105.605	-0.00391		105.804	-0.02023			105.605	94.6793		105.804	95.8009
105.769	-0.01522		105.959	-0.02023			105.769	94.6775		105.959	95.7977
105.925	-0.01799		106.116	-0.0205			105.925	94.6744		106.116	95.7946
106.087	-0.01692		106.267	-0.01872			106.087	94.6718		106.267	95.7914
106.237	-0.01172		106.426	-0.01654			106.237	94.6692		106.426	95.7888
106.387	-0.00732		106.585	-0.01692			106.387	94.6683		106.585	95.7862
106.537	-0.00856		106.737	-0.01708			106.537	94.667		106.737	95.7835
106.695	-0.00275		106.893	-0.01848			106.695	94.6656		106.893	95.7809
106.85	-0.00414		107.05	-0.0203			106.85	94.6661		107.05	95.7777
107.008	-0.0137		107.204	-0.02005			107.008	94.6643		107.204	95.7746
107.17	-0.01806		107.365	-0.01985			107.17	94.6617		107.365	95.7714
107.325	-0.01602		107.522	-0.02016			107.325	94.6586		107.522	95.7683
107.469	-0.01461		107.678	-0.02085			107.469	94.6569		107.678	95.7651
107.624	-0.01265		107.825	-0.01906			107.624	94.6542		107.825	95.762
107.783	-0.00985		107.983	-0.01794			107.783	94.6529		107.983	95.7593
107.937	-0.01113		108.147	-0.01779			107.937	94.6511		108.147	95.7562
108.099	-0.00542		108.308	-0.01699			108.099	94.6494		108.308	95.7535
108.255	-0.00439		108.457	-0.01512			108.255	94.6494		108.457	95.7509
108.405	-0.00579		108.624	-0.01452			108.405	94.6481		108.624	95.7488
108.562	-0.0014		108.784	-0.01492			108.562	94.6476		108.784	95.7462
108.723	-0.01292		108.941	-0.01552			108.723	94.6476		108.941	95.7441
108.876	-0.02266		109.09	-0.0172			108.876	94.6437		109.09	95.7415
109.034	-0.01571		109.247	-0.01507			109.034	94.6406		109.247	95.7388
109.181	-0.012		109.404	-0.01529			109.181	94.6388		109.404	95.7367
109.327	-0.01693		109.557	-0.01702			109.327	94.6371		109.557	95.7341
109.488	-0.02248		109.713	-0.0168			109.488	94.6336		109.713	95.7314
109.64	-0.02262		109.87	-0.01639			109.64	94.63		109.87	95.7288
109.799	-0.02285		110.034	-0.01608			109.799	94.6265		110.034	95.7262
109.948	-0.01959		110.197	-0.01753			109.948	94.623		110.197	95.7236
110.117	-0.01254		110.336	-0.01608			110.117	94.6204		110.336	95.7209
110.256	-0.00754		110.495	-0.01468			110.256	94.6191		110.495	95.7188
110.413	-0.00692		110.658	-0.01639			110.413	94.6182		110.658	95.7162
110.573	-0.00546		110.816	-0.01533			110.573	94.6169		110.816	95.7136
110.737	-0.0069		110.966	-0.01376			110.737	94.6164		110.966	95.7115
110.895	-0.01423		111.122	-0.0132			110.895	94.6147		111.122	95.7094
111.047	-0.01899		111.285	-0.01546			111.047	94.612		111.285	95.7073
111.196	-0.02806		111.431	-0.01579			111.196	94.609		111.431	95.7046
111.357	-0.02865		111.586	-0.01495			111.357	94.6033		111.586	95.7025
111.518	-0.01698		111.747	-0.01676			111.518	94.5997		111.747	95.6999
111.663	-0.0104		111.9	-0.01521			111.663	94.598		111.9	95.6973
111.815	-0.00721		112.059	-0.0134			111.815	94.5967		112.059	95.6952
111.968	-0.00697		112.214	-0.01549			111.968	94.5958		112.214	95.6931
112.129	-0.00973		112.365	-0.01486			112.129	94.5945		112.365	95.6904
112.285	-0.01113		112.536	-0.01289			112.285	94.5927		112.536	95.6883
112.445	-0.01277		112.692	-0.01366			112.445	94.591		112.692	95.6862
112.596	-0.01317		112.844	-0.01191			112.596	94.5888		112.844	95.6841
112.745	-0.0059		113.002	-0.00999			112.745	94.587		113.002	95.6825
112.912	0.00134		113.16	-0.01174			112.912	94.587		113.16	95.681
113.076	0.00284		113.316	-0.0117			113.076	94.5874		113.316	95.6789
113.222	0.00434		113.475	-0.01022			113.222	94.5879		113.475	95.6773
113.377	-1.84067e-05		113.625	-0.01145			113.377	94.5888		113.625	95.6757
113.531	-0.00985		113.795	-0.01289			113.531	94.5879		113.795	95.6736
113.688	-0.01395		113.952	-0.01421			113.688	94.5857		113.952	95.6715
113.846	-0.02206		114.092	-0.01426			113.846	94.5835		114.092	95.6694
114.006	-0.02233		114.248	-0.0115			114.006	94.5786		114.248	95.6673
114.158	-0.01168		114.414	-0.01129			114.158	94.5764		114.414	95.6657
114.306	-0.00984		114.575	-0.01153			114.306	94.5751		114.575	95.6636
114.469	-0.00826		114.733	-0.01018			114.469	94.5734		114.733	95.662
114.622	-0.01019		114.885	-0.01028			114.622	94.5725		114.885	95.6604
114.772	-0.01531		115.04	-0.01175			114.772	94.5703		115.04	95.6589
114.937	-0.01918		115.198	-0.01162			114.937	94.5677		115.198	95.6568
115.094	-0.02614		115.357	-0.01126			115.094	94.5641		115.357	95.6552
115.241	-0.02367		115.524	-0.01167			115.241	94.5597		115.524	95.6531
115.392	-0.01295		115.671	-0.01182			115.392	94.5571		115.671	95.6515
115.548	-0.00822		115.834	-0.01291			115.548	94.5558		115.834	95.6494
115.713	-0.0069		115.997	-0.01186			115.713	94.5545		115.997	95.6473
115.864	-0.00865		116.143	-0.01198			115.864	94.5536		116.143	95.6457
116.017	-0.01393		116.303	-0.0118			116.017	94.5519		116.303	95.6436
116.178	-0.01648		116.454	-0.01019			116.178	94.5492		116.454	95.642
116.337	-0.02174		116.613	-0.00995			116.337	94.5466		116.613	95.6405
116.484	-0.02331		116.771	-0.01005			116.484	94.5426		116.771	95.6389
116.64	-0.01545		116.927	-0.01008			116.64	94.5395		116.927	95.6373
116.797	-0.00701		117.084	-0.01025			116.797	94.5378		117.084	95.6357
116.952	-0.00275		117.235	-0.01001			116.952	94.5374		117.235	95.6342
117.117	-0.00278		117.4	-0.01001			117.117	94.5369		117.4	95.6326
117.269	-0.00602		117.551	-0.01025			117.269	94.5365		117.551	95.631
117.413	-0.00883		117.708	-0.00846			117.413	94.5352		117.708	95.6294
117.568	-0.01099		117.861	-0.00843			117.568	94.5338		117.861	95.6284
117.731	-0.018		118.019	-0.00828			117.731	94.5316		118.019	95.6268
117.887	-0.02112		118.179	-0.00841			117.887	94.5281		118.179	95.6257
118.043	-0.01411		118.333	-0.01012			118.043	94.525		118.333	95.6242
118.198	-0.00568		118.491	-0.00975			118.198	94.5237		118.491	95.6226
118.352	-0.00424		118.657	-0.00956			118.352	94.5233		118.657	95.621
118.508	-0.00563		118.821	-0.00834			118.508	94.5224		118.821	95.6194
118.664	-0.00681		118.97	-0.00849			118.664	94.5215		118.97	95.6184
118.829	-0.00822		119.129	-0.01002			118.829	94.5202		119.129	95.6168
118.985	-0.01155		119.285	-0.00981			118.985	94.5189		119.285	95.6152
119.135	-0.01817		119.451	-0.00971			119.135	94.5167		119.451	95.6136
119.297	-0.02183		119.61	-0.01026			119.297	94.5132		119.61	95.6121
119.457	-0.01971		119.759	-0.01032			119.457	94.5097		119.759	95.6105
119.608	-0.02077		119.916	-0.01011			119.608	94.507		119.916	95.6089
119.754	-0.01743		120.071	-0.00973			119.754	94.5035		120.071	95.6073
119.917	-0.01243		120.241	-0.00963			119.917	94.5018		120.241	95.6058
120.073	-0.01257		120.399	-0.00852			120.073	94.4996		120.399	95.6042
120.232	-0.00553		120.548	-0.00517			120.232	94.4978		120.548	95.6031
120.385	-0.00578		120.708	-0.0051			120.385	94.4978		120.708	95.6026
120.537	-0.01539		120.86	-0.00673			120.537	94.496		120.86	95.6016
120.697	-0.01893		121.021	-0.00655			120.697	94.493		121.021	95.6005
120.862	-0.02073		121.181	-0.00858			120.862	94.4899		121.181	95.5994
121.016	-0.01566		121.33	-0.01016			121.016	94.4864		121.33	95.5979
121.171	-0.00705		121.492	-0.01006			121.171	94.4851		121.492	95.5963
121.328	-0.00682		121.644	-0.00856			121.328	94.4842		121.644	95.5947
121.492	-0.00107		121.8	-0.01003			121.492	94.4829		121.8	95.5937
121.641	-0.00125		121.958	-0.01159			121.641	94.4837		121.958	95.5915
121.798	-0.00727		122.118	-0.00814			121.798	94.4824		122.118	95.59
121.941	-0.00307		122.282	-0.00656			121.941	94.4815		122.282	95.5889
122.097	-0.00266		122.439	-0.00677			122.097	94.4815		122.439	95.5879
122.262	-0.00401		122.593	-0.0067			122.262	94.4807		122.593	95.5868
122.425	-0.00404		122.753	-0.00498			122.425	94.4802		122.753	95.5858
122.588	-0.0073		122.908	-0.00509			122.588	94.4793		122.908	95.5852
122.731	-0.01021		123.063	-0.00695			122.731	94.478		123.063	95.5842
122.888	-0.01552		123.211	-0.00518			122.888	94.4763		123.211	95.5831
123.043	-0.02084		123.373	-0.00495			123.043	94.4732		123.373	95.5826
123.204	-0.02295		123.531	-0.00686			123.204	94.4697		123.531	95.5816
123.35	-0.02159		123.68	-0.00509			123.35	94.4662		123.68	95.5805
123.511	-0.01774		123.849	-0.00491			123.511	94.4631		123.849	95.58
123.672	-0.01258		124.006	-0.00495			123.672	94.4605		124.006	95.5789
123.822	-0.0069		124.17	-0.00497			123.822	94.4591		124.17	95.5784
123.997	-0.00725		124.326	-0.00503			123.997	94.4583		124.326	95.5773
124.136	-0.00064789		124.485	-0.00509			124.136	94.4569		124.485	95.5768
124.297	0.0012		124.638	-0.005			124.297	94.4583		124.638	95.5758
124.449	-0.00431		124.806	-0.00514			124.449	94.4574		124.806	95.5752
124.604	0.00138		124.953	-0.00521			124.604	94.4569		124.953	95.5742
124.761	-0.00148		125.114	-0.00653			124.761	94.4578		125.114	95.5737
124.915	-0.00428		125.275	-0.00841			124.915	94.4565		125.275	95.5721
125.066	-0.0028		125.425	-0.00853			125.066	94.4565		125.425	95.571
125.223	-0.00692		125.582	-0.0084			125.223	94.4556		125.582	95.5695
125.383	-0.00834		125.738	-0.00648			125.383	94.4543		125.738	95.5684
125.539	-0.01301		125.907	-0.00489			125.539	94.453		125.907	95.5674
125.689	-0.01805		126.055	-0.00515			125.689	94.4504		126.055	95.5668
125.855	-0.01938		126.211	-0.0051			125.855	94.4473		126.211	95.5658
126.007	-0.01825		126.363	-0.00173			126.007	94.4442		126.363	95.5653
126.169	-0.01218		126.524	-0.00167			126.169	94.4416		126.524	95.5653
126.332	-0.00709		126.681	-0.00494			126.332	94.4403		126.681	95.5647
126.476	-0.00705		126.842	-0.0067			126.476	94.4394		126.842	95.5637
126.641	-0.00121		126.995	-0.00843			126.641	94.4381		126.995	95.5626
126.799	-0.00158		127.153	-0.00839			126.799	94.4389		127.153	95.561
126.95	-0.01287		127.308	-0.00504			126.95	94.4376		127.308	95.56
127.105	-0.01812		127.468	-0.00481			127.105	94.435		127.468	95.5595
127.265	-0.02673		127.634	-0.00663			127.265	94.4319		127.634	95.5584
127.419	-0.02378		127.786	-0.00511			127.419	94.4266		127.786	95.5574
127.584	-0.00953		127.945	-0.00486			127.584	94.4244		127.945	95.5568
127.737	-0.00697		128.109	-0.00484			127.737	94.4236		128.109	95.5558
127.898	-0.00821		128.27	-0.00494			127.898	94.4222		128.27	95.5553
128.058	-0.001		128.429	-0.0067			128.058	94.4209		128.429	95.5542
128.199	-0.000830333		128.584	-0.00695			128.199	94.4218		128.584	95.5532
128.366	-0.01103		128.732	-0.00688			128.366	94.4205		128.732	95.5521
128.521	-0.01517		128.89	-0.00677			128.521	94.4183		128.89	95.5511
128.684	-0.02226		129.043	-0.00679			128.684	94.4156		129.043	95.55
128.839	-0.01988		129.2	-0.00662			128.839	94.4112		129.2	95.549
128.993	-0.00571		129.361	-0.00651			128.993	94.4095		129.361	95.5479
129.154	0		129.523	-0.00325			129.154	94.4095		129.523	95.5469
129.312	0.00295		129.681	-0.00165			129.312	94.4095		129.681	95.5469
129.461	0.00161		129.84	-0.00344			129.461	94.4104		129.84	95.5463
129.625	-0.00573		129.987	-0.00179			129.625	94.4099		129.987	95.5458
129.775	-0.00989		130.151	0			129.775	94.4086		130.151	95.5458
129.935	-0.01951		130.312	0			129.935	94.4069		130.312	95.5458
130.076	-0.01935		130.473	-0.0017			130.076	94.4029		130.473	95.5458
130.241	-0.00805		130.628	-0.00339			130.241	94.4011		130.628	95.5453
130.402	-0.00417		130.783	-0.00346			130.402	94.4003		130.783	95.5447
130.554	-0.00537		130.932	-0.00337			130.554	94.3998		130.932	95.5442
130.722	-0.00812		131.096	-0.00472			130.722	94.3985		131.096	95.5437
130.879	-0.01138		131.265	-0.00476			130.879	94.3972		131.265	95.5426
131.032	-0.01441		131.425	-0.00337			131.032	94.395		131.425	95.5421
131.184	-0.01781		131.577	-0.00508			131.184	94.3928		131.577	95.5416
131.35	-0.01996		131.734	-0.00505			131.35	94.3893		131.734	95.5405
131.514	-0.01377		131.889	-0.00488			131.514	94.3862		131.889	95.54
131.664	-0.00581		132.054	-0.00485			131.664	94.3849		132.054	95.539
131.819	0.0014		132.212	-0.00333			131.819	94.3845		132.212	95.5384
131.975	0.00419		132.37	-0.00332			131.975	94.3853		132.37	95.5379
132.135	0.00137		132.529	-0.00509			132.135	94.3858		132.529	95.5374
132.29	0		132.682	-0.00519			132.29	94.3858		132.682	95.5363
132.444	0		132.832	-0.00336			132.444	94.3858		132.832	95.5358
132.592	-0.00533		132.996	-0.00329			132.592	94.3858		132.996	95.5353
132.757	-0.01531		133.152	-0.00504			132.757	94.384		133.152	95.5348
132.911	-0.01931		133.309	-0.00509			132.911	94.3809		133.309	95.5337
133.076	-0.01495		133.46	-0.00475			133.076	94.3779		133.46	95.5332
133.232	-0.01963		133.635	-0.00625			133.232	94.3761		133.635	95.5321
133.389	-0.02261		133.797	-0.00873			133.389	94.3717		133.797	95.5311
133.542	-0.0169		133.941	-0.00887			133.542	94.3691		133.941	95.5295
133.701	-0.01524		134.096	-0.0051			133.701	94.3664		134.096	95.5284
133.859	-0.00695		134.25	-0.00336			133.859	94.3642		134.25	95.5279
134.018	-0.00556		134.409	-0.00332			134.018	94.3642		134.409	95.5274
134.176	-0.0099		134.567	-0.00329			134.176	94.3625		134.567	95.5269
134.328	-0.00973		134.729	-9.95876e-06			134.328	94.3612		134.729	95.5263
134.491	-0.00259		134.892	0.00161			134.491	94.3594		134.892	95.5269
134.648	0.00989		135.049	0.0016			134.648	94.3603		135.049	95.5269
134.803	0.01241		135.213	0.0016			134.803	94.3625		135.213	95.5274
134.968	0.01111		135.368	0.0017			134.968	94.3642		135.368	95.5274
135.12	0.01782		135.523	0.0017			135.12	94.366		135.523	95.5279
135.266	0.01204		135.674	0			135.266	94.3695		135.674	95.5279
135.423	-0.00388		135.842	-0.00169			135.423	94.3695		135.842	95.5279
135.593	-0.00951		135.998	-0.00491			135.593	94.3682		135.998	95.5274
135.749	-0.01963		136.161	-0.00498			135.749	94.3664		136.161	95.5263
135.906	-0.01948		136.311	-0.00345			135.906	94.362		136.311	95.5258
136.066	-0.01281		136.466	-0.00334			136.066	94.3603		136.466	95.5253
136.216	-0.01541		136.626	-0.00322			136.216	94.3581		136.626	95.5248
136.379	-0.01237		136.793	-0.00492			136.379	94.3555		136.793	95.5242
136.533	-0.01533		136.95	-0.0069			136.533	94.3541		136.95	95.5232
136.692	-0.0258		137.098	-0.00512			136.692	94.3506		137.098	95.5221
136.841	-0.02939		137.266	-0.00327			136.841	94.3462		137.266	95.5216
137.006	-0.03859		137.42	-0.00502			137.006	94.3414		137.42	95.5211
137.162	-0.03784		137.579	-0.005			137.162	94.3339		137.579	95.52
137.32	-0.02225		137.734	-0.00498			137.32	94.3295		137.734	95.5195
137.478	-0.01401		137.894	-0.00686			137.478	94.3269		137.894	95.5185
137.633	-0.00703		138.041	-0.00516			137.633	94.3251		138.041	95.5174
137.795	-0.00553		138.207	-0.00471			137.795	94.3247		138.207	95.5169
137.953	-0.00973		138.375	-0.00488			137.953	94.3234		138.375	95.5158
138.111	-0.01138		138.525	-0.00175			138.111	94.3216		138.525	95.5153
138.262	-0.00991		138.691	-0.00164			138.262	94.3199		138.691	95.5153
138.423	-0.00129		138.851	-0.00331			138.423	94.3185		138.851	95.5148
138.58	0.00692		139.009	-0.00166			138.58	94.3194		139.009	95.5142
138.74	0.00851		139.173	0			138.74	94.3207		139.173	95.5142
138.89	0.00841		139.329	-0.00164			138.89	94.3221		139.329	95.5142
139.054	0.01139		139.489	-0.00164			139.054	94.3234		139.489	95.5137
139.203	0.00737		139.643	0.00174			139.203	94.3256		139.643	95.5137
139.362	-0.00412		139.794	0.00174			139.362	94.3256		139.794	95.5142
139.522	-0.01098		139.958	0			139.522	94.3243		139.958	95.5142
139.682	-0.02911		140.108	-0.00165			139.682	94.3221		140.108	95.5142
139.84	-0.0401		140.267	-0.00165			139.84	94.315		140.267	95.5137
140	-0.03505		140.431	-0.00157			140	94.3093		140.431	95.5137
140.166	-0.03195		140.598	-0.00328			140.166	94.3036		140.598	95.5132
140.315	-0.02587		140.752	-0.00521			140.315	94.2992		140.752	95.5127
140.473	-0.01979		140.902	-0.00518			140.473	94.2957		140.902	95.5116
140.625	-0.01643		141.059	-0.00337			140.625	94.2931		141.059	95.5111
140.795	-0.01513		141.214	-0.00335			140.795	94.2904		141.214	95.5106
140.944	-0.00593		141.373	-0.00165			140.944	94.2882		141.373	95.51
141.096	-0.00401		141.531	-0.00167			141.096	94.2887		141.531	95.51
141.257	-0.00955		141.688	-0.000137132			141.257	94.2869		141.688	95.5095
141.418	-0.00554		141.859	0.00154			141.418	94.2856		141.859	95.51
141.57	-0.00145		142.014	-0.00164			141.57	94.2852		142.014	95.51
141.719	0.0013		142.174	-0.00164			141.719	94.2852		142.174	95.5095
141.888	0.0013		142.328	-0.00166			141.888	94.2856		142.328	95.5095
142.051	0		142.486	-0.00325			142.051	94.2856		142.486	95.509
142.215	0.00153		142.652	-0.00323			142.215	94.2856		142.652	95.5084
142.359	-0.00249		142.812	-0.00336			142.359	94.286		142.812	95.5079
142.523	-0.01252		142.965	-0.00343			142.523	94.2847		142.965	95.5074
142.678	-0.01541		143.119	-0.00333			142.678	94.2821		143.119	95.5069
142.837	-0.0157		143.281	-0.00322			142.837	94.2799		143.281	95.5063
142.987	-0.01013		143.446	-0.00331			142.987	94.2772		143.446	95.5058
143.151	-0.00134		143.599	-0.00344			143.151	94.2768		143.599	95.5053
143.309	0		143.752	-0.00337			143.309	94.2768		143.752	95.5048
143.464	0		143.911	-0.00333			143.464	94.2768		143.911	95.5042
143.63	0.00992		144.068	-0.00337			143.63	94.2768		144.068	95.5037
143.785	0.01133		144.223	-0.00326			143.785	94.2799		144.223	95.5032
143.941	-0.000106831		144.391	-0.00157			143.941	94.2803		144.391	95.5027
144.086	-0.00549		144.553	0			144.086	94.2799		144.553	95.5027
144.252	-0.01071		144.703	0			144.252	94.2786		144.703	95.5027
144.415	-0.00812		144.867	0.00174			144.415	94.2764		144.867	95.5027
144.574	-0.00423		145.018	0.000147766			144.574	94.2759		145.018	95.5032
144.728	-0.00563		145.183	-0.00328			144.728	94.275		145.183	95.5027
144.886	-0.00811		145.339	-0.00336			144.886	94.2742		145.339	95.5021
145.051	-0.01525		145.496	-0.00511			145.051	94.2724		145.496	95.5016
145.206	-0.02365		145.649	-0.00508			145.206	94.2693		145.649	95.5006
145.366	-0.03074		145.809	-0.00491			145.366	94.2649		145.809	95.5
145.521	-0.03786		145.97	-0.00495			145.521	94.2597		145.97	95.499
145.679	-0.03234		146.126	-0.00342			145.679	94.2531		146.126	95.4985
145.832	-0.01962		146.278	-0.00173			145.832	94.2496		146.278	95.4979
145.994	-0.015		146.437	-0.00166			145.994	94.2469		146.437	95.4979
146.154	-0.0097		146.595	-0.00331			146.154	94.2447		146.595	95.4974
146.309	-0.01123		146.755	-0.00332			146.309	94.2438		146.755	95.4969
146.466	-0.01838		146.912	-0.00335			146.466	94.2412		146.912	95.4964
146.62	-0.02308		147.069	-0.00326			146.62	94.2381		147.069	95.4958
146.771	-0.0322		147.235	-0.00331			146.771	94.2342		147.235	95.4953
146.932	-0.03186		147.387	-0.00496			146.932	94.228		147.387	95.4948
147.087	-0.01975		147.55	-0.00493			147.087	94.2241		147.55	95.4937
147.244	-0.01104		147.704	-0.00491			147.244	94.2219		147.704	95.4932
147.407	-0.00674		147.868	-0.00487			147.407	94.2206		147.868	95.4921
147.57	-0.00703		148.026	-0.00499			147.57	94.2197		148.026	95.4916
147.722	-0.00976		148.184	-0.005			147.722	94.2184		148.184	95.4906
147.884	-0.01099		148.341	-0.00324			147.884	94.2166		148.341	95.49
148.042	-0.01251		148.509	-0.005			148.042	94.2148		148.509	95.4895
148.2	-0.01395		148.662	-0.00344			148.2	94.2126		148.662	95.4885
148.357	-0.0083		148.816	0			148.357	94.2105		148.816	95.4885
148.525	0.00164		148.978	0			148.525	94.21		148.978	95.4885
148.674	0.00694		149.136	0			148.674	94.2109		149.136	95.4885
148.839	0.00949		149.301	0			148.839	94.2122		149.301	95.4885
148.999	0.0069		149.458	0			148.999	94.214		149.458	95.4885
149.155	0.00141		149.609	0			149.155	94.2144		149.609	95.4885
149.308	-0.00138		149.771	0			149.308	94.2144		149.771	95.4885
149.467	-0.00842		149.929	-0.00158			149.467	94.214		149.929	95.4885
149.623	-0.00972		150.095	-0.0032			149.623	94.2118		150.095	95.4879
149.787	-0.00412		150.258	-0.00333			149.787	94.2109		150.258	95.4874
149.939	-9.75347e-05		150.411	-0.00336			149.939	94.2105		150.411	95.4869
150.102	-0.000136597		150.571	-0.00339			150.102	94.2109		150.571	95.4864
150.25	-0.00428		150.722	-0.00503			150.25	94.2105		150.722	95.4858
150.407	-0.00534		150.882	-0.00329			150.407	94.2096		150.882	95.4848
150.58	-0.00696		151.04	-0.00161			150.58	94.2087		151.04	95.4848
150.729	-0.00995		151.203	-0.00161			150.729	94.2074		151.203	95.4843
150.888	-0.01076		151.354	0			150.888	94.2056		151.354	95.4843
151.056	-0.01097		151.512	0			151.056	94.2039		151.512	95.4843
151.209	-0.00856		151.675	0			151.209	94.2021		151.675	95.4843
151.365	0.00123		151.849	0			151.365	94.2012		151.849	95.4843
151.528	0.00827		151.996	0			151.528	94.2026		151.996	95.4843
151.684	0.00989		152.153	0			151.684	94.2039		152.153	95.4843
151.839	0.00995		152.316	-0.00169			151.839	94.2056		152.316	95.4843
151.993	0.01343		152.472	-0.00334			151.993	94.2069		152.472	95.4837
152.161	0.00778		152.631	-0.00327			152.161	94.21		152.631	95.4832
152.321	-0.00565		152.794	-0.00327			152.321	94.2096		152.794	95.4827
152.475	-0.01141		152.953	-0.00332			152.475	94.2083		152.953	95.4822
152.629	-0.02883		153.111	-0.00497			152.629	94.2061		153.111	95.4816
152.791	-0.03137		153.27	-0.00504			152.791	94.199		153.27	95.4806
152.95	-0.01384		153.422	-0.00336			152.95	94.196		153.422	95.4801
153.108	-0.00693		153.583	-0.00163			153.108	94.1946		153.583	95.4795
153.267	-8.42475e-05		153.755	0			153.267	94.1938		153.755	95.4795
153.431	0.00123		153.911	0			153.431	94.1946		153.911	95.4795
153.583	-0.00284		154.067	-0.00169			153.583	94.1942		154.067	95.4795
153.741	-0.00407		154.223	-0.00169			153.741	94.1938		154.223	95.479
153.905	-0.00404		154.379	0			153.905	94.1929		154.379	95.479
154.066	0.00151		154.538	0			154.066	94.1924		154.538	95.479
154.219	0.00697		154.699	0			154.219	94.1933		154.699	95.479
154.38	0.00835		154.858	0			154.38	94.1946		154.858	95.479
154.535	0.00702		155.015	-0.00169			154.535	94.196		155.015	95.479
154.694	0.00548		155.171	-0.00169			154.694	94.1968		155.171	95.4785
154.856	-0.0016		155.337	0			154.856	94.1977		155.337	95.4785
155.009	-0.01234		155.501	0			155.009	94.1964		155.501	95.4785
155.173	-0.0185		155.662	-0.00163			155.173	94.1938		155.662	95.4785
155.32	-0.03106		155.823	-0.00335			155.32	94.1907		155.823	95.478
155.48	-0.02948		155.976	-0.00172			155.48	94.1841		155.976	95.4774
155.653	-0.01306		156.136	-0.00167			155.653	94.181		156.136	95.4774
155.811	-0.0084		156.293	-0.00326			155.811	94.1797		156.293	95.4769
155.967	-0.00281		156.459	-0.00487			155.967	94.1784		156.459	95.4764
156.122	-0.0012		156.619	-0.00488			156.122	94.1788		156.619	95.4753
156.29	-0.00825		156.784	-0.00497			156.29	94.1779		156.784	95.4748
156.446	-0.01106		156.94	-0.00505			156.446	94.1762		156.94	95.4737
156.608	-0.0151		157.097	-0.00339			156.608	94.1744		157.097	95.4732
156.767	-0.01676		157.25	-0.00337			156.767	94.1714		157.25	95.4727
156.922	-0.00709		157.409	-0.00327			156.922	94.1692		157.409	95.4722
157.07	0.00404		157.572	-0.00321			157.07	94.1692		157.572	95.4716
157.233	0.01122		157.737	-0.00159			157.233	94.1705		157.737	95.4711
157.386	0.01427		157.886	0.00157			157.386	94.1727		157.886	95.4711
157.541	0.01268		158.053	0.00157			157.541	94.1749		158.053	95.4716
157.698	0.00954		158.205	0			157.698	94.1766		158.205	95.4716
157.865	0.00804		158.378	0.00174			157.865	94.1779		158.378	95.4716
158.026	0.00133		158.529	0.00343			158.026	94.1793		158.529	95.4722
158.185	-0.00688		158.685	1.0737e-05			158.185	94.1784		158.685	95.4727
158.345	-0.00554		158.842	-0.00167			158.345	94.1771		158.842	95.4722
158.5	-0.01134		159.001	-0.00313			158.5	94.1766		159.001	95.4722
158.655	-0.01274		159.169	-0.00481			158.655	94.1736		159.169	95.4711
158.811	-0.00684		159.326	-0.00498			158.811	94.1727		159.326	95.4706
158.975	-0.00955		159.485	-0.00494			158.975	94.1714		159.485	95.4695
159.134	-0.01239		159.646	-0.00498			159.134	94.1696		159.646	95.469
159.294	-0.01531		159.803	-0.00666			159.294	94.1674		159.803	95.468
159.45	-0.01904		159.962	-0.00499			159.45	94.1648		159.962	95.4669
159.616	-0.02318		160.118	-0.0033			159.616	94.1612		160.118	95.4664
159.773	-0.0277		160.281	-0.00326			159.773	94.1573		160.281	95.4659
159.933	-0.02966		160.441	-0.00164			159.933	94.1525		160.441	95.4653
160.099	-0.02164		160.597	-0.00164			160.099	94.1476		160.597	95.4653
160.254	-0.01121		160.757	-0.00164			160.254	94.1454		160.757	95.4648
160.414	-0.00709		160.921	0			160.414	94.1441		160.921	95.4648
160.562	0.00394		161.078	0			160.562	94.1432		161.078	95.4648
160.721	0.00829		161.229	0			160.721	94.1454		161.229	95.4648
160.88	2.55863e-05		161.398	-0.00159			160.88	94.1459		161.398	95.4648
161.042	-0.00519		161.563	-0.00332			161.042	94.1454		161.563	95.4643
161.214	-0.00861		161.715	-0.00331			161.214	94.1441		161.715	95.4638
161.352	-0.00343		161.881	-0.00324			161.352	94.1428		161.881	95.4632
161.515	0.00279		162.04	-0.00334			161.515	94.1432		162.04	95.4627
161.667	0.00145		162.196	-0.00335			161.667	94.1437		162.196	95.4622
161.83	-0.00131		162.354	-0.00495			161.83	94.1437		162.354	95.4617
161.998	-0.00796		162.514	-0.00493			161.998	94.1432		162.514	95.4606
162.163	-0.015		162.674	-0.00515			162.163	94.141		162.674	95.4601
162.321	-0.0199		162.824	-0.00677			162.321	94.1384		162.824	95.459
162.473	-0.03515		162.985	-0.00632			162.473	94.1349		162.985	95.458
162.622	-0.03919		163.157	-0.00306			162.622	94.1279		163.157	95.4569
162.791	-0.03052		163.313	-0.00164			162.791	94.1226		163.313	95.4569
162.953	-0.02683		163.473	-0.00164			162.953	94.1178		163.473	95.4564
163.119	-0.01649		163.629	-0.0017			163.119	94.1138		163.629	95.4564
163.263	-0.00872		163.784	-0.0017			163.263	94.1125		163.784	95.4559
163.422	-0.00826		163.953	-0.00171			163.422	94.1112		163.953	95.4559
163.582	-0.00826		164.107	-0.00171			163.582	94.1098		164.107	95.4553
163.741	-0.00133		164.269	-0.00163			163.741	94.1085		164.269	95.4553
163.897	-0.00138		164.43	-0.0033			163.897	94.1094		164.43	95.4548
164.054	-0.01238		164.588	-0.00336			164.054	94.1081		164.588	95.4543
164.215	-0.01756		164.743	-0.00331			164.215	94.1055		164.743	95.4538
164.379	-0.0193		164.906	-0.00339			164.379	94.1024		164.906	95.4532
164.534	-0.0193		165.054	-0.00491			164.534	94.0993		165.054	95.4527
164.698	-0.01366		165.222	-0.00466			164.698	94.0962		165.222	95.4517
164.852	-0.00563		165.394	-0.00153			164.852	94.0949		165.394	95.4511
165.015	-0.00418		165.538	0			165.015	94.0945		165.538	95.4511
165.17	0.00259		165.709	0			165.17	94.0936		165.709	95.4511
165.332	0.00401		165.87	-0.00166			165.332	94.0953		165.87	95.4511
165.487	-0.00549		166.028	-0.00166			165.487	94.0949		166.028	95.4506
165.649	-0.01098		166.187	0			165.649	94.0936		166.187	95.4506
165.808	-0.02138		166.339	0			165.808	94.0914		166.339	95.4506
165.975	-0.02426		166.497	0			165.975	94.0866		166.497	95.4506
166.132	-0.01407		166.657	-0.00162			166.132	94.0835		166.657	95.4506
166.286	-0.00564		166.819	-0.00335			166.286	94.0822		166.819	95.4501
166.447	-0.00136		166.971	-0.00486			166.447	94.0817		166.971	95.4496
166.605	-0.00144		167.139	-0.00481			166.605	94.0817		167.139	95.4485
166.758	-0.00427		167.296	-0.00328			166.758	94.0813		167.296	95.448
166.913	-0.00543		167.46	-0.00321			166.913	94.0804		167.46	95.4475
167.082	-0.0068		167.624	-0.0016			167.082	94.0795		167.624	95.4469
167.239	-0.00956		167.781	0			167.239	94.0782		167.781	95.4469
167.403	-0.01375		167.938	-0.00163			167.403	94.0764		167.938	95.4469
167.56	-0.01872		168.099	-4.91976e-05			167.56	94.0738		168.099	95.4464
167.709	-0.01706		168.265	0.00158			167.709	94.0707		168.265	95.4469
167.872	-0.00809		168.413	0			167.872	94.0685		168.413	95.4469
168.034	-0.00136		168.578	-0.00157			168.034	94.0681		168.578	95.4469
168.194	-0.00137		168.746	-0.00326			168.194	94.0681		168.746	95.4464
168.354	0.00545		168.901	-0.0017			168.354	94.0677		168.901	95.4459
168.515	0.00682		169.062	-0.0017			168.515	94.0699		169.062	95.4459
168.669	-0.00417		169.217	-0.00329			168.669	94.0699		169.217	95.4453
168.827	-0.00845		169.382	-0.00321			168.827	94.0685		169.382	95.4448
168.981	-0.01728		169.545	-0.00329			168.981	94.0672		169.545	95.4443
169.15	-0.02156		169.702	-0.00167			169.15	94.0628		169.702	95.4438
169.304	-0.00992		169.859	0			169.304	94.0602		169.859	95.4438
169.466	-0.00136		170.023	0			169.466	94.0597		170.023	95.4438
169.626	0		170.182	0			169.626	94.0597		170.182	95.4438
169.784	0.00563		170.339	0			169.784	94.0597		170.339	95.4438
169.94	0.00563		170.504	0			169.94	94.0615		170.504	95.4438
170.101	-0.00135		170.661	-0.00159			170.101	94.0615		170.661	95.4438
170.264	-0.00537		170.826	-0.00159			170.264	94.0611		170.826	95.4432
170.428	-0.01381		170.985	-0.00167			170.428	94.0597		170.985	95.4432
170.585	-0.01407		171.142	-0.00341			170.585	94.0567		171.142	95.4427
170.739	-0.0056		171.294	-0.00339			170.739	94.0554		171.294	95.4422
170.905	0.00142		171.452	-0.00324			170.905	94.0549		171.452	95.4417
171.065	0.00415		171.619	-0.0032			171.065	94.0558		171.619	95.4411
171.222	0.00271		171.781	-0.00162			171.222	94.0562		171.781	95.4406
171.39	-0.000207419		171.934	-0.00156			171.39	94.0567		171.934	95.4406
171.535	-0.00286		172.103	-0.00326			171.535	94.0562		172.103	95.4401
171.698	-0.00552		172.257	-0.00332			171.698	94.0558		172.257	95.4396
171.856	-0.01083		172.42	-0.00321			171.856	94.0545		172.42	95.439
172.021	-0.01621		172.585	-0.00326			172.021	94.0523		172.585	95.4385
172.182	-0.01941		172.743	-0.00336			172.182	94.0492		172.743	95.438
172.338	-0.02527		172.898	-0.0017			172.338	94.0461		172.898	95.4374
172.509	-0.02228		173.056	0			172.509	94.0409		173.056	95.4374
172.669	-0.00687		173.224	0			172.669	94.0387		173.224	95.4374
172.817	-0.00138		173.389	0			172.817	94.0387		173.389	95.4374
172.976	0.00422		173.548	-0.00176			172.976	94.0382		173.548	95.4374
173.133	0.0056		173.697	-0.00176			173.133	94.04		173.697	95.4369
173.291	-0.00428		173.856	-0.00161			173.291	94.04		173.856	95.4369
173.445	-0.00853		174.019	-0.00328			173.445	94.0387		174.019	95.4364
173.6	-0.01319		174.177	-0.00325			173.6	94.0374		174.177	95.4359
173.772	-0.01867		174.343	-0.00323			173.772	94.0343		174.343	95.4353
173.93	-0.01797		174.503	-0.00164			173.93	94.0312		174.503	95.4348
174.09	-0.01391		174.669	0			174.09	94.0286		174.669	95.4348
174.245	-0.00701		174.821	0			174.245	94.0268		174.821	95.4348
174.409	-0.00134		174.976	0			174.409	94.0264		174.976	95.4348
174.571	0		175.149	0			174.571	94.0264		175.149	95.4348
174.732	0		175.316	0			174.732	94.0264		175.316	95.4348
174.878	-0.00133		175.465	0			174.878	94.0264		175.465	95.4348
175.043	-0.00133		175.629	-0.00166			175.043	94.0259		175.629	95.4348
175.201	-0.00414		175.787	-0.00336			175.201	94.0259		175.787	95.4343
175.36	-0.00546		175.942	-0.00335			175.36	94.0246		175.942	95.4338
175.527	0.00156		176.101	-0.00328			175.527	94.0242		176.101	95.4332
175.68	-0.00115		176.263	-0.00493			175.68	94.025		176.263	95.4327
175.844	-0.00537		176.422	-0.005			175.844	94.0237		176.422	95.4317
176.007	-0.00266		176.577	-0.00323			176.007	94.0233		176.577	95.4311
176.174	-0.00417		176.749	-0.00484			176.174	94.0229		176.749	95.4306
176.328	-0.00426		176.908	-0.00499			176.328	94.022		176.908	95.4296
176.484	-0.00548		177.064	-0.00337			176.484	94.0215		177.064	95.429
176.646	-0.00806		177.22	-0.00333			176.646	94.0202		177.22	95.4285
176.811	-0.01142		177.38	-0.00329			176.811	94.0189		177.38	95.428
176.959	-0.01412		177.54	-0.00164			176.959	94.0167		177.54	95.4275
177.123	-0.00806		177.7	0			177.123	94.0145		177.7	95.4275
177.284	0.00135		177.853	0			177.284	94.0141		177.853	95.4275
177.446	0.00558		178.016	0.0016			177.446	94.0149		178.016	95.4275
177.599	0.00982		178.18	0.0016			177.599	94.0158		178.18	95.428
177.757	0.0083		178.356	0			177.757	94.018		178.356	95.428
177.92	8.218e-06		178.513	-0.00163			177.92	94.0185		178.513	95.428
178.084	-0.0041		178.674	-0.00163			178.084	94.018		178.674	95.4275
178.243	-0.01116		178.825	-0.00159			178.243	94.0171		178.825	95.4275
178.4	-0.01116		178.99	-0.00159			178.4	94.0145		178.99	95.4269
178.559	-0.00138		179.157	-0.00339			178.559	94.0136		179.157	95.4269
178.718	0.00275		179.312	-0.00339			178.718	94.0141		179.312	95.4259
178.879	0.00422		179.469	-0.00161			178.879	94.0145		179.469	95.4259
179.033	0.00285		179.632	-0.00161			179.033	94.0154		179.632	95.4254
179.193	-0.00133		179.789	0			179.193	94.0154		179.789	95.4254
179.358	-0.00519		179.953	0			179.358	94.0149		179.953	95.4254
179.529	-0.0109		180.11	0			179.529	94.0136		180.11	95.4254
179.685	-0.01709		180.27	0			179.685	94.0114		180.27	95.4254
179.838	-0.02045		180.433	-0.00162			179.838	94.0083		180.433	95.4254
180.007	-0.02152		180.595	-0.00162			180.007	94.0048		180.595	95.4248
180.165	-0.02311		180.75	-0.0016			180.165	94.0013		180.75	95.4248
180.33	-0.0221		180.914	-0.00321			180.33	93.9974		180.914	95.4243
180.482	-0.01414		181.078	-0.00327			180.482	93.9943		181.078	95.4238
180.646	-0.00682		181.236	-0.00506			180.646	93.993		181.236	95.4232
180.803	-0.00687		181.391	-0.00501			180.803	93.9921		181.391	95.4222
180.965	0.00156		181.554	-0.00328			180.965	93.9908		181.554	95.4217
181.121	0.00287		181.712	-0.00493			181.121	93.9925		181.712	95.4211
181.28	-0.0098		181.873	-0.0049			181.28	93.9917		181.873	95.4201
181.436	-0.01408		182.034	-0.00334			181.436	93.9895		182.034	95.4196
181.592	-0.01665		182.188	-0.0048			181.592	93.9873		182.188	95.419
181.752	-0.00961		182.358	-0.00468			181.752	93.9842		182.358	95.418
181.923	0.0014		182.524	-0.00328			181.923	93.9842		182.524	95.4175
182.08	0.00415		182.679	-0.0017			182.08	93.9846		182.679	95.4169
182.24	0.01236		182.828	0			182.24	93.9855		182.828	95.4169
182.4	0.01098		183	0			182.4	93.9886		183	95.4169
182.56	-0.00136		183.164	0			182.56	93.989		183.164	95.4169
182.721	-0.00693		183.326	-0.00166			182.721	93.9881		183.326	95.4169
182.878	-0.02067		183.484	-0.00166			182.878	93.9868		183.484	95.4164
183.038	-0.03065		183.641	0			183.038	93.9815		183.641	95.4164
183.193	-0.02482		183.802	-0.0016			183.193	93.9771		183.802	95.4164
183.358	-0.0176		183.966	-0.00335			183.358	93.9736		183.966	95.4159
183.516	-0.01386		184.117	-0.00333			183.516	93.9714		184.117	95.4154
183.675	-0.01108		184.283	-0.00333			183.675	93.9692		184.283	95.4148
183.833	-0.00812		184.434	-0.00487			183.833	93.9679		184.434	95.4143
184	-0.00801		184.602	-0.00481			184	93.9666		184.602	95.4133
184.162	-0.00134		184.759	-0.0033			184.162	93.9653		184.759	95.4127
184.323	-0.00152		184.921	-0.00489			184.323	93.9662		184.921	95.4122
184.478	-0.00978		185.082	-0.00499			184.478	93.9648		185.082	95.4112
184.637	-0.01214		185.235	-0.00327			184.637	93.9631		185.235	95.4106
184.803	-0.01507		185.404	-0.00325			184.803	93.9609		185.404	95.4101
184.959	-0.00845		185.559	-0.00327			184.959	93.9583		185.559	95.4096
185.114	0.00567		185.726	-0.00157			185.114	93.9583		185.726	95.409
185.269	0.01106		185.884	-0.00158			185.269	93.96		185.884	95.409
185.432	0.01095		186.05	-0.00325			185.432	93.9618		186.05	95.4085
185.59	0.01964		186.208	-0.00332			185.59	93.9635		186.208	95.408
185.746	0.01676		186.367	-0.00165			185.746	93.9679		186.367	95.4075
185.91	0.00136		186.522	0			185.91	93.9688		186.522	95.4075
186.077	-0.00574		186.684	0			186.077	93.9684		186.684	95.4075
186.226	-0.02353		186.846	0			186.226	93.9671		186.846	95.4075
186.387	-0.02963		187.013	0			186.387	93.9609		187.013	95.4075
186.554	-0.01472		187.167	0			186.554	93.9574		187.167	95.4075
186.711	-0.00562		187.326	-0.00162			186.711	93.9561		187.326	95.4075
186.865	-0.00143		187.488	-0.00311			186.865	93.9556		187.488	95.4069
187.023	0		187.665	-0.00149			187.023	93.9556		187.665	95.4064
187.188	0		187.823	-0.00161			187.188	93.9556		187.823	95.4064
187.35	-0.0026		187.986	-0.00332			187.35	93.9556		187.986	95.4059
187.519	-0.0026		188.14	-0.00334			187.519	93.9548		188.14	95.4054
187.677	-0.00399		188.301	-0.00327			187.677	93.9548		188.301	95.4048
187.842	-0.00685		188.462	-0.00332			187.842	93.9534		188.462	95.4043
187.996	-0.00147		188.618	-0.00334			187.996	93.9526		188.618	95.4038
188.155	0.00138		188.777	-0.0033			188.155	93.953		188.777	95.4033
188.313	0.00436		188.937	-0.00325			188.313	93.953		188.937	95.4027
188.464	0.00706		189.101	-0.00326			188.464	93.9543		189.101	95.4022
188.627	0.00546		189.26	-0.00328			188.627	93.9552		189.26	95.4017
188.786	0.00972		189.422	-0.00328			188.786	93.9561		189.422	95.4012
188.944	0.00695		189.581	-0.00165			188.944	93.9583		189.581	95.4006
189.116	-0.00287		189.734	0			189.116	93.9583		189.734	95.4006
189.269	-0.0085		189.898	0			189.269	93.9574		189.898	95.4006
189.425	-0.02132		190.064	0			189.425	93.9556		190.064	95.4006
189.593	-0.02269		190.219	-0.00157			189.593	93.9504		190.219	95.4006
189.75	-0.00834		190.386	-0.00323			189.75	93.9481		190.386	95.4001
189.913	-2.4357e-05		190.545	-0.0033			189.913	93.9477		190.545	95.3996
190.079	0.00875		190.705	-0.00334			190.079	93.9481		190.705	95.3991
190.227	0.01149		190.86	-0.00651			190.227	93.9504		190.86	95.3985
190.389	0.00681		191.024	-0.00643			190.389	93.9517		191.024	95.397
190.549	0.00275		191.186	-0.00162			190.549	93.9526		191.186	95.3964
190.711	-0.00271		191.344	-0.00161			190.711	93.9526		191.344	95.3964
190.873	-0.00853		191.507	-0.00161			190.873	93.9517		191.507	95.3959
191.024	-0.0085		191.669	0			191.024	93.9499		191.669	95.3959
191.188	-0.00131		191.822	0			191.188	93.949		191.822	95.3959
191.348	0.00414		191.995	0			191.348	93.9495		191.995	95.3959
191.507	0.00414		192.153	-0.00165			191.507	93.9504		192.153	95.3959
191.666	0.00268		192.312	-0.00165			191.666	93.9508		192.312	95.3954
191.835	0.0013		192.476	-0.00164			191.835	93.9512		192.476	95.3954
191.988	-0.00134		192.636	-0.00334			191.988	93.9512		192.636	95.3949
192.152	-0.00546		192.791	-0.00329			192.152	93.9508		192.791	95.3943
192.312	-0.01082		192.956	-0.00321			192.312	93.9495		192.956	95.3938
192.476	-0.01494		193.119	-0.00325			192.476	93.9473		193.119	95.3933
192.636	-0.01836		193.28	-0.00327			192.636	93.9446		193.28	95.3928
192.788	-0.0267		193.441	-0.00496			192.788	93.9416		193.441	95.3922
192.947	-0.02477		193.599	-0.005			192.947	93.9363		193.599	95.3912
193.108	-0.01238		193.756	-0.00328			193.108	93.9337		193.756	95.3906
193.265	-0.0042		193.92	-0.00323			193.265	93.9323		193.92	95.3901
193.431	0.00278		194.082	-0.00321			193.431	93.9323		194.082	95.3896
193.589	0.00278		194.248	-0.00321			193.589	93.9332		194.248	95.3891
193.739	-0.00135		194.41	-0.00508			193.739	93.9332		194.41	95.3885
193.902	-0.00267		194.562	-0.00504			193.902	93.9328		194.562	95.3875
194.068	-0.00397		194.728	-0.00326			194.068	93.9323		194.728	95.387
194.234	-0.00545		194.885	-0.00333			194.234	93.9315		194.885	95.3864
194.391	-0.0085		195.044	-0.00331			194.391	93.9306		195.044	95.3859
194.545	-0.00985		195.203	-0.00337			194.545	93.9288		195.203	95.3854
194.704	-0.01358		195.356	-0.00172			194.704	93.9275		195.356	95.3849
194.867	-0.0121		195.527	-0.00164			194.867	93.9244		195.527	95.3849
195.032	-0.00266		195.687	-0.00329			195.032	93.9236		195.687	95.3843
195.193	0.0042		195.847	-0.00326			195.193	93.9236		195.847	95.3838
195.35	0.00845		196.01	-0.00319			195.35	93.9249		196.01	95.3833
195.505	0.00681		196.177	-0.00321			195.505	93.9262		196.177	95.3828
195.677	0.00255		196.338	-0.00322			195.677	93.9271		196.338	95.3822
195.831	-0.00133		196.504	-0.00329			195.831	93.9271		196.504	95.3817
195.996	-0.00271		196.658	-0.00345			195.996	93.9266		196.658	95.3812
196.155	-0.01005		196.809	-0.00342			196.155	93.9262		196.809	95.3807
196.307	-0.01554		196.966	-0.00326			196.307	93.9236		196.966	95.3801
196.467	-0.0082		197.132	-0.00158			196.467	93.9214		197.132	95.3796
196.632	3.30787e-05		197.293	0			196.632	93.9209		197.293	95.3796
196.793	0.00275		197.457	0.00165			196.793	93.9214		197.457	95.3796
196.952	0.00278		197.616	0.00165			196.952	93.9218		197.616	95.3801
197.109	0.00282		197.786	0			197.109	93.9222		197.786	95.3801
197.264	0.00272		197.942	-0.00165			197.264	93.9227		197.942	95.3801
197.433	0.0027		198.101	-0.00165			197.433	93.9231		198.101	95.3796
197.59	-8.96961e-06		198.263	-0.00317			197.59	93.9236		198.263	95.3796
197.746	-0.0041		198.429	-0.00488			197.746	93.9231		198.429	95.3786
197.909	-0.0041		198.583	-0.00491			197.909	93.9222		198.583	95.378
198.065	-0.00274		198.747	-0.00638			198.065	93.9218		198.747	95.377
198.23	0.00136		198.913	-0.00491			198.23	93.9214		198.913	95.3759
198.393	0.00411		199.064	-0.00334			198.393	93.9222		199.064	95.3754
198.548	0.0028		199.229	-0.00319			198.548	93.9227		199.229	95.3749
198.707	0.00796		199.394	0.000147766			198.707	93.9231		199.394	95.3743
198.874	0.00658		199.545	7.71564e-05			198.874	93.9253		199.545	95.3749
199.033	-0.0027		199.703	-0.00166			199.033	93.9253		199.703	95.3743
199.196	-0.00698		199.865	-0.00163			199.196	93.9244		199.865	95.3743
199.35	-0.02035		200.026	-0.00329			199.35	93.9231		200.026	95.3738
199.514	-0.02741		200.185	-0.00321			199.514	93.9178		200.185	95.3733
199.669	-0.01657		200.354	-0.0032			199.669	93.9143		200.354	95.3728
199.837	-0.0066		200.514	-0.00329			199.837	93.9126		200.514	95.3722
199.997	4.42911e-05		200.674	-0.0032			199.997	93.9121		200.674	95.3717
200.152	0.00274		200.843	-0.00325			200.152	93.9126		200.843	95.3712
200.318	0.00269		200.998	-0.0017			200.318	93.913		200.998	95.3707
200.479	0.00136		201.15	-0.00157			200.479	93.9134		201.15	95.3707
200.634	0.00546		201.317	-0.0049			200.634	93.9134		201.317	95.3701
200.795	0.00264		201.475	-0.0065			200.795	93.9152		201.475	95.3691
200.951	-0.00684		201.641	-0.00636			200.951	93.9143		201.641	95.368
201.115	-0.0067		201.806	-0.00487			201.115	93.913		201.806	95.367
201.279	-0.00268		201.962	-0.00671			201.279	93.9121		201.962	95.3665
201.431	-0.00135		202.119	-0.0066			201.431	93.9121		202.119	95.3649
201.594	4.26504e-05		202.286	-0.00321			201.594	93.9117		202.286	95.3644
201.752	0.00397		202.447	-0.00322			201.752	93.9121		202.447	95.3638
201.922	0.00398		202.613	-0.00158			201.922	93.913		202.613	95.3633
202.079	0.00831		202.778	0			202.079	93.9134		202.778	95.3633
202.238	0.00691		202.931	-0.0016			202.238	93.9156		202.931	95.3633
202.397	-0.00417		203.095	-0.0016			202.397	93.9156		203.095	95.3628
202.555	-0.00953		203.268	-0.00172			202.555	93.9143		203.268	95.3628
202.719	-0.02065		203.421	-0.00172			202.719	93.9126		203.421	95.3622
202.877	-0.02229		203.578	0			202.877	93.9077		203.578	95.3622
203.034	-0.00833		203.74	0			203.034	93.9055		203.74	95.3622
203.199	0.0014		203.906	-0.00176			203.199	93.9051		203.906	95.3622
203.36	0.00939		204.055	-0.00176			203.36	93.906		204.055	95.3617
203.525	0.01073		204.23	0			203.525	93.9082		204.23	95.3617
203.687	0.00704		204.379	-0.00157			203.687	93.9095		204.379	95.3617
203.835	0.00428		204.546	-0.00157			203.835	93.9104		204.546	95.3612
204.002	0.00132		204.708	-0.00155			204.002	93.9108		204.708	95.3612
204.167	-0.00409		204.878	-0.00155			204.167	93.9108		204.878	95.3607
204.328	-0.00952		205.034	-0.00169			204.328	93.9095		205.034	95.3607
204.49	-0.01393		205.19	-0.00169			204.49	93.9077		205.19	95.3601
204.645	-0.02206		205.352	0			204.645	93.9051		205.352	95.3601
204.807	-0.01916		205.518	-0.00173			204.807	93.9007		205.518	95.3601
204.964	-0.00701		205.67	-0.00332			204.964	93.8989		205.67	95.3596
205.12	-0.00273		205.835	-0.00322			205.12	93.8985		205.835	95.3591
205.286	0.00141		205.997	-0.00328			205.286	93.8981		205.997	95.3586
205.447	-0.000105638		206.156	-0.00332			205.447	93.8989		206.156	95.358
205.602	-0.00685		206.314	-0.00327			205.602	93.8981		206.314	95.3575
205.766	-0.00944		206.478	-0.00481			205.766	93.8967		206.478	95.357
205.928	-0.01669		206.642	-0.00645			205.928	93.895		206.642	95.3559
206.084	-0.0193		206.804	-0.00486			206.084	93.8915		206.804	95.3549
206.248	-0.0149		206.967	-0.00321			206.248	93.8888		206.967	95.3543
206.408	-0.0125		207.132	-0.00505			206.408	93.8866		207.132	95.3538
206.564	-0.00694		207.284	-0.00346			206.564	93.8849		207.284	95.3528
206.732	0.00703		207.45	-0.00171			206.732	93.8845		207.45	95.3528
206.89	0.01534		207.604	-0.00329			206.89	93.8871		207.604	95.3522
207.047	0.01263		207.77	-0.00158			207.047	93.8893		207.77	95.3517
207.203	0.01099		207.925	0			207.203	93.891		207.925	95.3517
207.367	0.01479		208.088	-0.00164			207.367	93.8928		208.088	95.3517
207.53	0.01227		208.248	-0.00331			207.53	93.8959		208.248	95.3512
207.685	0.0015		208.406	-0.00316			207.685	93.8967		208.406	95.3507
207.85	-0.00403		208.582	-0.00328			207.85	93.8963		208.582	95.3501
208.013	-0.01938		208.729	-0.00335			208.013	93.8954		208.729	95.3496
208.171	-0.02648		208.897	-0.00319			208.171	93.8902		208.897	95.3491
208.328	-0.01917		209.059	-0.00322			208.328	93.8871		209.059	95.3486
208.492	-0.01756		209.224	-0.00325			208.492	93.884		209.224	95.348
208.653	-0.00948		209.383	-0.00331			208.653	93.8814		209.383	95.3475
208.823	-0.00129		209.542	-0.0033			208.823	93.8809		209.542	95.347
208.975	0.00134		209.702	-0.00323			208.975	93.8809		209.702	95.3465
209.139	0.0027		209.868	-0.00334			209.139	93.8814		209.868	95.3459
209.301	0.01161		210.018	-0.00333			209.301	93.8818		210.018	95.3454
209.451	0.01155		210.185	-0.00315			209.451	93.8849		210.185	95.3449
209.62	-9.04996e-05		210.352	-0.00316			209.62	93.8853		210.352	95.3444
209.778	-0.00279		210.518	-0.00326			209.778	93.8849		210.518	95.3438
209.935	-0.01245		210.675	-0.00333			209.935	93.8845		210.675	95.3433
210.094	-0.01512		210.834	-0.00327			210.094	93.8809		210.834	95.3428
210.256	-0.00273		210.997	-0.00329			210.256	93.8796		210.997	95.3423
210.42	0.0041		211.154	-0.00327			210.42	93.88		211.154	95.3417
210.579	0.00691		211.319	-0.00328			210.579	93.8809		211.319	95.3412
210.738	0.00553		211.475	-0.0033			210.738	93.8822		211.475	95.3407
210.897	0.00138		211.638	-0.00321			210.897	93.8827		211.638	95.3401
211.056	0		211.803	-0.00323			211.056	93.8827		211.803	95.3396
211.214	0		211.964	-0.00329			211.214	93.8827		211.964	95.3391
211.376	-0.00257		212.123	-0.0033			211.376	93.8827		212.123	95.3386
211.547	-0.00119		212.283	-0.00318			211.547	93.8818		212.283	95.338
211.706	0.00558		212.454	-0.00321			211.706	93.8822		212.454	95.3375
211.863	0.00837		212.611	-0.00331			211.863	93.8836		212.611	95.337
212.021	0.00832		212.772	-0.00323			212.021	93.8849		212.772	95.3365
212.18	0.00545		212.937	-0.00327			212.18	93.8862		212.937	95.3359
212.348	0.00131		213.094	-0.00329			212.348	93.8866		213.094	95.3354
212.509	-0.00129		213.257	-0.00328			212.509	93.8866		213.257	95.3349
212.679	-0.00554		213.415	-0.00331			212.679	93.8862		213.415	95.3344
212.834	-0.0085		213.575	-0.00323			212.834	93.8849		213.575	95.3338
212.989	-0.01083		213.741	-0.00322			212.989	93.8836		213.741	95.3333
213.156	-0.01244		213.902	-0.00331			213.156	93.8814		213.902	95.3328
213.306	-0.01822		214.059	-0.0032			213.306	93.8796		214.059	95.3323
213.466	-0.02282		214.231	-0.00153			213.466	93.8757		214.231	95.3317
213.634	-0.01919		214.389	-0.00162			213.634	93.8721		214.389	95.3317
213.785	-0.0127		214.551	-0.00328			213.785	93.8695		214.551	95.3312
213.951	-0.00255		214.71	-0.00325			213.951	93.8682		214.71	95.3307
214.106	0.00411		214.875	-0.0049			214.106	93.8686		214.875	95.3302
214.269	0.00687		215.034	-0.00498			214.269	93.8695		215.034	95.3291
214.427	0.00683		215.191	-0.00319			214.427	93.8708		215.191	95.3286
214.592	0.01574		215.365	-0.00151			214.592	93.8717		215.365	95.3281
214.76	0.01738		215.523	-0.00164			214.76	93.8761		215.523	95.3281
214.913	0.0057		215.683	-0.00504			214.913	93.8774		215.683	95.3275
215.071	0.00139		215.838	-0.00339			215.071	93.8779		215.838	95.3265
215.236	-0.00819		216.002	-0.00165			215.236	93.8779		216.002	95.3265
215.397	-0.00819		216.161	-0.005			215.397	93.8752		216.161	95.326
215.564	0.00445		216.318	-0.00498			215.564	93.8752		216.318	95.3249
215.712	0.00862		216.479	-0.00486			215.712	93.8765		216.479	95.3244
215.87	0.00931		216.642	-0.00486			215.87	93.8779		216.642	95.3233
216.041	0.00799		216.803	-0.00326			216.041	93.8796		216.803	95.3228
216.195	0.00425		216.965	-0.00324			216.195	93.8805		216.965	95.3223
216.352	9.16181e-05		217.128	-0.00327			216.352	93.8809		217.128	95.3217
216.52	-0.00705		217.287	-0.00325			216.52	93.8805		217.287	95.3212
216.673	-0.01252		217.452	3.95966e-05			216.673	93.8787		217.452	95.3207
216.835	-0.01616		217.613	0.00163			216.835	93.8765		217.613	95.3212
216.999	-0.01722		217.78	0			216.999	93.8735		217.78	95.3212
217.167	-0.01467		217.947	-0.00172			217.167	93.8708		217.947	95.3212
217.328	-0.00959		218.1	-0.00333			217.328	93.8686		218.1	95.3207
217.487	-0.00276		218.263	-0.00324			217.487	93.8678		218.263	95.3202
217.643	0.00285		218.425	-0.00325			217.643	93.8678		218.425	95.3196
217.797	0.00415		218.587	-0.00323			217.797	93.8686		218.587	95.3191
217.967	0.01511		218.751	-0.00483			217.967	93.8691		218.751	95.3186
218.126	0.01786		218.914	-0.0049			218.126	93.8735		218.914	95.3175
218.289	0.00404		219.071	-0.00337			218.289	93.8748		219.071	95.317
218.447	-0.00136		219.226	-0.0017			218.447	93.8748		219.226	95.3165
218.609	-0.016		219.399	0			218.609	93.8743		219.399	95.3165
218.759	-0.02283		219.562	0			218.759	93.87		219.562	95.3165
218.92	-0.01514		219.719	0			218.92	93.8673		219.719	95.3165
219.078	-0.01105		219.875	-0.00164			219.078	93.8651		219.875	95.3165
219.239	-0.0054		220.035	-0.00322			219.239	93.8638		220.035	95.316
219.407	0.000109673		220.202	-0.00322			219.407	93.8634		220.202	95.3154
219.562	0.00411		220.362	-0.00479			219.562	93.8638		220.362	95.3149
219.725	0.00404		220.529	-0.00478			219.725	93.8647		220.529	95.3139
219.888	0.00996		220.69	-0.00335			219.888	93.8651		220.69	95.3133
220.041	0.00862		220.843	-0.00329			220.041	93.8678		220.843	95.3128
220.208	-0.00278		221.01	-0.00324			220.208	93.8678		221.01	95.3123
220.366	-0.00682		221.168	-0.00166			220.366	93.8669		221.168	95.3118
220.529	-0.02083		221.336	-0.00164			220.529	93.8655		221.336	95.3118
220.686	-0.02321		221.496	4.21428e-05			220.686	93.8603		221.496	95.3112
220.857	-0.00779		221.652	0.00169			220.857	93.8581		221.652	95.3118
221.018	0.00151		221.812	-0.00162			221.018	93.8576		221.812	95.3118
221.171	0.01138		221.974	-0.00324			221.171	93.8585		221.974	95.3112
221.326	0.01564		222.137	-0.00496			221.326	93.8612		222.137	95.3107
221.48	0.01101		222.294	-0.00654			221.48	93.8634		222.294	95.3097
221.65	0.0092		222.459	-0.00475			221.65	93.8647		222.459	95.3086
221.815	0.01078		222.627	-0.00316			221.815	93.8664		222.627	95.3081
221.976	0.00402		222.792	-0.00321			221.976	93.8682		222.792	95.3075
222.129	-0.00413		222.955	-0.00161			222.129	93.8678		222.955	95.307
222.292	-0.00802		223.117	-0.00164			222.292	93.8669		223.117	95.307
222.457	-0.01241		223.277	-0.00164			222.457	93.8651		223.277	95.3065
222.612	-0.01522		223.429	0			222.612	93.8629		223.429	95.3065
222.774	-0.00676		223.598	0			222.774	93.8603		223.598	95.3065
222.934	0.00415		223.759	-0.00165			222.934	93.8607		223.759	95.3065
223.092	0.00413		223.918	-0.00165			223.092	93.8616		223.918	95.306
223.255	0.01226		224.082	-0.00166			223.255	93.862		224.082	95.306
223.416	0.0136		224.24	-0.00323			223.416	93.8655		224.24	95.3054
223.58	0.00134		224.408	-0.00325			223.58	93.8664		224.408	95.3049
223.744	-0.00402		224.564	-0.00337			223.744	93.866		224.564	95.3044
223.908	-0.01632		224.72	-0.00324			223.908	93.8651		224.72	95.3039
224.069	-0.02463		224.889	-0.00316			224.069	93.8607		224.889	95.3033
224.229	-0.01907		225.053	-0.00319			224.229	93.8572		225.053	95.3028
224.392	-0.01527		225.219	-0.00325			224.392	93.8546		225.219	95.3023
224.545	-0.00578		225.377	-0.00338			224.545	93.8524		225.377	95.3018
224.702	0.00401		225.53	-0.00324			224.702	93.8528		225.53	95.3012
224.87	0.00673		225.703	-0.00313			224.87	93.8537		225.703	95.3007
225.03	0.00834		225.866	-0.00338			225.03	93.855		225.866	95.3002
225.186	0.01606		226.015	-0.00335			225.186	93.8563		226.015	95.2997
225.353	0.01464		226.181	-0.00487			225.353	93.8603		226.181	95.2991
225.51	-7.31639e-05		226.341	-0.00497			225.51	93.8612		226.341	95.2981
225.663	-0.0055		226.497	-0.00329			225.663	93.8603		226.497	95.2976
225.83	-0.01964		226.661	-0.00502			225.83	93.8594		226.661	95.297
225.985	-0.02638		226.815	-0.00499			225.985	93.8541		226.815	95.296
226.149	-0.01853		226.982	-0.00157			226.149	93.8511		226.982	95.2955
226.317	-0.01883		227.147	-0.00159			226.317	93.848		227.147	95.2955
226.476	-0.01247		227.312	-0.00159			226.476	93.8449		227.312	95.2949
226.633	-0.000119449		227.469	-0.00164			226.633	93.844		227.469	95.2949
226.797	0.00543		227.629	-0.00164			226.797	93.8449		227.629	95.2944
226.957	0.00553		227.795	-0.00159			226.957	93.8458		227.795	95.2944
227.115	0.01363		227.96	-0.00327			227.115	93.8467		227.96	95.2939
227.277	0.01507		228.117	-0.00325			227.277	93.8502		228.117	95.2933
227.433	0.00287		228.284	-0.00318			227.433	93.8515		228.284	95.2928
227.595	-0.00276		228.448	-0.0016			227.595	93.8511		228.448	95.2923
227.751	-0.00561		228.601	-0.00166			227.751	93.8506		228.601	95.2923
227.908	-0.0172		228.759	-0.00325			227.908	93.8493		228.759	95.2918
228.077	-0.02104		228.925	-0.00331			228.077	93.8449		228.925	95.2912
228.241	-0.01809		229.077	-0.00331			228.241	93.8423		229.077	95.2907
228.394	-0.0196		229.243	-0.00328			228.394	93.8392		229.243	95.2902
228.555	-0.01721		229.398	-0.00326			228.555	93.8361		229.398	95.2897
228.727	-0.01044		229.566	-0.00157			228.727	93.8335		229.566	95.2891
228.885	9.0876e-05		229.728	-0.0016			228.885	93.8326		229.728	95.2891
229.038	0.00562		229.892	-0.00324			229.038	93.8335		229.892	95.2886
229.198	0.01083		230.053	-0.00494			229.198	93.8344		230.053	95.2881
229.361	0.01228		230.212	-0.00494			229.361	93.837		230.212	95.287
229.518	0.00686		230.373	-0.00323			229.518	93.8383		230.373	95.2865
229.683	0.00266		230.538	-0.00329			229.683	93.8392		230.538	95.286
229.842	-0.00136		230.693	-0.0017			229.842	93.8392		230.693	95.2855
230.003	-0.00409		230.852	-0.00159			230.003	93.8388		230.852	95.2855
230.164	-0.00548		231.017	-0.00321			230.164	93.8379		231.017	95.2849
230.324	-0.00681		231.18	-0.00326			230.324	93.837		231.18	95.2844
230.486	-0.00675		231.34	-0.00164			230.486	93.8357		231.34	95.2839
230.65	0.00155		231.502	-0.00162			230.65	93.8348		231.502	95.2839
230.806	0.00815		231.664	-0.00326			230.806	93.8361		231.664	95.2833
230.974	0.00809		231.825	-0.00328			230.974	93.8374		231.825	95.2828
231.132	0.01251		231.985	-0.00327			231.132	93.8388		231.985	95.2823
231.29	0.01104		232.147	-0.00315			231.29	93.8414		232.147	95.2818
231.453	0.0027		232.319	-0.00317			231.453	93.8423		232.319	95.2812
231.616	-0.00136		232.479	-0.00339			231.616	93.8423		232.479	95.2807
231.777	-0.01412		232.63	-0.00331			231.777	93.8418		232.63	95.2802
231.932	-0.0206		232.798	-0.00489			231.932	93.8379		232.798	95.2797
232.1	-0.01933		232.956	-0.00664			232.1	93.8352		232.956	95.2786
232.253	-0.02254		233.115	-0.00648			232.253	93.8317		233.115	95.2776
232.412	-0.02836		233.281	-0.00639			232.412	93.8282		233.281	95.2765
232.577	-0.03187		233.444	-0.00658			232.577	93.8225		233.444	95.2755
232.743	-0.02779		233.601	-0.0066			232.743	93.8177		233.601	95.2744
232.909	-0.02152		233.763	-0.00653			232.909	93.8133		233.763	95.2734
233.068	-0.01246		233.923	-0.0049			233.068	93.8106		233.923	95.2723
233.226	0.00115		234.086	-0.00467			233.226	93.8093		234.086	95.2718
233.391	0.01228		234.258	-0.00469			233.391	93.8111		234.258	95.2707
233.549	0.01228		234.419	-0.00333			233.549	93.8133		234.419	95.2702
233.714	0.01246		234.574	-0.00331			233.714	93.815		234.574	95.2697
233.868	0.02293		234.737	-0.00329			233.868	93.8172		234.737	95.2691
234.021	0.01984		234.894	-0.00167			234.021	93.8221		234.894	95.2686
234.184	0.00534		235.056	-0.00149			234.184	93.8234		235.056	95.2686
234.353	-0.000126614		235.233	-0.00324			234.353	93.8238		235.233	95.2681
234.507	-0.01598		235.383	-0.00332			234.507	93.8234		235.383	95.2676
234.673	-0.02441		235.551	-0.00314			234.673	93.8185		235.551	95.267
234.829	-0.01247		235.718	-0.00329			234.829	93.8155		235.718	95.2665
234.997	-0.00262		235.871	-0.00338			234.997	93.8146		235.871	95.266
235.16	0		236.029	-0.0033			235.16	93.8146		236.029	95.2655
235.32	0		236.19	-0.00326			235.32	93.8146		236.19	95.2649
235.476	0		236.352	-0.00323			235.476	93.8146		236.352	95.2644
235.638	-0.00142		236.516	-0.00322			235.638	93.8146		236.516	95.2639
235.793	-0.0028		236.679	-0.00492			235.793	93.8141		236.679	95.2634
235.952	-0.00694		236.838	-0.00489			235.952	93.8137		236.838	95.2623
236.11	-0.01238		237.004	-0.00322			236.11	93.8119		237.004	95.2618
236.271	-0.01476		237.165	-0.00329			236.271	93.8097		237.165	95.2613
236.437	-0.02336		237.324	-0.00331			236.437	93.8071		237.324	95.2607
236.608	-0.02706		237.483	-0.00328			236.608	93.8019		237.483	95.2602
236.759	-0.02131		237.645	-0.00328			236.759	93.7983		237.645	95.2597
236.918	-0.01786		237.804	-0.00165			236.918	93.7952		237.804	95.2592
237.079	-0.01221		237.969	-0.00164			237.079	93.7926		237.969	95.2592
237.243	-0.00536		238.129	-0.00316			237.243	93.7913		238.129	95.2586
237.407	0.00153		238.302	-0.00152			237.407	93.7909		238.302	95.2581
237.56	0.01		238.46	-0.00165			237.56	93.7917		238.46	95.2581
237.714	0.01785		238.619	-0.00331			237.714	93.7939		238.619	95.2576
237.878	0.01762		238.778	-0.00165			237.878	93.7974		238.778	95.2571
238.037	0.00978		238.946	-0.00161			238.037	93.7996		238.946	95.2571
238.19	0.00552		239.109	-0.00329			238.19	93.8005		239.109	95.2565
238.356	0.00398		239.266	-0.00338			238.356	93.8014		239.266	95.256
238.521	-0.00545		239.42	-0.00322			238.521	93.8019		239.42	95.2555
238.683	-0.0109		239.594	-0.00318			238.683	93.7996		239.594	95.2549
238.843	-0.00826		239.752	-0.00332			238.843	93.7983		239.752	95.2544
239.002	-0.01061		239.911	-0.00334			239.002	93.797		239.911	95.2539
239.172	-0.01834		240.067	-0.0033			239.172	93.7948		240.067	95.2534
239.32	-0.01822		240.23	-0.00324			239.32	93.7913		240.23	95.2528
239.493	-0.00771		240.392	-0.00489			239.493	93.7891		240.392	95.2523
239.654	2.59081e-05		240.553	-0.0064			239.654	93.7887		240.553	95.2513
239.812	0.0041		240.721	-0.00644			239.812	93.7891		240.721	95.2502
239.974	0.00548		240.88	-0.0065			239.974	93.79		240.88	95.2492
240.133	0.00411		241.045	-0.00803			240.133	93.7909		241.045	95.2481
240.296	0.00277		241.208	-0.00819			240.296	93.7913		241.208	95.2465
240.451	0.00281		241.365	-0.00656			240.451	93.7917		241.365	95.2455
240.609	5.08684e-05		241.529	-0.0048			240.609	93.7922		241.529	95.2444
240.773	-0.00667		241.694	-0.00505			240.773	93.7917		241.694	95.2439
240.938	-0.01085		241.846	-0.00508			240.938	93.79		241.846	95.2429
241.097	-0.02035		242.008	-0.00319			241.097	93.7882		242.008	95.2423
241.26	-0.02718		242.176	-0.00318			241.26	93.7834		242.176	95.2418
241.42	-0.02495		242.339	-0.0048			241.42	93.7794		242.339	95.2413
241.577	-0.02351		242.504	-0.0048			241.577	93.7755		242.504	95.2402
241.738	-0.01509		242.667	-0.00323			241.738	93.772		242.667	95.2397
241.896	-0.00275		242.83	-0.00329			241.896	93.7707		242.83	95.2392
242.051	0.00556		242.987	-0.00326			242.051	93.7711		242.987	95.2387
242.21	0.00816		243.153	-0.00158			242.21	93.7724		243.153	95.2381
242.374	0.02312		243.31	-0.00159			242.374	93.7737		243.31	95.2381
242.535	0.02677		243.475	-0.00326			242.535	93.7799		243.475	95.2376
242.707	0.01192		243.633	-0.00166			242.707	93.7825		243.633	95.2371
242.862	0.00556		243.794	-0.00319			242.862	93.7838		243.794	95.2371
243.03	-0.00874		243.959	-0.00652			243.03	93.7843		243.959	95.236
243.183	-0.01663		244.117	-0.00652			243.183	93.7812		244.117	95.235
243.35	-0.01514		244.282	-0.00643			243.35	93.779		244.282	95.2339
243.504	-0.01921		244.444	-0.00812			243.504	93.7764		244.444	95.2329
243.669	-0.02206		244.606	-0.0082			243.669	93.7729		244.606	95.2313
243.823	-0.02473		244.764	-0.00488			243.823	93.7693		244.764	95.2302
243.988	-0.02155		244.934	-0.00475			243.988	93.7649		244.934	95.2297
244.148	-0.00966		245.098	-0.00489			244.148	93.7623		245.098	95.2287
244.303	-0.00279		245.254	-0.0033			244.303	93.7619		245.254	95.2281
244.463	0.0052		245.417	-0.00488			244.463	93.7614		245.417	95.2276
244.63	0.00658		245.578	-0.00492			244.63	93.7636		245.578	95.2266
244.79	-0.0013		245.737	-0.00323			244.79	93.7636		245.737	95.226
244.959	-0.0041		245.904	-0.00318			244.959	93.7632		245.904	95.2255
245.116	-0.00843		246.068	-0.00326			245.116	93.7623		246.068	95.225
245.272	-0.01102		246.227	-0.00486			245.272	93.7605		246.227	95.2245
245.435	-0.01221		246.391	-0.00656			245.435	93.7588		246.391	95.2234
245.596	-0.01369		246.548	-0.00652			245.596	93.7566		246.548	95.2223
245.756	-0.0163		246.714	-0.0065			245.756	93.7544		246.714	95.2213
245.919	-0.01772		246.872	-0.00646			245.919	93.7513		246.872	95.2202
246.078	-0.01618		247.04	-0.0064			246.078	93.7487		247.04	95.2192
246.245	-0.0164		247.201	-0.00662			246.245	93.746		247.201	95.2181
246.4	-0.01794		247.358	-0.00498			246.4	93.7434		247.358	95.2171
246.563	-0.01942		247.519	-0.0048			246.563	93.7403		247.519	95.2166
246.717	-0.01966		247.685	-0.0048			246.717	93.7373		247.685	95.2155
246.876	-0.01369		247.846	-0.0033			246.876	93.7342		247.846	95.215
247.04	-0.00134		248.004	-0.00332			247.04	93.7329		248.004	95.2144
247.204	0.00551		248.163	-0.00329			247.204	93.7337		248.163	95.2139
247.359	0.00693		248.324	-0.00328			247.359	93.7346		248.324	95.2134
247.52	0.00832		248.484	-0.00328			247.52	93.7359		248.484	95.2129
247.676	0.01836		248.645	-0.005			247.676	93.7373		248.645	95.2124
247.847	0.02003		248.801	-0.00488			247.847	93.7421		248.801	95.2113
247.996	0.00725		248.975	-0.00474			247.996	93.7438		248.975	95.2108
248.158	0.00136		249.138	-0.00643			248.158	93.7443		249.138	95.2097
248.32	-0.01251		249.302	-0.00658			248.32	93.7443		249.302	95.2087
248.478	-0.02167		249.458	-0.00654			248.478	93.7403		249.458	95.2076
248.646	-0.02072		249.624	-0.00792			248.646	93.7373		249.624	95.2066
248.798	-0.02077		249.79	-0.00647			248.798	93.7337		249.79	95.205
248.965	-0.01488		249.943	-0.00501			248.965	93.7307		249.943	95.2045
249.12	-0.00567		250.103	-0.00642			249.12	93.7289		250.103	95.2034
249.29	0.00273		250.271	-0.00475			249.29	93.7289		250.271	95.2024
249.451	0.00677		250.433	-0.00515			249.451	93.7298		250.433	95.2018
249.614	0.00943		250.582	-0.00676			249.614	93.7311		250.582	95.2008
249.777	0.02156		250.745	-0.00632			249.777	93.7329		250.745	95.1997
249.94	0.02326		250.915	-0.00638			249.94	93.7381		250.915	95.1987
250.095	0.00983		251.075	-0.00655			250.095	93.7403		251.075	95.1976
250.255	0.00275		251.236	-0.00657			250.255	93.7412		251.236	95.1966
250.418	-0.01191		251.395	-0.00672			250.418	93.7412		251.395	95.1955
250.584	-0.02183		251.549	-0.00504			250.584	93.7373		251.549	95.1945
250.739	-0.01997		251.711	-0.00325			250.739	93.7342		251.711	95.1939
250.892	-0.0209		251.873	-0.00606			250.892	93.7311		251.873	95.1934
251.054	-0.02645		252.051	-0.00789			251.054	93.7276		252.051	95.1918
251.223	-0.02359		252.203	-0.00667			251.223	93.7223		252.203	95.1908
251.388	-0.01079		252.367	-0.00645			251.388	93.7197		252.367	95.1897
251.545	-0.000119449		252.529	-0.00824			251.545	93.7188		252.529	95.1887
251.709	0.01102		252.687	-0.00814			251.709	93.7197		252.687	95.1871
251.867	0.01227		252.854	-0.0064			251.867	93.7223		252.854	95.186
252.035	0.00667		253.016	-0.0066			252.035	93.7236		253.016	95.185
252.195	0.00414		253.173	-0.00825			252.195	93.7245		253.173	95.1839
252.353	-5.48843e-05		253.334	-0.00807			252.353	93.725		253.334	95.1824
252.505	-0.00564		253.5	-0.00801			252.505	93.7245		253.5	95.1813
252.662	-0.00959		253.663	-0.00803			252.662	93.7232		253.663	95.1797
252.825	-0.01201		253.828	-0.00834			252.825	93.7214		253.828	95.1787
252.991	-0.02018		253.981	-0.00674			252.991	93.7192		253.981	95.1771
253.153	-0.02311		254.147	-0.00491			253.153	93.7148		254.147	95.1766
253.314	-0.018		254.305	-0.00491			253.314	93.7118		254.305	95.1755
253.47	-0.01788		254.471	-0.00477			253.47	93.7091		254.471	95.175
253.633	-0.01893		254.636	-0.00645			253.633	93.7061		254.636	95.174
253.795	-0.02055		254.797	-0.00655			253.795	93.703		254.797	95.1729
253.954	-0.02204		254.957	-0.00813			253.954	93.6995		254.957	95.1719
254.114	-0.02358		255.12	-0.00811			254.114	93.696		255.12	95.1703
254.271	-0.0248		255.281	-0.0082			254.271	93.692		255.281	95.1692
254.433	-0.02838		255.441	-0.00983			254.433	93.6881		255.441	95.1676
254.596	-0.02982		255.602	-0.00968			254.596	93.6828		255.602	95.1661
254.757	-0.02463		255.767	-0.00965			254.757	93.6784		255.767	95.1645
254.917	-0.02054		255.929	-0.00818			254.917	93.6749		255.929	95.1629
255.078	-0.00955		256.088	-0.00651			255.078	93.6718		256.088	95.1619
255.245	0		256.252	-0.00649			255.245	93.6718		256.252	95.1608
255.402	-0.00407		256.412	-0.00801			255.402	93.6718		256.412	95.1598
255.564	-0.00967		256.579	-0.0081			255.564	93.6705		256.579	95.1582
255.721	-0.00158		256.735	-0.00804			255.721	93.6687		256.735	95.1571
255.885	0.00264		256.904	-0.00951			255.885	93.67		256.904	95.1556
256.044	-0.00418		257.067	-0.00993			256.044	93.6696		257.067	95.154
256.201	-0.00697		257.222	-0.01005			256.201	93.6687		257.222	95.1524
256.359	-0.01216		257.381	-0.0098			256.359	93.6674		257.381	95.1508
256.524	-0.01494		257.544	-0.00971			256.524	93.6648		257.544	95.1492
256.682	-0.01238		257.706	-0.00808			256.682	93.6626		257.706	95.1477
256.844	-0.01072		257.87	-0.00802			256.844	93.6608		257.87	95.1466
257.01	-0.01343		258.034	-0.0081			257.01	93.659		258.034	95.145
257.172	-0.01643		258.194	-0.00647			257.172	93.6564		258.194	95.144
257.331	-0.01796		258.359	-0.00663			257.331	93.6538		258.359	95.1429
257.49	-0.02059		258.512	-0.00831			257.49	93.6507		258.512	95.1419
257.651	-0.02574		258.674	-0.00796			257.651	93.6472		258.674	95.1403
257.814	-0.02873		258.844	-0.00971			257.814	93.6424		258.844	95.1392
257.972	-0.02746		259.003	-0.01158			257.972	93.638		259.003	95.1371
258.134	-0.02729		259.162	-0.00952			258.134	93.6336		259.162	95.1356
258.294	-0.02586		259.335	-0.00955			258.294	93.6292		259.335	95.134
258.457	-0.02464		259.493	-0.00999			258.457	93.6252		259.493	95.1324
258.615	-0.02231		259.651	-0.00832			258.615	93.6213		259.651	95.1308
258.772	-0.01783		259.809	-0.00786			258.772	93.6182		259.809	95.1298
258.936	-0.00138		259.983	-0.00934			258.936	93.6155		259.983	95.1282
259.101	0.01352		260.147	-0.0098			259.101	93.6178		260.147	95.1266
259.261	0.01554		260.305	-0.00828			259.261	93.62		260.305	95.125
259.413	0.01661		260.465	-0.00819			259.413	93.6226		260.465	95.124
259.579	0.01468		260.626	-0.00821			259.579	93.6252		260.626	95.1224
259.742	0.02082		260.785	-0.00836			259.742	93.6274		260.785	95.1214
259.898	0.01808		260.941	-0.0099			259.898	93.6318		260.941	95.1198
260.063	0.00538		261.104	-0.00983			260.063	93.6331		261.104	95.1182
260.222	5.02421e-05		261.262	-0.00983			260.222	93.6336		261.262	95.1166
260.387	-0.01498		261.425	-0.0111			260.387	93.6331		261.425	95.115
260.548	-0.02215		261.593	-0.01129			260.548	93.6287		261.593	95.1129
260.703	-0.01679		261.75	-0.00975			260.703	93.6261		261.75	95.1114
260.862	-0.01772		261.917	-0.01114			260.862	93.6235		261.917	95.1098
261.025	-0.02042		262.081	-0.01131			261.025	93.6204		262.081	95.1077
261.185	-0.02342		262.242	-0.00977			261.185	93.6169		262.242	95.1061
261.344	-0.0242		262.404	-0.01144			261.344	93.6129		262.404	95.1045
261.512	-0.02641		262.564	-0.01138			261.512	93.609		262.564	95.1024
261.677	-0.03112		262.728	-0.01151			261.677	93.6041		262.728	95.1008
261.837	-0.03207		262.885	-0.01137			261.837	93.5989		262.885	95.0987
261.992	-0.02795		263.054	-0.00986			261.992	93.594		263.054	95.0972
262.152	-0.02609		263.206	-0.01181			262.152	93.5901		263.206	95.0956
262.312	-0.02458		263.365	-0.01115			262.312	93.5857		263.365	95.0935
262.474	-0.02197		263.539	-0.01103			262.474	93.5822		263.539	95.0919
262.632	-0.02086		263.701	-0.01142			262.632	93.5786		263.701	95.0898
262.79	-0.02013		263.861	-0.0098			262.79	93.5756		263.861	95.0882
262.959	-0.02026		264.023	-0.0117			262.959	93.5721		264.023	95.0867
263.115	-0.01953		264.177	-0.01131			263.115	93.569		264.177	95.0845
263.274	-0.01357		264.353	-0.01114			263.274	93.5659		264.353	95.083
263.443	-0.0039		264.511	-0.01156			263.443	93.5646		264.511	95.0809
263.604	-0.00691		264.672	-0.01152			263.604	93.5646		264.672	95.0793
263.763	-0.01868		264.831	-0.01463			263.763	93.5624		264.831	95.0772
263.931	-0.02311		264.995	-0.01494			263.931	93.5584		264.995	95.0746
264.086	-0.01943		265.147	-0.01349			264.086	93.5549		265.147	95.0725
264.249	-0.01365		265.307	-0.0128			264.249	93.5523		265.307	95.0703
264.407	-0.00688		265.476	-0.01434			264.407	93.5505		265.476	95.0682
264.574	-0.00406		265.638	-0.01469			264.574	93.5501		265.638	95.0656
264.734	-0.00414		265.798	-0.01303			264.734	93.5492		265.798	95.0635
264.892	-0.00415		265.961	-0.01107			264.892	93.5488		265.961	95.0614
265.051	-6.78114e-05		266.132	-0.01127			265.051	93.5479		266.132	95.0598
265.214	-6.78114e-05		266.29	-0.01311			265.214	93.5488		266.29	95.0577
265.373	-0.00678		266.453	-0.01462			265.373	93.5479		266.453	95.0556
265.537	-0.00951		266.614	-0.01458			265.537	93.5466		266.614	95.053
265.697	-0.01641		266.778	-0.01448			265.697	93.5448		266.778	95.0509
265.858	-0.01805		266.941	-0.01494			265.858	93.5413		266.941	95.0483
266.012	-0.01367		267.094	-0.01362			266.012	93.5391		267.094	95.0461
266.18	-0.01186		267.25	-0.01297			266.18	93.5369		267.25	95.044
266.345	-0.01219		267.419	-0.01284			266.345	93.5352		267.419	95.0419
266.505	-0.01505		267.578	-0.01155			266.505	93.5329		267.578	95.0398
266.666	-0.01627		267.738	-0.0115			266.666	93.5303		267.738	95.0383
266.829	-0.01814		267.898	-0.0145			266.829	93.5277		267.898	95.0362
266.982	-0.02264		268.064	-0.01433			266.982	93.5246		268.064	95.0335
267.139	-0.02472		268.228	-0.01268			267.139	93.5207		268.228	95.0314
267.302	-0.02561		268.396	-0.01428			267.302	93.5167		268.396	95.0293
267.465	-0.02576		268.56	-0.01639			267.465	93.5123		268.56	95.0267
267.626	-0.02601		268.717	-0.01503			267.626	93.5083		268.717	95.0241
267.786	-0.02478		268.875	-0.01467			267.786	93.504		268.875	95.022
267.945	-0.02239		269.039	-0.01608			267.945	93.5004		269.039	95.0193
268.1	-0.02072		269.202	-0.01585			268.1	93.4969		269.202	95.0167
268.264	-0.0149		269.371	-0.01444			268.264	93.4938		269.371	95.0141
268.423	-0.01231		269.529	-0.01319			268.423	93.4921		269.529	95.012
268.585	-0.01502		269.69	-0.01323			268.585	93.4899		269.69	95.0099
268.745	-0.01618		269.847	-0.01457			268.745	93.4873		269.847	95.0078
268.911	-0.01608		270.014	-0.01433			268.911	93.4846		270.014	95.0051
269.073	-0.01757		270.177	-0.01467			269.073	93.482		270.177	95.003
269.236	-0.02056		270.337	-0.01624			269.236	93.4789		270.337	95.0004
269.394	-0.02204		270.501	-0.0165			269.394	93.4754		270.501	94.9978
269.555	-0.02448		270.656	-0.01793			269.555	93.4719		270.656	94.9951
269.717	-0.02577		270.823	-0.01907			269.717	93.4675		270.823	94.992
269.879	-0.02164		270.987	-0.01784			269.879	93.4635		270.987	94.9888
270.042	-0.0163		271.147	-0.01614			270.042	93.4605		271.147	94.9862
270.202	-0.00983		271.313	-0.01458			270.202	93.4583		271.313	94.9836
270.35	-0.00431		271.471	-0.01323			270.35	93.4574		271.471	94.9815
270.514	-0.00272		271.631	-0.01291			270.514	93.4569		271.631	94.9794
270.673	-8.17549e-05		271.797	-0.01279			270.673	93.4565		271.797	94.9772
270.842	0.0055		271.96	-0.01499			270.842	93.4569		271.96	94.9751
270.999	0.0042		272.114	-0.01484			270.999	93.4583		272.114	94.9725
271.153	-0.00533		272.281	-0.01413			271.153	93.4583		272.281	94.9704
271.318	-0.01202		272.449	-0.01769			271.318	93.4565		272.449	94.9678
271.482	-0.02108		272.609	-0.01818			271.482	93.4543		272.609	94.9646
271.65	-0.02978		272.767	-0.01976			271.65	93.4495		272.767	94.962
271.807	-0.03208		272.928	-0.02294			271.807	93.4446		272.928	94.9583
271.965	-0.03316		273.088	-0.02101			271.965	93.4394		273.088	94.9546
272.125	-0.03939		273.254	-0.01982			272.125	93.4341		273.254	94.9515
272.288	-0.04167		273.407	-0.0212			272.288	93.4266		273.407	94.9483
272.452	-0.03886		273.576	-0.02051			272.452	93.4205		273.576	94.9446
272.605	-0.03932		273.74	-0.02014			272.605	93.4143		273.74	94.9415
272.765	-0.0357		273.89	-0.02148			272.765	93.4082		273.89	94.9383
272.925	-0.03546		274.058	-0.02114			272.925	93.4029		274.058	94.9347
273.087	-0.03609		274.213	-0.0214			273.087	93.3967		274.213	94.9315
273.254	-0.03441		274.377	-0.02295			273.254	93.391		274.377	94.9278
273.419	-0.03454		274.534	-0.02129			273.419	93.3853		274.534	94.9241
273.572	-0.03224		274.699	-0.0202			273.572	93.38		274.699	94.921
273.733	-0.02793		274.872	-0.02222			273.733	93.3752		274.872	94.9173
273.903	-0.02536		275.031	-0.02144			273.903	93.3708		275.031	94.9136
274.062	-0.02229		275.191	-0.02102			274.062	93.3669		275.191	94.9105
274.218	-0.01947		275.356	-0.02102			274.218	93.3638		275.356	94.9068
274.378	-0.02073		275.516	-0.0196			274.378	93.3607		275.516	94.9036
274.536	-0.02062		275.678	-0.01966			274.536	93.3572		275.678	94.9005
274.698	-0.01859		275.837	-0.02115			274.698	93.3541		275.837	94.8973
274.867	-0.02228		276.001	-0.02085			274.867	93.3511		276.001	94.8936
275.017	-0.02562		276.165	-0.02064			275.017	93.3471		276.165	94.8905
275.176	-0.02449		276.332	-0.02232			275.176	93.3431		276.332	94.8868
275.34	-0.02936		276.495	-0.02147			275.34	93.3392		276.495	94.8831
275.505	-0.0369		276.65	-0.02094			275.505	93.3335		276.65	94.8799
275.662	-0.044		276.821	-0.0222			275.662	93.3273		276.821	94.8763
275.824	-0.04897		276.982	-0.02308			275.824	93.3194		276.982	94.8726
275.985	-0.05575		277.14	-0.02151			275.985	93.3115		277.14	94.8689
276.147	-0.05644		277.3	-0.02326			276.147	93.3014		277.3	94.8658
276.321	-0.05218		277.457	-0.02456			276.321	93.2926		277.457	94.8615
276.476	-0.05403		277.622	-0.02281			276.476	93.2843		277.622	94.8579
276.63	-0.05287		277.78	-0.02432			276.63	93.2759		277.78	94.8542
276.792	-0.04911		277.946	-0.02566			276.792	93.2676		277.946	94.85
276.952	-0.04477		278.108	-0.02589			276.952	93.2601		278.108	94.8458
277.116	-0.04177		278.271	-0.02463			277.116	93.2531		278.271	94.8416
277.278	-0.03634		278.428	-0.0244			277.278	93.2465		278.428	94.8379
277.429	-0.0317		278.594	-0.02566			277.429	93.2417		278.594	94.8337
277.597	-0.03099		278.756	-0.02401			277.597	93.2364		278.756	94.8295
277.755	-0.02886		278.923	-0.02442			277.755	93.2315		278.923	94.8258
277.917	-0.02475		279.08	-0.02671			277.917	93.2271		279.08	94.8216
278.074	-0.02475		279.238	-0.02646			278.074	93.2236		279.238	94.8174
278.236	-0.02712		279.398	-0.02758			278.236	93.2192		279.398	94.8132
278.398	-0.02778		279.562	-0.02703			278.398	93.2148		279.562	94.8084
278.568	-0.0309		279.729	-0.0273			278.568	93.21		279.729	94.8042
278.726	-0.03179		279.89	-0.02836			278.726	93.2048		279.89	94.7995
278.886	-0.02892		280.044	-0.02775			278.886	93.1999		280.044	94.7953
279.045	-0.02746		280.212	-0.02684			279.045	93.1955		280.212	94.7905
279.206	-0.0257		280.377	-0.02558			279.206	93.1911		280.377	94.7863
279.37	-0.02864		280.541	-0.02581			279.37	93.1872		280.541	94.7821
279.529	-0.03705		280.703	-0.02589			279.529	93.1819		280.703	94.7779
279.69	-0.04441		280.866	-0.02589			279.69	93.1753		280.866	94.7737
279.846	-0.04714		281.028	-0.02622			279.846	93.1678		281.028	94.7695
280.007	-0.04597		281.187	-0.02622			280.007	93.1604		281.187	94.7653
280.171	-0.04545		281.349	-0.02797			280.171	93.1529		281.349	94.7611
280.326	-0.04155		281.507	-0.02765			280.326	93.1459		281.507	94.7564
280.489	-0.0374		281.673	-0.02747			280.489	93.1397		281.673	94.7522
280.655	-0.03521		281.833	-0.0294			280.655	93.1336		281.833	94.7474
280.813	-0.03276		281.995	-0.02904			280.813	93.1283		281.995	94.7427
280.977	-0.03166		282.159	-0.02951			280.977	93.123		282.159	94.7379
281.132	-0.02368		282.316	-0.02892			281.132	93.1182		282.316	94.7332
281.295	-0.01894		282.487	-0.02854			281.295	93.1155		282.487	94.7285
281.457	-0.0229		282.648	-0.02931			281.457	93.112		282.648	94.7237
281.621	-0.02362		282.81	-0.03125			281.621	93.1081		282.81	94.719
281.773	-0.02221		282.968	-0.03172			281.773	93.1046		282.968	94.7138
281.938	-0.02032		283.125	-0.03054			281.938	93.1011		283.125	94.709
282.097	-0.02066		283.295	-0.03243			282.097	93.098		283.295	94.7038
282.257	-0.02304		283.45	-0.03089			282.257	93.0945		283.45	94.6985
282.421	-0.03416		283.62	-0.02948			282.421	93.0905		283.62	94.6938
282.58	-0.04698		283.789	-0.03253			282.58	93.0835		283.789	94.6885
282.739	-0.05146		283.944	-0.0333			282.739	93.0756		283.944	94.6833
282.896	-0.05354		284.105	-0.03237			282.896	93.0672		284.105	94.678
283.059	-0.06469		284.269	-0.03247			283.059	93.0584		284.269	94.6727
283.222	-0.06537		284.429	-0.03522			283.222	93.0461		284.429	94.6675
283.381	-0.05013		284.583	-0.03543			283.381	93.0374		284.583	94.6617
283.547	-0.04284		284.741	-0.03386			283.547	93.0299		284.741	94.6564
283.709	-0.02833		284.909	-0.03365			283.709	93.0233		284.909	94.6506
283.874	-0.02027		285.069	-0.03247			283.874	93.0207		285.069	94.6454
284.035	-0.02573		285.233	-0.03367			284.035	93.0167		285.233	94.6401
284.182	-0.02397		285.397	-0.03572			284.182	93.0127		285.397	94.6343
284.349	-0.01979		285.557	-0.03561			284.349	93.0092		285.557	94.6286
284.515	-0.02605		285.722	-0.03465			284.515	93.0062		285.722	94.6228
284.672	-0.03849		285.891	-0.03748			284.672	93.0009		285.891	94.617
284.834	-0.04986		286.046	-0.03914			284.834	92.9938		286.046	94.6107
284.99	-0.06478		286.214	-0.03968			284.99	92.9851		286.214	94.6044
285.158	-0.07116		286.365	-0.03854			285.158	92.9728		286.365	94.5981
285.317	-0.06533		286.529	-0.03653			285.317	92.9618		286.529	94.5923
285.474	-0.05962		286.696	-0.03887			285.474	92.9521		286.696	94.5859
285.634	-0.05562		286.854	-0.03699			285.634	92.9429		286.854	94.5796
285.798	-0.04822		287.024	-0.03662			285.798	92.9341		287.024	94.5739
285.962	-0.04203		287.185	-0.03884			285.962	92.9271		287.185	94.5675
286.122	-0.03856		287.349	-0.03884			286.122	92.9205		287.349	94.5612
286.281	-0.03486		287.51	-0.0392			286.281	92.9148		287.51	94.5549
286.437	-0.03111		287.671	-0.0411			286.437	92.9095		287.671	94.5486
286.607	-0.03908		287.83	-0.043			286.607	92.9047		287.83	94.5418
286.766	-0.05199		287.989	-0.04122			286.766	92.8967		287.989	94.5349
286.928	-0.05669		288.149	-0.04019			286.928	92.888		288.149	94.5286
287.084	-0.06685		288.316	-0.0417			287.084	92.8787		288.316	94.5218
287.249	-0.0673		288.477	-0.04208			287.249	92.8664		288.477	94.5149
287.41	-0.05521		288.641	-0.0412			287.41	92.8568		288.641	94.5081
287.567	-0.0481		288.796	-0.0424			287.567	92.8489		288.796	94.5018
287.73	-0.03792		288.963	-0.04355			287.73	92.8414		288.963	94.4944
287.891	-0.03985		289.122	-0.04222			287.891	92.8366		289.122	94.4876
288.059	-0.05664		289.287	-0.04387			288.059	92.8282		289.287	94.4808
288.211	-0.06395		289.446	-0.04338			288.211	92.8185		289.446	94.4734
288.375	-0.06876		289.615	-0.04268			288.375	92.808		289.615	94.4666
288.531	-0.06763		289.779	-0.0459			288.531	92.7966		289.779	94.4592
288.701	-0.06279		289.936	-0.04736			288.701	92.786		289.936	94.4518
288.86	-0.06125		290.101	-0.04663			288.86	92.7759		290.101	94.444
289.024	-0.05477		290.263	-0.04649			289.024	92.7663		290.263	94.4366
289.189	-0.05328		290.429	-0.04905			289.189	92.7579		290.429	94.4287
289.346	-0.05838		290.585	-0.04707			289.346	92.7491		290.585	94.4208
289.505	-0.05959		290.754	-0.04675			289.505	92.7395		290.754	94.4134
289.663	-0.05143		290.912	-0.04873			289.663	92.7302		290.912	94.4056
289.831	-0.04726		291.078	-0.04842			289.831	92.7228		291.078	94.3977
289.989	-0.04727		291.238	-0.049			289.989	92.7148		291.238	94.3898
290.147	-0.04488		291.4	-0.04728			290.147	92.7078		291.4	94.3819
290.312	-0.0415		291.572	-0.04759			290.312	92.7004		291.572	94.374
290.475	-0.04313		291.732	-0.05112			290.475	92.6942		291.732	94.3661
290.638	-0.05402		291.891	-0.05494			290.638	92.6863		291.891	94.3577
290.793	-0.06134		292.048	-0.05397			290.793	92.6771		292.048	94.3487
290.953	-0.06433		292.213	-0.0518			290.953	92.667		292.213	94.3403
291.114	-0.06394		292.373	-0.05389			291.114	92.6564		292.373	94.3319
291.276	-0.06039		292.535	-0.05469			291.276	92.6463		292.535	94.323
291.434	-0.0617		292.7	-0.05386			291.434	92.6371		292.7	94.314
291.603	-0.07127		292.867	-0.05618			291.603	92.6261		292.867	94.3051
291.756	-0.07226		293.019	-0.05825			291.756	92.6142		293.019	94.2962
291.92	-0.06825		293.174	-0.05439			291.92	92.6033		293.174	94.2872
292.078	-0.06691		293.349	-0.05439			292.078	92.5923		293.349	94.2783
292.242	-0.0624		293.504	-0.05685			292.242	92.5817		293.504	94.2693
292.409	-0.06944		293.673	-0.05705			292.409	92.5716		293.673	94.2599
292.566	-0.07851		293.836	-0.05988			292.566	92.5593		293.836	94.2504
292.728	-0.07951		293.998	-0.06247			292.728	92.5466		293.998	94.2404
292.892	-0.08156		294.156	-0.06101			292.892	92.5334		294.156	94.2304
293.046	-0.07865		294.326	-0.06101			293.046	92.5207		294.326	94.2204
293.211	-0.07003		294.484	-0.06256			293.211	92.5083		294.484	94.2104
293.372	-0.06394		294.654	-0.06317			293.372	92.4978		294.654	94.1999
293.534	-0.06499		294.809	-0.06411			293.534	92.4877		294.809	94.1899
293.69	-0.05699		294.974	-0.06216			293.69	92.4771		294.974	94.1794
293.851	-0.04945		295.139	-0.06275			293.851	92.4697		295.139	94.1694
294.01	-0.05218		295.301	-0.06449			294.01	92.4613		295.301	94.1589
294.171	-0.05095		295.457	-0.06315			294.171	92.453		295.457	94.1489
294.329	-0.04929		295.626	-0.065			294.329	92.4451		295.626	94.1384
294.492	-0.04897		295.789	-0.06735			294.492	92.4372		295.789	94.1273
294.652	-0.05436		295.954	-0.06735			294.652	92.4293		295.954	94.1163
294.815	-0.0626		296.117	-0.07097			294.815	92.4196		296.117	94.1052
294.975	-0.06624		296.273	-0.06938			294.975	92.409		296.273	94.0937
295.14	-0.07286		296.444	-0.07174			295.14	92.3981		296.444	94.0826
295.301	-0.08351		296.604	-0.07538			295.301	92.3853		296.604	94.07
295.456	-0.08353		296.765	-0.0735			295.456	92.3717		296.765	94.0584
295.628	-0.08717		296.926	-0.07378			295.628	92.3581		296.926	94.0463
295.785	-0.08602		297.093	-0.07402			295.785	92.3431		297.093	94.0342
295.945	-0.07575		297.253	-0.07676			295.945	92.3308		297.253	94.0221
296.104	-0.07568		297.415	-0.07584			296.104	92.319		297.415	94.0095
296.27	-0.07358		297.579	-0.07536			296.27	92.3062		297.579	93.9974
296.426	-0.07271		297.743	-0.08095			296.426	92.2952		297.743	93.9848
296.59	-0.07694		297.904	-0.0833			296.59	92.2829		297.904	93.9711
296.746	-0.07876		298.065	-0.08178			296.746	92.2707		298.065	93.958
296.908	-0.08326		298.232	-0.08263			296.908	92.2579		298.232	93.9443
297.068	-0.08814		298.396	-0.08889			297.068	92.2438		298.396	93.9306
297.232	-0.0854		298.552	-0.08897			297.232	92.2293		298.552	93.9159
297.392	-0.07826		298.722	-0.08666			297.392	92.2162		298.722	93.9017
297.552	-0.07369		298.886	-0.09071			297.552	92.2043		298.886	93.887
297.72	-0.07367		299.041	-0.09318			297.72	92.192		299.041	93.8728
297.886	-0.0739		299.202	-0.09415			297.886	92.1797		299.202	93.8575
298.047	-0.07322		299.365	-0.09036			298.047	92.1678		299.365	93.8423
298.204	-0.07253		299.54	-0.0931			298.204	92.1564		299.54	93.827
298.362	-0.07898		299.694	-0.09733			298.362	92.145		299.694	93.8118
298.521	-0.0816		299.859	-0.09663			298.521	92.1314		299.859	93.796
298.691	-0.08412		300.026	-0.10074			298.691	92.1182		300.026	93.7797
298.846	-0.09233		300.183	-0.10231			298.846	92.1041		300.183	93.7634
299.005	-0.10623		300.35	-0.10363			299.005	92.0892		300.35	93.7465
299.157	-0.10943		300.513	-0.10947			299.157	92.0712		300.513	93.7292
299.319	-0.09697		300.672	-0.11075			299.319	92.0549		300.672	93.7113
299.488	-0.09592		300.836	-0.10937			299.488	92.0391		300.836	93.6934
299.649	-0.09838		300.999	-0.10971			299.649	92.0233		300.999	93.6756
299.814	-0.09213		301.162	-0.11643			299.814	92.007		301.162	93.6577
299.978	-0.08793		301.32	-0.11599			299.978	91.993		301.32	93.6382
300.134	-0.09095		301.494	-0.11471			300.134	91.9789		301.494	93.6193
300.292	-0.08511		301.651	-0.11978			300.292	91.9644		301.651	93.6003
300.46	-0.08344		301.819	-0.12202			300.46	91.9512		301.819	93.5803
300.619	-0.09157		301.983	-0.12507			300.619	91.9372		301.983	93.5598
300.786	-0.09722		302.147	-0.12828			300.786	91.9214		302.147	93.5393
300.949	-0.10445		302.307	-0.13108			300.949	91.9051		302.307	93.5183
301.11	-0.10915		302.468	-0.13305			301.11	91.8875		302.468	93.4972
301.267	-0.11054		302.635	-0.13795			301.267	91.8704		302.635	93.4746
301.424	-0.10988		302.796	-0.13961			301.424	91.8528		302.796	93.452
301.587	-0.10155		302.959	-0.1395			301.587	91.8352		302.959	93.4294
301.753	-0.09941		303.124	-0.14737			301.753	91.8194		303.124	93.4063
301.91	-0.10532		303.284	-0.15402			301.91	91.8032		303.284	93.3815
302.07	-0.10781		303.445	-0.15213			302.07	91.786		303.445	93.3568
302.236	-0.1133		303.609	-0.15186			302.236	91.768		303.609	93.3321
302.396	-0.11945		303.774	-0.1636			302.396	91.7491		303.774	93.3069
302.556	-0.11822		303.931	-0.16741			302.556	91.7298		303.931	93.2795
302.727	-0.12285		304.098	-0.1611			302.727	91.71		304.098	93.2527
302.879	-0.12062		304.264	-0.16278			302.879	91.6903		304.264	93.2259
303.045	-0.11835		304.434	-0.16808			303.045	91.6718		304.434	93.198
303.206	-0.12614		304.602	-0.18172			303.206	91.6516		304.602	93.1691
303.362	-0.12439		304.756	-0.18225			303.362	91.6318		304.756	93.1396
303.524	-0.11722		304.926	-0.1821			303.524	91.612		304.926	93.1102
303.696	-0.1132		305.083	-0.19211			303.696	91.5927		305.083	93.0802
303.854	-0.11578		305.249	-0.1889			303.854	91.5747		305.249	93.0481
304.011	-0.11644		305.42	-0.18949			304.011	91.5562		305.42	93.0165
304.171	-0.11191		305.585	-0.19824			304.171	91.5378		305.585	92.9845
304.333	-0.10681		305.749	-0.20949			304.333	91.5202		305.749	92.9513
304.496	-0.11096		305.909	-0.21724			304.496	91.5031		305.909	92.9166
304.654	-0.11734		306.071	-0.2152			304.654	91.4846		306.071	92.8814
304.818	-0.12171		306.239	-0.22201			304.818	91.4653		306.239	92.8456
304.979	-0.12761		306.396	-0.23141			304.979	91.4451		306.396	92.8093
305.145	-0.13009		306.564	-0.23098			305.145	91.4236		306.564	92.7704
305.31	-0.1366		306.733	-0.23541			305.31	91.402		306.733	92.7315
305.467	-0.14139		306.897	-0.24139			305.467	91.3796		306.897	92.692
305.627	-0.14236		307.062	-0.25261			305.627	91.3572		307.062	92.6521
305.791	-0.14556		307.226	-0.26216			305.791	91.3335		307.226	92.6089
305.947	-0.14288		307.389	-0.26216			305.947	91.3106		307.389	92.5663
306.111	-0.14057		307.553	-0.26536			306.111	91.2878		307.553	92.5232
306.269	-0.14234		307.718	-0.27498			306.269	91.2654		307.718	92.479
306.432	-0.14238		307.882	-0.28558			306.432	91.2421		307.882	92.4327
306.593	-0.14329		308.044	-0.28369			306.593	91.2192		308.044	92.3859
306.757	-0.14833		308.214	-0.29332			306.757	91.1955		308.214	92.3386
306.916	-0.15329		308.371	-0.31721			306.916	91.1714		308.371	92.2902
307.078	-0.15644		308.529	-0.3156			307.078	91.1463		308.529	92.2387
307.239	-0.16223		308.698	-0.30996			307.239	91.1208		308.698	92.1871
307.395	-0.16496		308.865	-0.3198			307.395	91.0949		308.865	92.1345
307.556	-0.16543		309.027	-0.32462			307.556	91.0685		309.027	92.0819
307.719	-0.16982		309.202	-0.33598			307.719	91.0413		309.202	92.0251
307.882	-0.17222		309.364	-0.35063			307.882	91.0132		309.364	91.9689
308.043	-0.17035		309.526	-0.35773			308.043	90.9855		309.526	91.9115
308.207	-0.17172		309.686	-0.3666			308.207	90.9578		309.686	91.8537
308.368	-0.17909		309.853	-0.36834			308.368	90.9297		309.853	91.7916
308.526	-0.17831		310.023	-0.3769			308.526	90.9007		310.023	91.7296
308.691	-0.17831		310.184	-0.38881			308.691	90.8721		310.184	91.667
308.849	-0.18412		310.349	-0.40082			308.849	90.8431		310.349	91.6028
309.006	-0.19134		310.507	-0.41212			309.006	90.8141		310.507	91.5376
309.168	-0.19812		310.677	-0.42134			309.168	90.7821		310.677	91.4676
309.332	-0.19475		310.838	-0.42289			309.332	90.7496		310.838	91.3982
309.502	-0.19933		311.008	-0.42805			309.502	90.7171		311.008	91.3277
309.663	-0.21709		311.17	-0.44752			309.663	90.6837		311.17	91.2562
309.818	-0.21787		311.337	-0.45238			309.818	90.6485		311.337	91.1805
309.982	-0.21091		311.506	-0.45147			309.982	90.6142		311.506	91.1042
310.143	-0.21488		311.676	-0.46189			310.143	90.58		311.676	91.0274
310.301	-0.21223		311.842	-0.50407			310.301	90.5457		311.842	90.9491
310.464	-0.21294		311.998	-0.51683			310.464	90.5119		311.998	90.8654
310.625	-0.21769		312.165	-0.50385			310.625	90.4767		312.165	90.7823
310.793	-0.22533		312.331	-0.52634			310.793	90.4403		312.331	90.6977
310.951	-0.23601		312.489	-0.54045			310.951	90.4033		312.489	90.6119
311.115	-0.23429		312.659	-0.53365			311.115	90.3642		312.659	90.5204
311.283	-0.24777		312.832	-0.56725			311.283	90.3256		312.832	90.4289
311.432	-0.2524		312.984	-0.57644			311.432	90.286		312.984	90.3369
311.599	-0.25206		313.156	-0.56913			311.599	90.246		313.156	90.2427
311.76	-0.25864		313.326	-0.60037			311.76	90.2034		313.326	90.1423
311.927	-0.26413		313.489	-0.60883			311.927	90.1612		313.489	90.0429
312.08	-0.26566		313.656	-0.60556			312.08	90.1191		313.656	89.9414
312.245	-0.2629		313.826	-0.63721			312.245	90.0769		313.826	89.8388
312.406	-0.26478		313.989	-0.65732			312.406	90.0334		313.989	89.7294
312.572	-0.26648		314.159	-0.64852			312.572	89.9903		314.159	89.62
312.731	-0.27782		314.328	-0.6642			312.731	89.9468		314.328	89.5096
312.893	-0.27999		314.494	-0.69488			312.893	89.9011		314.494	89.3975
313.059	-0.2926		314.661	-0.72431			313.059	89.855		314.661	89.2781
313.222	-0.30319		314.823	-0.72532			313.222	89.8049		314.823	89.1593
313.388	-0.31467		314.991	-0.70858			313.388	89.7553		314.991	89.0388
313.541	-0.32378		315.166	-0.76195			313.541	89.7048		315.166	88.9163
313.703	-0.32704		315.325	-0.79461			313.703	89.6533		315.325	88.7853
313.87	-0.33248		315.494	-0.78282			313.87	89.5971		315.494	88.656
314.036	-0.33543		315.659	-0.79449			314.036	89.5426		315.659	88.5239
314.195	-0.34158		315.829	-0.81521			314.195	89.4881		315.829	88.3898
314.355	-0.34305		315.999	-0.86452			314.355	89.4337		315.999	88.2468
314.519	-0.34179		316.159	-0.88472			314.519	89.377		316.159	88.1048
314.688	-0.35047		316.323	-0.86599			314.688	89.3199		316.323	87.9601
314.849	-0.37548		316.495	-0.89998			314.849	89.2614		316.495	87.8139
315.003	-0.3859		316.66	-0.93014			315.003	89.2017		316.66	87.6572
315.169	-0.39235		316.831	-0.92479			315.169	89.138		316.831	87.5015
315.329	-0.40139		316.999	-0.95705			315.329	89.0738		316.999	87.3437
315.493	-0.40454		317.163	-0.97583			315.493	89.0079		317.163	87.1838
315.657	-0.42462		317.338	-1.00782			315.657	88.9411		317.338	87.0129
315.823	-0.44478		317.5	-1.03583			315.823	88.8678		317.5	86.8446
315.984	-0.45458		317.665	-1.07355			315.984	88.7957		317.665	86.6742
316.142	-0.46161		317.825	-1.06858			316.142	88.7228		317.825	86.4959
316.3	-0.46095		318.006	-1.10439			316.3	88.6498		318.006	86.3108
316.468	-0.46035		318.159	-1.1466			316.468	88.5725		318.159	86.1293
316.635	-0.46888		318.33	-1.12061			316.635	88.4956		318.33	85.94
316.797	-0.47711		318.503	-1.14917			316.797	88.4183		318.503	85.7438
316.961	-0.49705		318.676	-1.21132			316.961	88.3401		318.676	85.5424
317.119	-0.50477		318.834	-1.22388			317.119	88.2583		318.834	85.3436
317.285	-0.5084		319.006	-1.21147			317.285	88.1766		319.006	85.139
317.445	-0.51165		319.174	-1.25364			317.445	88.0927		319.174	84.9318
317.615	-0.54654		319.347	-1.30877			317.615	88.0079		319.347	84.7114
317.771	-0.5771		319.511	-1.33473			317.771	87.9152		319.511	84.491
317.935	-0.57661		319.68	-1.32336			317.935	87.8234		319.68	84.267
318.092	-0.58641		319.852	-1.4053			318.092	87.7302		319.852	84.0398
318.255	-0.57445		320.013	-1.44607			318.255	87.6358		320.013	83.7999
318.424	-0.58787		320.184	-1.39454			318.424	87.5395		320.184	83.5601
318.595	-0.63201		320.36	-1.43339			318.595	87.4359		320.36	83.3161
318.75	-0.63849		320.527	-1.50581			318.75	87.3339		320.527	83.0689
318.916	-0.63645		320.697	-1.51382			318.916	87.2311		320.697	82.8085
319.076	-0.66776		320.871	-1.54017			319.076	87.1265		320.871	82.5482
319.239	-0.66601		321.038	-1.60145			319.239	87.0154		321.038	82.2836
319.41	-0.66442		321.205	-1.57909			319.41	86.9042		321.205	82.0133
319.577	-0.69604		321.383	-1.63466			319.577	86.7909		321.383	81.7393
319.739	-0.74489		321.549	-1.71455			319.739	86.6753		321.549	81.4521
319.898	-0.75308		321.718	-1.71834			319.898	86.5519		321.718	81.165
320.066	-0.74589		321.886	-1.76285			320.066	86.4293		321.886	80.8731
320.228	-0.77705		322.051	-1.79246			320.228	86.3058		322.051	80.578
320.385	-0.79542		322.224	-1.77493			320.385	86.1815		322.224	80.2672
320.55	-0.7855		322.401	-1.81262			320.55	86.0496		322.401	79.9569
320.719	-0.78098		322.569	-1.85569			320.719	85.9192		322.569	79.6424
320.887	-0.79374		322.742	-1.91798			320.887	85.7865		322.742	79.3242
321.055	-0.82381		322.909	-1.9388			321.055	85.6525		322.909	78.9907
321.223	-0.86847		323.086	-1.92354			321.223	85.5097		323.086	78.6578
321.383	-0.89805		323.258	-1.95428			321.383	85.3678		323.258	78.3196
321.542	-0.90894		323.434	-2.00932			321.542	85.2232		323.434	77.9778
321.703	-0.91959		323.606	-2.08232			321.703	85.0769		323.606	77.6206
321.873	-0.96475		323.777	-2.0855			321.873	84.9187		323.777	77.2635
322.03	-0.96604		323.951	-2.13728			322.03	84.7619		323.951	76.9012
322.2	-0.96113		324.118	-2.21747			322.2	84.6033		324.118	76.5351
322.363	-0.99694		324.288	-2.19864			322.363	84.442		324.288	76.1538
322.534	-1.00837		324.465	-2.18012			322.534	84.2702		324.465	75.7725
322.702	-1.04767		324.64	-2.21647			322.702	84.1002		324.64	75.3864
322.861	-1.05637		324.815	-2.28024			322.861	83.9279		324.815	74.9967
323.03	-1.10525		324.989	-2.32532			323.03	83.754		324.989	74.5907
323.187	-1.1443		325.164	-2.39581			323.187	83.5685		325.164	74.1852
323.354	-1.1161		325.33	-2.43808			323.354	83.3836		325.33	73.7744
323.522	-1.13765		325.503	-2.39883			323.522	83.1946		325.503	73.3589
323.69	-1.16692		325.683	-2.42319			323.69	83.0013		325.683	72.9277
323.856	-1.25061		325.859	-2.49267			323.856	82.8049		325.859	72.4964
324.016	-1.26063		326.031	-2.52521			324.016	82.594		326.031	72.0604
324.188	-1.26622		326.206	-2.53863			324.188	82.3871		326.206	71.6202
324.345	-1.29101		326.384	-2.5807			324.345	82.1784		326.384	71.1642
324.513	-1.296		326.559	-2.61468			324.513	81.9679		326.559	70.7092
324.679	-1.32094		326.734	-2.61789			324.679	81.7456		326.734	70.249
324.849	-1.3235		326.912	-2.68629			324.849	81.5242		326.912	69.7852
325.016	-1.37034		327.085	-2.72015			325.016	81.2996		327.085	69.3066
325.179	-1.41146		327.264	-2.74348			325.179	81.0721		327.264	68.8279
325.349	-1.42697		327.436	-2.79167			325.349	80.8295		327.436	68.3441
325.518	-1.50451		327.612	-2.79102			325.518	80.5883		327.612	67.8565
325.673	-1.50138		327.791	-2.82126			325.673	80.3431		327.791	67.3532
325.848	-1.48197		327.969	-2.82659			325.848	80.0945		327.969	66.8493
326.02	-1.57875		328.149	-2.81861			326.02	79.8291		328.149	66.3413
326.183	-1.66085		328.331	-2.91866			326.183	79.5659		328.331	65.829
326.34	-1.66876		328.505	-2.98869			326.34	79.2979		328.505	65.3031
326.506	-1.64696		328.683	-2.98497			326.506	79.0272		328.683	64.7771
326.679	-1.68041		328.859	-2.95039			326.679	78.7395		328.859	64.2465
326.847	-1.69767		329.044	-3.01009			326.847	78.4543		329.044	63.7126
327.017	-1.72907		329.219	-3.09108			327.017	78.1656		329.219	63.1641
327.183	-1.85413		329.399	-3.04091			327.183	77.8735		329.399	62.6155
327.342	-1.8655		329.581	-3.09497			327.342	77.5637		329.581	62.0633
327.515	-1.81023		329.757	-3.1341			327.515	77.2553		329.757	61.5079
327.685	-1.85472		329.94	-3.14732			327.685	76.9429		329.94	60.9383
327.854	-2.02301		330.119	-3.10626			327.854	76.6265		330.119	60.3687
328.009	-2.08219		330.308	-3.08018			328.009	76.2895		330.308	59.7959
328.177	-1.96549		330.492	-3.24439			328.177	75.9552		330.492	59.22
328.352	-2.01923		330.668	-3.2185			328.352	75.6155		330.668	58.6289
328.516	-2.1486		330.858	-3.17972			328.516	75.2715		330.858	58.044
328.682	-2.17086		331.038	-3.23685			328.682	74.9064		331.038	57.4534
328.851	-2.11212		331.224	-3.28945			328.851	74.5444		331.224	56.8596
329.027	-2.15652		331.404	-3.30408			329.027	74.1779		331.404	56.25
329.194	-2.29357		331.592	-3.27014			329.194	73.8054		331.592	55.6444
329.354	-2.36408		331.775	-3.22189			329.354	73.4284		331.775	55.0371
329.522	-2.33681		331.97	-3.30337			329.522	73.0299		331.97	54.4276
329.694	-2.34918		332.148	-3.38505			329.694	72.634		332.148	53.8079
329.861	-2.32995		332.336	-3.32857			329.861	72.2337		332.336	53.1897
330.04	-2.44157		332.52	-3.3139			330.04	71.8286		332.52	52.5699
330.203	-2.56572		332.711	-3.25522			330.203	71.4016		332.711	51.9474
330.372	-2.56845		332.903	-3.33821			330.372	70.9771		332.903	51.3231
330.536	-2.60992		333.088	-3.36655			330.536	70.5466		333.088	50.6895
330.704	-2.65948		333.279	-3.32821			330.704	70.1107		333.279	50.0576
330.873	-2.70625		333.468	-3.29954			330.873	69.6503		333.468	49.4248
331.043	-2.70211		333.663	-3.28242			331.043	69.1933		333.663	48.7909
331.213	-2.78075		333.856	-3.35371			331.213	68.7315		333.856	48.1513
331.377	-2.84542		334.044	-3.33334			331.377	68.2649		334.044	47.5134
331.549	-2.84371		334.239	-3.27446			331.549	67.7755		334.239	46.875
331.72	-2.94365		334.434	-3.27255			331.72	67.2895		334.434	46.2363
331.881	-2.96094		334.63	-3.21164			331.881	66.7992		334.63	45.5954
332.053	-2.91695		334.833	-3.18475			332.053	66.3045		334.833	44.9553
332.228	-2.99848		335.032	-3.2325			332.228	65.7869		335.032	44.3153
332.398	-3.2063		335.229	-3.16407			332.398	65.2702		335.229	43.6752
332.553	-3.20166		335.437	-3.15506			332.553	64.7474		335.437	43.0348
332.727	-3.13378		335.635	-3.1731			332.727	64.2201		335.635	42.395
332.898	-3.2423		335.84	-3.08329			332.898	63.6665		335.84	41.7564
333.067	-3.27844		336.049	-2.99472			333.067	63.1178		336.049	41.1187
333.234	-3.25578		336.265	-2.96234			333.234	62.565		336.265	40.4841
333.408	-3.32831		336.477	-2.98793			333.408	62.0079		336.477	39.8509
333.576	-3.3947		336.688	-2.92951			333.576	61.4275		336.688	39.2202
333.749	-3.40899		336.907	-2.79503			333.749	60.8506		336.907	38.5917
333.916	-3.47185		337.136	-2.71086			333.916	60.2689		337.136	37.9688
334.085	-3.49658		337.366	-2.67921			334.085	59.6841		337.366	37.3474
334.257	-3.58044		337.598	-2.68915			334.257	59.0765		337.598	36.731
334.424	-3.64122		337.82	-2.56227			334.424	58.4706		337.82	36.1269
334.591	-3.69517		338.067	-2.41478			334.591	57.8603		338.067	35.5333
334.756	-3.64302		338.312	-2.34931			334.756	57.2439		338.312	34.9388
334.931	-3.65002		338.569	-2.26431			334.931	56.6226		338.569	34.3548
335.103	-3.86168		338.826	-2.15777			335.103	55.9776		338.826	33.7749
335.264	-3.80003		339.091	-2.03162			335.264	55.3379		339.091	33.2293
335.441	-3.67619		339.356	-1.92351			335.441	54.696		339.356	32.6982
335.614	-3.83348		339.633	-1.8169			335.614	54.0514		339.633	32.1877
335.782	-3.88646		339.905	-1.72739			335.782	53.3893		339.905	31.7006
335.954	-3.94287		340.188	-1.60861			335.954	52.7302		340.188	31.2297
336.117	-3.90116		340.463	-1.49571			336.117	52.0694		340.463	30.8025
336.294	-3.85386		340.746	-1.40295			336.294	51.406		340.746	30.3956
336.465	-3.98695		341.023	-1.34862			336.465	50.7289		341.023	30.0167
336.633	-3.97672		341.294	-1.22491			336.633	50.0545		341.294	29.6564
336.805	-3.9492		341.578	-1.11389			336.805	49.377		341.578	29.3382
336.977	-4.1223		341.85	-1.06716			336.977	48.696		341.85	29.037
337.139	-4.11724		342.122	-0.99747			337.139	48.0018		342.122	28.7577
337.314	-4.0084		342.396	-0.91703			337.314	47.3106		342.396	28.4924
337.484	-4.08448		342.666	-0.85982			337.484	46.6192		342.666	28.2586
337.653	-4.03173		342.923	-0.8072			337.653	45.926		342.923	28.0392
337.83	-4.06563		343.187	-0.76767			337.83	45.2247		343.187	27.8384
337.997	-4.03549		343.439	-0.71667			337.997	44.5285		343.439	27.6432
338.175	-4.05304		343.701	-0.67011			338.175	43.834		343.701	27.4706
338.34	-4.07769		343.948	-0.65732			338.34	43.1403		343.948	27.3023
338.515	-3.9281		344.195	-0.6118			338.515	42.4488		344.195	27.1459
338.692	-3.98142		344.44	-0.57059			338.692	41.7576		344.44	27.0012
338.862	-4.11624		344.685	-0.57224			338.862	41.0678		344.685	26.8663
339.027	-4.01813		344.915	-0.57081			339.027	40.379		344.915	26.7297
339.204	-3.9251		345.144	-0.52119			339.204	39.6955		345.144	26.6043
339.375	-3.85951		345.379	-0.48468			339.375	39.0134		345.379	26.4881
339.557	-3.86686		345.605	-0.47335			339.557	38.3345		345.605	26.3807
339.726	-3.8586		345.832	-0.46369			339.726	37.6579		345.832	26.2736
[truncated: 2,655 more rows]

## Sheet: Fig.S5(A)(B)(C)
Arg (mg)	F/F0	error bar		AA (μL)	F/F0	error bar		MBA (mg)	F/F0	error bar
10	1.15	0.03		15	1.68	0.03		5	1.65	0.03
20	1.21	0.05		35	1.75	0.03		15	1.67	0.03
50	1.7	0.05		55	1.7	0.03		35	1.75	0.03
80	1.39	0.04						55	1.77	0.03
--								75	1.72	0.03

## Sheet: Fig.S6(A)
Eluting 6h			Eluting 12h			Eluting 24h			Eluting 36h
Wavelength (nm)	Fluorescence Intensity		Wavelength (nm)	Fluorescence Intensity		Wavelength (nm)	Fluorescence Intensity		Wavelength (nm)	Fluorescence Intensity
450	125020		450	132507		450	200017		450	142237
451	124520		451	135110		451	196353		451	143293
452	125210		452	132927		452	193603		452	142383
453	125740		453	133027		453	191770		453	140763
454	126017		454	133810		454	189157		454	141683
455	126350		455	134177		455	188127		455	141423
456	125857		456	131923		456	186643		456	141820
457	126770		457	134037		457	183163		457	142090
458	127270		458	134967		458	181800		458	142017
459	126050		459	133177		459	180400		459	141187
460	126883		460	133150		460	177907		460	140017
461	125060		461	133007		461	176367		461	139570
462	124170		462	132120		462	175750		462	139560
463	122470		463	129543		463	169467		463	137280
464	120200		464	130023		464	167903		464	136287
465	118730		465	126887		465	164630		465	132393
466	116273		466	123487		466	159843		466	130710
467	114940		467	120957		467	157800		467	127413
468	112033		468	118560		468	155890		468	125947
469	108700		469	116133		469	151370		469	122990
470	106733		470	114457		470	148633		470	122133
471	103730		471	110793		471	143343		471	116777
472	101203		472	107980		472	140650		472	114183
473	98896.7		473	103963		473	135437		473	111623
474	96633.3		474	102143		474	131813		474	108543
475	93820		475	100317		475	128613		475	107483
476	91886.7		476	97896.7		476	126813		476	104063
477	92403.3		477	97740		477	125013		477	102920
478	92293.3		478	97556.7		478	123343		478	102117
479	91653.3		479	96446.7		479	120767		479	101787
480	92056.7		480	96733.3		480	120960		480	102650
481	91676.7		481	97130		481	119947		481	102383
482	92866.7		482	97913.3		482	118653		482	102273
483	94856.7		483	97470		483	119657		483	103820
484	96540		484	99093.3		484	120090		484	105313
485	97930		485	101420		485	118917		485	105340
486	99346.7		486	102350		486	120860		486	105883
487	99363.3		487	103207		487	120617		487	107723
488	103387		488	106090		488	122170		488	108630
489	106050		489	108287		489	122973		489	110550
490	108317		490	111590		490	126497		490	113587
491	112720		491	115260		491	128693		491	117320
492	118337		492	118347		492	131543		492	120667
493	124080		493	123207		493	135817		493	124297
494	130757		494	127130		494	139647		494	129883
495	136360		495	134247		495	145933		495	134433
496	145423		496	141323		496	151857		496	140777
497	153403		497	148327		497	157903		497	146707
498	162387		498	156670		498	165843		498	155027
499	173940		499	166053		499	173563		499	162277
500	185480		500	175143		500	185403		500	172443
501	198913		501	186780		501	196397		501	181570
502	213933		502	200433		502	206727		502	194093
503	227907		503	214843		503	218610		503	205703
504	243333		504	227700		504	235987		504	220313
505	264523		505	244363		505	250193		505	233470
506	281083		506	261313		506	265160		506	248793
507	301740		507	279070		507	284027		507	264673
508	321110		508	297893		508	300397		508	281400
509	342857		509	316790		509	316407		509	298427
510	365240		510	337520		510	336890		510	316110
511	390730		511	357560		511	357083		511	335300
512	412317		512	378180		512	378597		512	355033
513	436107		513	399820		513	399827		513	372347
514	458370		514	421423		514	418257		514	397207
515	481333		515	441993		515	438297		515	412147
516	504670		516	463893		516	459490		516	432880
517	527000		517	484547		517	479013		517	452930
518	549523		518	507293		518	498337		518	467207
519	568903		519	524107		519	514280		519	486663
520	588520		520	544130		520	533730		520	501723
521	604823		521	558777		521	547000		521	515643
522	620237		522	573177		522	564093		522	530523
523	636933		523	589397		523	572873		523	541620
524	649477		524	600110		524	585353		524	554603
525	659497		525	610890		525	596407		525	563973
526	665347		526	619660		526	602197		526	573960
527	672867		527	623057		527	606617		527	576793
528	679060		528	628700		528	609917		528	580927
529	680060		529	635130		529	614953		529	580623
530	678190		530	634497		530	614247		530	583403
531	677540		531	632070		531	613267		531	581137
532	669050		532	629753		532	607513		532	580003
533	661667		533	621767		533	603103		533	573583
534	654300		534	615693		534	595320		534	565073
535	643613		535	605247		535	584430		535	554293
536	633227		536	595073		536	574327		536	547363
537	618737		537	585173		537	564487		537	537050
538	605430		538	571410		538	550940		538	526603
539	586120		539	556553		539	534393		539	507687
540	566650		540	539080		540	519407		540	494257
541	551030		541	521147		541	504067		541	480767
542	528807		542	502100		542	484027		542	460217
543	507313		543	486997		543	467673		543	449970
544	488813		544	462073		544	445587		544	427660
545	464293		545	443763		545	428407		545	412787
546	442447		546	425377		546	408533		546	390997
547	422887		547	405087		547	388660		547	373200
548	402043		548	383367		548	368793		548	355443
549	377667		549	365510		549	350813		549	339090
550	358813		550	344193		550	331753		550	320917
551	338493		551	328320		551	314373		551	304127
552	316957		552	306793		552	296383		552	287910
553	297563		553	291920		553	281437		553	270673
554	282643		554	273857		554	266027		554	255207
555	265183		555	257480		555	250157		555	242493
556	247543		556	242857		556	236280		556	227857
557	233383		557	226140		557	220580		557	216427
558	221683		558	214130		558	209220		558	204280
559	207127		559	203920		559	195990		559	193760
560	193333		560	190837		560	185940		560	183233
561	180200		561	178450		561	175580		561	172450
562	171413		562	166370		562	163807		562	163520
563	161333		563	158060		563	155847		563	155170
564	151930		564	151437		564	147283		564	146667
565	143087		565	142800		565	140560		565	139337
566	134967		566	133940		566	133077		566	131303
567	127543		567	127230		567	128217		567	125543
568	121023		568	121340		568	121070		568	119530
569	114513		569	117107		569	115927		569	114913
570	111020		570	111870		570	111567		570	112113
571	105463		571	106230		571	106170		571	105640
572	99796.7		572	102567		572	102103		572	103723
573	97083.3		573	97800		573	97640		573	98610
574	92306.7		574	96030		574	94846.7		574	96156.7
575	89693.3		575	91696.7		575	92110		575	93363.3
576	86733.3		576	88440		576	89866.7		576	90476.7
577	82716.7		577	84963.3		577	85543.3		577	87590
578	80100		578	81633.3		578	84716.7		578	85186.7
579	78963.3		579	81083.3		579	82383.3		579	83353.3
580	75820		580	79690		580	80056.7		580	80700
581	74210		581	77013.3		581	77736.7		581	79253.3
582	72616.7		582	74800		582	76960		582	78146.7
583	71530		583	73856.7		583	74340		583	76590
584	70463.3		584	72403.3		584	73520		584	74023.3
585	67960		585	70606.7		585	72406.7		585	72583.3
586	67326.7		586	68880		586	71636.7		586	71396.7
587	65343.3		587	67190		587	69676.7		587	70140
588	63286.7		588	66950		588	69110		588	68860
589	64370		589	65640		589	67323.3		589	68596.7
590	62230		590	65970		590	66703.3		590	67383.3
591	61116.7		591	64070		591	65110		591	66396.7
592	59846.7		592	63926.7		592	66270		592	66403.3
593	59746.7		593	62926.7		593	63420		593	65553.3
594	59423.3		594	61286.7		594	63306.7		594	64420
595	57560		595	60190		595	61973.3		595	63193.3
596	56813.3		596	60223.3		596	61970		596	63250
597	56650		597	58990		597	61233.3		597	61713.3
598	56210		598	58843.3		598	60346.7		598	62423.3
599	55400		599	58126.7		599	59790		599	60933.3
600	55320		600	57830		600	59580		600	60340
601	54823.3		601	56560		601	59026.7		601	59970
602	54163.3		602	56810		602	58913.3		602	60330
603	53200		603	55926.7		603	58960		603	58060
604	52926.7		604	56063.3		604	58120		604	58406.7
605	52720		605	55150		605	57243.3		605	57756.7
606	52866.7		606	54396.7		606	57053.3		606	57800
607	51926.7		607	54156.7		607	55443.3		607	56880
608	51070		608	53790		608	55980		608	56553.3
609	51446.7		609	53916.7		609	55290		609	56136.7
610	50630		610	53330		610	54970		610	56193.3
611	50553.3		611	53196.7		611	54766.7		611	55176.7
612	50853.3		612	52606.7		612	53850		612	55783.3
613	49963.3		613	52750		613	53366.7		613	54810
614	49703.3		614	52480		614	53886.7		614	54656.7
615	49086.7		615	51693.3		615	54543.3		615	54586.7
616	48766.7		616	51356.7		616	53400		616	54923.3
617	48516.7		617	51460		617	52713.3		617	53803.3
618	48326.7		618	51383.3		618	53380		618	53570
619	47970		619	50200		619	52090		619	52520
620	47980		620	50386.7		620	53653.3		620	53320
621	47270		621	50133.3		621	51806.7		621	52740
622	47913.3		622	49306.7		622	52226.7		622	52503.3
623	47063.3		623	48840		623	50933.3		623	51736.7
624	47053.3		624	49506.7		624	51820		624	51883.3
625	46593.3		625	49220		625	50996.7		625	51863.3
626	45633.3		626	48316.7		626	50163.3		626	51426.7
627	46626.7		627	49133.3		627	50680		627	51153.3
628	46630		628	47816.7		628	49906.7		628	50370
629	45496.7		629	47886.7		629	49386.7		629	51033.3
630	45180		630	47160		630	48923.3		630	50126.7
631	45060		631	47313.3		631	49243.3		631	48756.7
632	45996.7		632	47390		632	48736.7		632	50243.3
633	44013.3		633	46536.7		633	48163.3		633	49283.3
634	43800		634	46073.3		634	47750		634	48943.3
635	44133.3		635	45583.3		635	48090		635	49656.7
636	43513.3		636	46243.3		636	47920		636	49506.7
637	43916.7		637	46013.3		637	47563.3		637	48053.3
638	42953.3		638	45703.3		638	46886.7		638	48340
639	43293.3		639	45310		639	46500		639	47683.3
640	43816.7		640	45763.3		640	47486.7		640	47710
641	43403.3		641	45126.7		641	47083.3		641	48683.3
642	42926.7		642	45120		642	46916.7		642	47566.7
643	43090		643	45426.7		643	47746.7		643	48103.3
644	43383.3		644	45493.3		644	47116.7		644	48660
645	43086.7		645	45473.3		645	47393.3		645	48253.3
646	43250		646	45583.3		646	47146.7		646	48736.7
647	43530		647	45933.3		647	48576.7		647	48920
648	44000		648	46103.3		648	48060		648	48980
649	44253.3		649	46530		649	48806.7		649	49376.7
650	44603.3		650	46700		650	48986.7		650	49803.3

## Sheet: Fig.S6(B)
Time (h)	F/F0	error bar
6	1.11	0.02
12	1.16	0.02
24	1.22	0.02
36	1.15	0.02

## Sheet: Fig.S7
	F/F0	Error bar
K+	1.36	0.03
Na+	1.279	0.05
Ca2+	1.35	0.04
Mg2+	1.278	0.05
Cl-	1.286	0.05
SO42-	1.288	0.05
CO32-	1.362	0.04
NO3-	1.396	0.03
Blank	1.33	0.05

## Sheet: Fig.S8
Temperature (°C)	F/F0	Error bar
4	1.267	0.06335
10	1.214	0.0607
25	1.252	0.0626
35	1.261	0.06305

## Sheet: Fig.S10
MC-RR(μg/L)	Peak Area
0.05	1094
0.08	1420
0.1	1755
10	38164
20	79620
50	246749
100	497984
200	1053541
