# Supplementary material for: Molecular imprinting-based indirect fluorescence detection strategy implemented on paper chip for non-fluorescent microcystin
Source: Nat Commun. 2023 Oct 17;14:6553. doi: 10.1038/s41467-023-42244-z (PMC10582162; doi:10.1038/s41467-023-42244-z)
Supplement: Supplementary file 6 — Source Data [file 41467_2023_42244_MOESM6_ESM.zip › Original data-final/Figure 2 a-l/(h)/1_m001.txt]

[SemImageFile]
InstructName=S-4800
SerialNumber=HI-9061-0002
DataNumber=S-4800
SampleName=
Format=jpg
ImageName=1_m001.jpg
Directory=D:\Data\Chenlingxin\2019.10.16\2\
Date=10/17/2019
Time=09:55:41
Media=HD[ ]
DataSize=1280x960
PixelSize=198.4375
SignalName=SE(M)
AcceleratingVoltage=3000 Volt
DecelerationVoltage=0 Volt
Magnification=500
WorkingDistance=9200 um
EmissionCurrent=7800 nA
LensMode=High
PhotoSize=1000
Vacuum=
MicronMarker=100000
SubMagnification=0
SubSignalName=
SpecimenBias=0 V
Condencer1=1000
ScanSpeed=Capture_FAST1(64)
CalibrationScanSpeed=21
ColorMode=Grayscale
ColorPalette=
ScreenMode=Small Screen
Comment=
KeyWord1=
KeyWord2=
Condition=Vacc=3kV   Mag=x500   WD=9.2mm
DataDisplayCombine=1
StageType=2
StagePositionX=33521000
StagePositionY=19792000
StagePositionR=0
StagePositionZ=8000000
StagePositionT=0
