# Supplementary material for: Molecular imprinting-based indirect fluorescence detection strategy implemented on paper chip for non-fluorescent microcystin
Source: Nat Commun. 2023 Oct 17;14:6553. doi: 10.1038/s41467-023-42244-z (PMC10582162; doi:10.1038/s41467-023-42244-z)
Supplement: Supplementary file 6 — Source Data [file 41467_2023_42244_MOESM6_ESM.zip › Original data-final/Figure 4 ab HRTEM/(a)/60 °C.txt]

Size	Mean	Std Dev		Size	Mean	Std Dev		Size	Mean	Std Dev		Size	Mean	Std Dev
d.nm	Intensity %	Intensity %		d.nm	Intensity %	Intensity %		d.nm	Intensity %	Intensity %		d.nm	Intensity %	Intensity %
0.4000	0.0			5.615	0.0			78.82	0.0			1106	26.8
0.4632	0.0			6.503	0.0			91.28	0.0			1281	18.8
0.5365	0.0			7.531	0.0			105.7	0.0			1484	7.1
0.6213	0.0			8.721	0.0			122.4	0.0			1718	0.0
0.7195	0.0			10.10	0.0			141.8	0.0			1990	0.0
0.8332	0.0			11.70	0.0			164.2	0.0			2305	0.0
0.9649	0.0			13.54	0.0			190.1	0.0			2669	0.0
1.117	0.0			15.69	0.0			220.2	0.0			3091	0.0
1.294	0.0			18.17	0.0			255.0	0.0			3580	0.0
1.499	0.0			21.04	0.0			295.3	0.0			4145	0.0
1.736	0.0			24.36	0.0			342.0	0.0			4801	0.0
2.010	0.0			28.21	0.0			396.1	0.0			5560	0.0
2.328	0.0			32.67	0.0			458.7	0.0			6439	0.0
2.696	0.0			37.84	0.0			531.2	0.0			7456	0.0
3.122	0.0			43.82	0.0			615.1	0.0			8635	0.0
3.615	0.0			50.75	0.0			712.4	5.4			1.000e4	0.0
4.187	0.0			58.77	0.0			825.0	16.3
4.849	0.0			68.06	0.0			955.4	25.6
